# Supplementary material for: Temporal Differential Proteomes of Clostridium difficile in the Pig Ileal-Ligated Loop Model
Source: PLoS One. 2012 Sep 18;7(9):e45608. doi: 10.1371/journal.pone.0045608 (PMC3445491; doi:10.1371/journal.pone.0045608)
Supplement: Table S1 — A list of differentially expressed proteins identified in this study and their expression levels in response to in vivo conditions compared to the in vitro growth. The positive and negative values of the means represent up- and down-regulation, respectively. These proteins are classified according to their clusters of orthologous groups. (XLSX) [file pone.0045608.s002.xlsx]

## Sheet: Sheet1
Gene locus	Protein accession	Gene Name	Gene Symbol	Protein score	Protein mass	Number of assigned peptide matches	Percentage of protein sequence covered by assigned peptide matches	Calculated pI value for protein	emPAI	Mean_4hr	SD_4hr	Mean_8hr	SD_8hr	Mean_12hr	SD_12hr
[C] Energy production and conversion
CD0021	115249024	pyruvate carboxylase	pyc	513.5	145513	20	16.05	5.5	0.58	2.02186	0.158684	1.91293	0.159436	1.64349	0.195844
CD0395	115249401	isocaprenoyl-CoA:2-hydroxyisocaproate CoA-transferase	hadA	4570.5	49624	169	88.6	5.18	67.6125	-1.79677	0.584346	-1.76569	0.148866	-2.83318	1.12429
CD0400	115249406	electron transfer flavoprotein beta-subunit	etfB1	5061	32203	184	76.275	4.87	22.715	-1.46416	0.362959	-1.10585	0.339917	-2.04161	0.61082
CD0401	115249407	electron transfer flavoprotein alpha-subunit	etfA1	4864.25	41631	149	64.75	5.03	24.485	-1.69825	0.640763	-1.43124	0.19782	-2.52601	1.25326
CD0716	115249733	putative bifunctional carbon monoxide dehydrogenase/acetyl-CoA synthase	cooS	306	75707	9	14.7	5.5	0.47	1.66284	0.141963	1.48993	0.463954	1.61645	0.537407
CD0726	115249743	putative carbon monoxide dehydrogenase/acetyl-CoA synthase complex, alpha subunit		803	56419	33	45.3	5.32	2.59	0.816482	0.565377	1.6434	0.462171	1.67338	0.204599
CD1918	115250965	putative ethanolamine/propanediol utilization protein	eutM	204.5	10347	4	27.65	5.28	1.94	2.84657	0.32819	2.92926	0.454181	2.90118	0.532848
CD2169	115251222	iron-sulfur binding protein		225.25	30504	8	19.1	5.84	0.915	2.87885	0.269994	2.44587	0.177349	3.22758	1.33092
CD2232	115251286	anaerobic sulfite reductase subunit B	asrB	230	33963	5	22.65	5.46	0.9625	3.29301	0.638271	3.13008	0.278292	2.95676	0.668205
CD2342	115251397	succinate-semialdehyde dehydrogenase (NAD(P)+)	sucD	2909.25	57260	77	58.425	5.56	7.665	-1.93956	0.375427	-1.49608	0.49967	-0.986749	1.02979
CD2343	115251398	succinyl-CoA:coenzyme A transferase	cat1	422	61421	13	30.4	5.55	1.305	-0.870061	0.609766	-2.24739	0.405863	-0.552524	0.565905
CD2955	115252011	V-type ATP synthase subunit B	ntpB	409.75	55185	11	27.425	5.21	0.78	2.5367	0.246268	3.20362	0.485587	3.00834	0.364773
CD2956	115252012	V-type ATP synthase subunit A	ntpA	524.5	71288	15	19.725	4.89	0.8	-0.281559	0.797591	1.75388	1.60267	1.27934	1.79919
CD3247	115252303	putative electron transfer protein	prdC	1363.25	53140	39	61.55	6.49	4.7325	2.71116	0.307834	2.87356	0.0474607	2.24598	0.0678612
CD3282	115252338	putative formate acetyltransferase	pflD	1880.75	98672	67	51.325	5.24	3.9975	2.2537	0.163353	1.25428	0.77901	1.02756	0.899767
[D] Cell division
CD0127	115249136	rod shape-determining protein	mreB1	102	39781	4	11.2	5.13	0.31	1.66177	0.134967	0.9871	0.365356	1.29227	0.542091
[E] Amino acid transport and metabolism
CD0241	115249249	phosphoserine phosphatase		41	26839	2	10	6.62	0.3	2.00044	0.368435	0.712062	1.14876	2.17193	0.27825
CD1024	115250045	spermidine/putrescine ABC transporter,ATP-binding protein	potA	294.25	44951	9	17.95	5.27	0.7275	1.65748	0.575931	2.39925	0.128514	0.937719	1.07332
CD1279	115250313	cysteine desulfurase	iscS2	1370.25	48207	39	47.675	5.98	5.5725	0.855051	0.0586815	1.68815	0.227463	0.344966	0.20108
CD1446	115250487	para-aminobenzoate synthase component I	pabB	52	57552	2	4	5.16	0.13	2.37832	0.601918	1.91312	0.776295	2.50378	0.739208
CD1549	115250590	putative histidinol-phosphate aminotransferase	hisC	108.25	44625	2	15.8	5.28	0.36	1.71445	0.63233	0.289602	0.355837	0.310207	0.263896
CD1550	115250591	imidazoleglycerol-phosphate dehydratase	hisB	74	23925	4	14.6	5.8	0.56	2.04806	0.0708777	0.974656	0.270739	1.79531	0.158001
CD1552	115250593	putative 1-(5-phosphoribosyl)-5-[(5-phosphoribosylamino)methylidene amino] imidazole-4-carboxamide isomerase	hisA	620	30204	18	60	5.1	3.64	1.87128	0.205777	1.22692	0.773952	1.04065	0.453272
CD1553	115250594	putative imidazole glycerol phosphate synthase subunit	hisF	296.25	31634	7	27.475	5.23	1.3475	2.3977	0.188188	1.56975	0.439893	1.41991	0.644917
CD1554	115250595	histidine biosynthesis bifunctional protein [includes: phosphoribosyl-AMP cyclohydrolase and phosphoribosyl-ATP pyrophosphatase]	hisI	187	29924	5	26.1	5.33	0.81	2.12034	0.166786	0.540674	0.299636	0.630285	0.317462
CD1657	115250698	putative bi-functional glycine dehydrogenase/aminomethyl transferase protein		461.25	104213	8	18.175	5.65	0.5125	1.89919	0.201905	2.6848	0.214119	2.24768	0.518423
CD1658	115250699	glycine dehydrogenase subunit 2	gcvPB	320.75	59332	7	16.35	5.55	0.4725	2.38421	0.295384	3.43604	0.64787	2.71916	0.46391
CD1832	115250878	3-deoxy-7-phosphoheptulonate synthase		369	41705	12	34.05	6.15	1.645	1.52964	0.400453	2.14068	0.10026	1.42054	0.647223
CD1833	115250879	3-dehydroquinate synthase	aroB	113.75	46362	6	15.825	8.6	0.3875	2.48087	1.28022	2.19004	0.380436	2.47553	1.45916
CD1915	115250962	putative ethanolamine/propanediol utilization protein	eutL	190	24772	6	28.1	4.59	0.77	1.7311	0.679148	1.11751	0.988124	1.62699	0.610981
CD2323	115251378	putative carbohydrate dehydrogenase		138.75	41764	2	13.2	5.23	0.295	5.5105	0.586107	3.51561	0.391942	3.06208	0.270427
CD2324	115251379	putative galactitol-1-phosphate 5-dehydrogenase	gatD	123.5	43694	3	8.975	5.57	0.2575	4.29272	1.85679	3.27986	1.06515	2.27505	0.223091
CD2502	115251555	putative histidinol-phosphate aminotransferase		659	47498	23	45.625	5.09	3.215	1.54993	0.210149	2.27	0.122178	1.42384	0.448962
CD2532	115251586	putative aminotransferase		930.25	47227	22	42.55	4.93	3.1175	1.95035	0.433902	5.22233	1.16261	2.38126	0.154762
CD2828	115251881	aspartate aminotransferase		375.25	49303	7	33.45	5.01	1.205	1.54671	0.510266	2.56787	0.15522	1.70237	0.575902
CD3237	115252294	putative proline racemase	prdF	1308.25	39840	46	56.7	5.25	8.36	2.18841	0.0768138	2.33079	0.18813	2.13655	0.127359
CD3281	115252337	pyrroline-5-carboxylate reductase	proC2	634	31796	16	39.7	4.9	2.85	1.49016	0.371114	1.06729	0.861277	0.786798	0.0746099
[F] Nucleotide transport and metabolism
CD0219	115249227	phosphoribosylaminoimidazole-succinocarboxamide synthase	purC	275	30524	14	30.6	4.95	1.26	1.27442	0.492624	0.299757	0.294447	1.69856	0.642132
CD1682	115250725	inosine-uridine preferring nucleoside hydrolase	iunH	380.25	40384	7	26.4	5.29	1.235	-2.31271	1.15038	-1.97281	0.860836	-1.7171	0.371171
[G] Carbohydrate transport and metabolism
CD0287	115249296	PTS system, IIB component		175.5	20468	5	24.05	5.25	0.68	2.49233	0.536029	2.91101	0.783888	2.54172	0.581687
CD0300	115249309	D-ribose ABC transporter, substrate-binding protein	rbsB	306	39419	9	20.375	4.9	0.6975	3.05681	0.873317	5.42016	2.16772	2.82362	0.773649
CD0301	115249310	ribose ABC transporter, ATP-binding protein	rbsA	129.75	63735	2	9.575	5.68	0.2425	5.03485	3.05727	8.39092	4.10638	3.22783	1.00848
CD1011	115250032	glucosamine-6-phosphate deaminase	glmD	272	31122	6	27.7	5.32	0.77	1.80384	0.148317	1.6626	0.227356	1.3986	0.424663
CD1577	115250617	putative phosphoglucomutase	pgm1	48	72152	3	7.4	5.64	0.16	0.967596	0.242326	1.21186	0.512022	1.5163	0.444382
CD2325	115251380	PTS system, galactitol-specific IIC component	gatC	94.75	48630	2	4.35	8.61	0.2075	3.84736	0.91985	3.19533	0.659575	2.32841	0.242689
CD2667	115251718	PTS system, glucose-specific IIBC component	ptsG	1982.75	61999	67	27.6	8.72	4.59	-1.52609	0.246214	-0.790422	0.256416	-1.12381	0.269603
CD2756	115251809	PTS system, phosphocarrier protein	ptsH	324.25	10500	7	29.1	5.17	1.63	1.85804	0.165114	2.07205	0.365492	1.97801	0.132096
CD3030	115252085	PTS system, maltose and glucose-specific IIBC component	malX	149.25	61467	5	9.275	8.74	0.2275	-2.47098	0.419102	-0.0255093	0.109761	-0.606722	0.583915
CD3068	115252122	PTS system, IIb component		47	19757	2	8.8	6.75	0.43	1.27449	0.490848	1.79851	0.379083	1.78331	0.182962
CD3089	115252143	PTS system, IIABC component		601.75	57161	15	19.25	8.67	1.2225	1.35384	0.619902	2.66983	0.220672	1.73692	0.314226
CD3091	115252145	trehalose-6-phosphate hydrolase	treA	148.75	73954	4	9.825	5.95	0.3125	2.36423	0.817765	2.03214	0.150389	2.14085	0.322262
CD3137	115252192	PTS system, IIABC component		321	72021	10	18.125	5.69	0.53	-3.42203	0.739301	-2.33812	0.319978	-1.68471	0.707904
[H] Coenzyme transport and metabolism
CD0243	115249251	hypothetical protein		94	32771	2	8.9	5.41	0.24	-3.26574	0.901647	-3.80268	1.01614	-2.76435	1.60331
CD1446	115250487	para-aminobenzoate synthase component I	pabB	52	57552	2	4	5.16	0.13	2.37832	0.601918	1.91312	0.776295	2.50378	0.739208
CD2156	115251209	thiamine biosynthesis protein ThiH	thiH	366	58317	8	20.575	5.56	0.7	1.96813	0.335288	1.98344	0.265061	1.91916	0.82389
CD2232	115251286	anaerobic sulfite reductase subunit B	asrB	230	33963	5	22.65	5.46	0.9625	3.29301	0.638271	3.13008	0.278292	2.95676	0.668205
[I] Lipid transport and metabolism
CD2851	115251904	D-alanine--poly(phosphoribitol) ligase subunit 2 (D-alanyl carrier protein)	dltC	155	9452	4	28.9	4.05	2.8575	0.206405	0.0222701	1.64548	0.843297	1.38896	0.765606
[J] Translation
CD0058A	115249062	50S ribosomal protein L33	rpmG	90.75	7724	3	28.6	9.91	0.7325	-0.0453892	0.151715	0.356767	0.625339	-1.85222	1.01046
CD0084A	115249090	30S ribosomal protein S14	rpsN	57	8653	2	15.6	10.6	0.815	-0.578431	0.236365	-0.247891	0.230718	-1.92803	1.5829
CD1161	115250193	50S ribosomal protein L21	rplU	512	13963	11	61.65	9.59	8.6475	-0.594656	0.115809	-0.182183	0.0667574	-1.59137	0.86907
CD1176A	115250209	50S ribosomal protein L32	rpmF	277.5	8118	7	49.55	9.84	5.47	-1.22804	0.309572	-1.45625	0.342685	-2.82562	0.679025
CD2448	115251502	putative radical SAM superfamily protein		63	56879	3	8.3	7.01	0.21	1.68377	0.915746	1.8436	0.641725	1.87855	0.770769
CD3187	115252243	putative regulatory endoribonuclease	tdcF	61.5	15357	2	4.8	4.92	0.25	3.36522	0.725997	0.394494	0.339993	7.14725	0.781641
CD3486A	115252547	50S ribosomal protein L31	rpmE	227	9537	5	48.85	9.16	1.6675	-0.365364	0.168251	-0.38478	0.195123	-1.52597	0.957063
[K] Transcription
CD1064	115250088	LacI-family transcriptional regulator (catabolite control protein)	ccpA	248	42553	9	21.6	5.3	0.66	1.62988	0.20329	1.68678	0.165635	0.95591	0.308842
CD2463	115251517	heat-inducible transcription repressor	hrcA	72	42508	3	9.65	5.51	0.3175	1.92173	0.170271	1.12008	1.11765	0.326183	0.251815
[L] Replication, recombination and repair
CD1128	115250159	DNA polymerase I	polA	107	114676	6	3.9	5.16	0.14	0.881884	1.07366	0.233806	0.409409	2.41575	1.12551
[M] Cell wall/membrane biogenesis
CD0244	115249252	putative CDP-glycerol:Poly(glycerophosphate) glycerophosphotransferase		100.25	63504	2	5.225	5.03	0.19	-2.13067	1.04412	-2.48897	0.69897	-1.70811	1.12784
CD1035	115250056	cell surface protein (putative N-acetylmuramoyl-L-alanine amidase)		120.5	84713	2	4.55	8.66	0.1025	-1.47493	0.231552	-1.89165	0.97397	-1.19712	0.84812
CD1047	115250068	cell surface protein		479	42469	11	37.1	8.94	1.33	1.52264	0.165313	1.54993	0.546166	0.505987	0.285163
CD1898	115250945	putative phage-related cell wall hydrolase (endolysin)		517.5	32397	14	40.175	8.31	2.9925	1.20733	0.783538	2.12065	0.142384	1.20424	0.886907
CD2796	115251849	cell surface protein		136	76745	2	4.2	8.97	0.125	1.9677	0.364392	2.61362	0.248893	1.81901	0.745414
[N] Cell motility
CD0235	115249243	flagellar protein FliS	fliS1	123	17310	2	21.975	9.07	0.5825	-0.39309	0.17151	-0.99616	0.477212	-1.45611	0.674519
[O] Posttranslational modification, protein turnover, chaperones
CD0026	115249029	ATP-dependent Clp protease	clpC	1989	102809	69	49.3	5.85	3.26	1.85364	0.128582	1.50249	0.38393	0.529742	0.204208
CD0235	115249243	flagellar protein FliS	fliS1	123	17310	2	21.975	9.07	0.5825	-0.39309	0.17151	-0.99616	0.477212	-1.45611	0.674519
CD0881	115249895	hypothetical protein		1184.5	43288	35	57.925	5.31	7.3325	1.38415	0.525394	2.10598	0.233749	1.30096	0.537154
CD1357	115250393	putative peptidyl-prolyl isomerase		735.5	33393	27	63.925	4.86	7.56	-1.68886	0.241623	-1.43261	0.726428	-0.816057	0.267061
CD1690	115250733	thioredoxin	trxA1	177	13396	12	52.4	5.12	6.8	0.779286	0.860746	1.5382	0.802434	1.01834	0.621673
CD1691	115250734	thioredoxin reductase	trxB1	94	36509	2	9.925	5.26	0.25	1.3778	0.818114	2.21069	0.189365	1.5026	0.804455
CD2020	115251074	chaperone	clpB	2354.5	109661	70	47.475	5.35	3.635	2.22957	0.246937	1.94033	0.343149	1.0786	0.657131
CD2460	115251514	chaperone protein	dnaJ	547.25	48367	15	21.475	8.85	0.885	1.98481	0.168405	1.3818	0.742444	0.349022	0.36736
CD3219	115252275	chaperonin	hslO	62.25	35458	2	10.15	4.84	0.355	2.95413	0.783463	4.95646	3.15902	3.01217	0.430472
CD3283	115252339	putative pyruvate formate-lyase 3 activating enzyme	pflE	170.75	39746	7	20.3	5.64	0.685	2.19669	0.340297	1.64863	0.20265	1.79915	0.337784
[P] Inorganic ion transport and metabolism
CD0826	115249843	putative oxidative stress regulatory protein		98.75	16384	3	26	5.52	1.115	2.0172	0.0750747	1.05447	0.852906	0.205077	0.631774
CD1479	115250520	ferrous iron transport protein B	feoB1	306.5	85352	4	14.6	5.56	0.365	4.6943	1.30841	13.7626	4.88123	2.60185	0.285506
CD1491	115250532	putative D-methionine ABC transporter,substrate-binding lipoprotein	metQ	217.5	34301	10	31.475	6.85	1.305	2.17439	0.296456	2.13667	0.0127259	2.28941	0.421931
CD2365	115251417	putative sulfonate ABC transporter,solute-binding lipoprotein		183	47063	5	12.875	5.79	0.47	2.21863	0.172247	2.80298	0.277977	2.3861	0.102286
[Q] Secondary metabolites biosynthesis, transport and catabolism
CD1918	115250965	putative ethanolamine/propanediol utilization protein	eutM	204.5	10347	4	27.65	5.28	1.94	2.84657	0.32819	2.92926	0.454181	2.90118	0.532848
CD2341	115251396	gamma-aminobutyrate metabolism dehydratase/isomerase	abfD	3463.75	60465	88	48.4	5.8	8.16	-1.40729	0.379382	-1.85973	0.78211	-0.31135	0.469588
CD2851	115251904	D-alanine--poly(phosphoribitol) ligase subunit 2 (D-alanyl carrier protein)	dltC	155	9452	4	28.9	4.05	2.8575	0.206405	0.0222701	1.64548	0.843297	1.38896	0.765606
[R] General function prediction only
CD0392	115249398	radical SAM-superfamily protein		293.25	26154	8	37.625	5.24	1.6975	2.0284	0.084688	2.87144	0.223376	2.03865	0.0660275
CD0779	115249796	putative amidohydrolase		101	46245	3	7.525	5.16	0.26	2.51288	0.247092	2.43068	0.172045	2.46258	0.081205
CD0873	115249887	ABC transporter, substrate-binding lipoprotein		3987.5	41468	135	66.075	5.4	20.7375	-1.67196	0.170788	-1.32102	0.126518	-2.02669	0.376496
CD0874	115249888	ABC transporter, ATP-binding protein		663.5	31487	20	45.1	7.72	4.0675	-2.25538	0.206959	-2.5308	0.241372	-1.39425	0.603447
CD0875	115249889	ABC transporter, permease protein		49.5	35309	3	4.7	9.59	0.22	-4.12495	0.667434	-3.94369	0.603893	-4.60846	1.22972
CD2156	115251209	thiamine biosynthesis protein ThiH	thiH	366	58317	8	20.575	5.56	0.7	1.96813	0.335288	1.98344	0.265061	1.91916	0.82389
CD2323	115251378	putative carbohydrate dehydrogenase		138.75	41764	2	13.2	5.23	0.295	5.5105	0.586107	3.51561	0.391942	3.06208	0.270427
CD2324	115251379	putative galactitol-1-phosphate 5-dehydrogenase	gatD	123.5	43694	3	8.975	5.57	0.2575	4.29272	1.85679	3.27986	1.06515	2.27505	0.223091
CD3236	115252293	membrane protein, putative		144	34149	6	14.975	9.44	0.94	2.94797	0.0728965	3.12278	0.431171	2.40311	0.0625218
[S] Function unknown
CD0279	115249288	hypothetical protein		890.25	16885	17	75.775	6.56	31.535	7.5379	7.79339	6.6974	3.0571	4.7309	1.9737
CD0304	115249313	hypothetical protein		397.75	30689	14	51.025	4.93	3.2725	2.80388	0.125895	4.3997	1.30174	3.02134	0.184693
CD1494	115250535	putative transcriptional regulator		299	25561	4	20.2	5.9	0.87	1.86298	0.471921	2.48207	0.319753	1.29713	0.521775
CD1711	115250755	hypothetical protein		596.75	13287	15	76.35	6.59	14.275	0.650548	0.234439	1.77476	0.120194	0.117859	0.0954898
CD1935	115250981	stage V sporulation protein S	spoVS	128.75	9951	2	45.95	7.88	1.365	-2.44713	0.624788	-2.42687	0.432665	-1.15923	0.738917
[T] Signal transduction mechanisms
CD1538	115250579	putative signaling protein		32.5	98876	2	1.5	8.05	0.08	2.97211	0.887145	1.74917	1.23414	4.63682	1.25314
CD2373	115251425	putative carbon starvation protein		299	56991	8	7.4	9.19	0.29	1.82374	0.361491	1.49117	0.870714	1.96674	0.133209
CD3465	115252525	hypothetical protein		299	20301	7	38.575	4.93	2.3875	1.11616	0.48062	1.70807	0.60102	0.242398	0.151583
[U] Intracellular trafficking and secretion
CD0235	115249243	flagellar protein FliS	fliS1	123	17310	2	21.975	9.07	0.5825	-0.39309	0.17151	-0.99616	0.477212	-1.45611	0.674519
[V] Defense mechanisms
CD1618	115250659	ABC transporter, ATP-binding protein		188.25	31078	6	36.6	5.67	1.6225	1.15449	0.99594	2.36517	0.418265	1.76107	1.14258
CD2160	115251213	membrane protein, putative		43.75	41104	3	1.9	9.16	0.09	13.3317	9.36586	16.1402	7.85606	13.5319	8.07254
Not in COGs
CD0290	115249299	hypothetical protein		126	21271	3	19.5	5.35	0.79	2.61314	0.254551	2.64451	0.186951	2.34245	0.138291
CD0588	115249603	hypothetical protein		158	12128	4	50.5	4.84	2.11	0.302979	0.328344	1.44882	0.630579	1.88155	0.390617
CD0592	115249607	hypothetical protein		292.5	17202	2	31.85	4.95	1.525	3.08194	0.344025	7.07463	3.70544	2.80631	0.537295
CD2021	115251075	hypothetical protein		95.5	26644	2	11.85	6.17	0.4	2.73702	0.427404	2.06608	0.110395	1.97	0.337195
CD2233	115251287	anaerobic sulfite reductase subunit A	asrA	66.25	45095	3	6.05	5.34	0.195	2.94776	0.879452	2.81127	0.881189	2.27926	0.267753
CD2354	115251407	glycine reductase complex component B alpha and beta subunits	grdE	87	51003	2	8.125	4.95	0.2175	2.69751	0.341558	0.739209	0.932678	2.28385	0.08362
CD3241	115252298	proline reductase	prdB	1210.25	27235	40	85.9	5.68	13.715	2.1795	0.0921651	1.33181	0.507286	1.34265	0.529729
CD3244	115252300	proline reductase subunit proprotein	prdA	1723.25	74003	54	41.825	4.68	4.3375	2.21396	0.101964	1.9126	0.178463	1.7044	0.233976
