# Supplementary material for: Temporal Differential Proteomes of Clostridium difficile in the Pig Ileal-Ligated Loop Model
Source: PLoS One. 2012 Sep 18;7(9):e45608. doi: 10.1371/journal.pone.0045608 (PMC3445491; doi:10.1371/journal.pone.0045608)
Supplement: File S1 — All protein and peptide data are available as spreadsheets. The tables list the identified proteins with their highest scoring peptides with the following information from left to the right: Hit number according to MASCOT scoring (prot_hit_num), protein accession number, protein name (prot_desc), MASCOT protein score (prot_score), M.W. [Da] (prot_mass), total numbers of peptides sequenced (pep_matches), peptide coverage (prot_cover), protein pI (prot_pi), scan number (pep_query), highest scoring peptide (pep_rank), bold red peptide (pep_isbold), experimental m/z value (pep_exp_mz), experimental M.W. (pep_exp_mr), charge state (pep_exp_z), calculated M.W. (pep_calc_mr), mass deviation (pep_delta), number of missed cleavages (pep_miss), highest peptide score according to MASCOT (pep_score), peptide score homology threshold (pep_homol), peptide score identity threshold (pep_ident), peptide expectation value according to MASCOT (pep_expect), amino acid C-terminal to tryptic peptide (pep_res_before), peptide sequence (pep_seq), amino acid N-terminal to tryptic peptide (pep_res_after), variable modification (pep_var_mod), position of variable modfcation (pep_var_mod_pos). (XLSX) [file pone.0045608.s003.xlsx]

## Sheet: A1
prot_hit_num	prot_acc	prot_desc	prot_score	prot_mass	prot_matches	prot_cover	prot_pi	pep_query	pep_rank	pep_isbold	pep_exp_mz	pep_exp_mr	pep_exp_z	pep_calc_mr	pep_delta	pep_miss	pep_score	pep_homol	pep_ident	pep_expect	pep_res_before	pep_seq	pep_res_after	pep_var_mod	pep_var_mod_pos
1	115249842	rubrerythrin	21138	23955	830	75.8	5.39	9782	1	1	506.762	1011.51	2	1011.51	-0.0022	0	35.43	24	25	0.0055	R	EEGFDK	I			115/114	0.43	116/114	0.935	117/114	0.293
1								11085	1	1	522.305	1042.6	2	1042.61	-0.0098	0	36.79	24	29	0.0086	K	AYFNIK	A			115/114	0.492	116/114	1.061	117/114	0.369
1								11087	1	1	522.306	1042.6	2	1042.61	-0.0072	0	36.76	26	28	0.0083	K	AYFNIK	A			115/114	0.481	116/114	1.013	117/114	0.371
1								11092	1	1	522.308	1042.6	2	1042.61	-0.005	0	34.29	24	28	0.013	K	AYFNIK	A			115/114	0.52	116/114	1.046	117/114	0.386
1								11093	1	1	522.308	1042.6	2	1042.61	-0.0049	0	38.75	24	28	0.0046	K	AYFNIK	A			115/114	0.503	116/114	1.008	117/114	0.388
1								11094	1	1	522.308	1042.6	2	1042.61	-0.0048	0	36.53	27	28	0.0077	K	AYFNIK	A			115/114	0.505	116/114	1.18	117/114	0.291
1								11098	1	1	522.308	1042.6	2	1042.61	-0.0041	0	31.64	24	28	0.024	K	AYFNIK	A			115/114	0.443	116/114	0.804	117/114	0.353
1								11099	1	1	522.308	1042.6	2	1042.61	-0.004	0	31.98	26	28	0.022	K	AYFNIK	A			115/114	0.424	116/114	0.817	117/114	0.338
1								11100	1	1	522.308	1042.6	2	1042.61	-0.0037	0	39.47	27	28	0.0039	K	AYFNIK	A			115/114	0.402	116/114	1.03	117/114	0.262
1								11102	1	1	522.308	1042.6	2	1042.61	-0.0033	0	28.77		28	0.046	K	AYFNIK	A			115/114	0.738	116/114	1.097	117/114	0.385
1								11103	1	1	522.308	1042.6	2	1042.61	-0.0032	0	31.85	24	28	0.023	K	AYFNIK	A			115/114	0.388	116/114	0.689	117/114	0.279
1								11104	1	1	522.308	1042.6	2	1042.61	-0.0031	0	34.62		28	0.012	K	AYFNIK	A			115/114	0.48	116/114	1.114	117/114	0.405
1								11105	1	1	522.308	1042.6	2	1042.61	-0.0031	0	31.1	23	28	0.027	K	AYFNIK	A			115/114	0.568	116/114	1.019	117/114	0.433
1								11107	1	1	522.309	1042.6	2	1042.61	-0.0026	0	32.11	27	28	0.021	K	AYFNIK	A			115/114	0.546	116/114	1.122	117/114	0.408
1								11108	1	1	522.309	1042.6	2	1042.61	-0.0025	0	34.36		28	0.013	K	AYFNIK	A			115/114	0.288	116/114	0.705	117/114	0.199
1								11109	1	1	522.309	1042.6	2	1042.61	-0.0025	0	30.37	26	28	0.032	K	AYFNIK	A			115/114	0.646	116/114	1.113	117/114	0.73
1								11111	1	1	522.309	1042.6	2	1042.61	-0.0022	0	36.43	27	28	0.0078	K	AYFNIK	A			115/114	0.485	116/114	1.067	117/114	0.367
1								11113	1	1	522.309	1042.6	2	1042.61	-0.0021	0	36.12	24	28	0.0084	K	AYFNIK	A			115/114	0.5	116/114	1.001	117/114	0.349
1								11114	1	1	522.309	1042.6	2	1042.61	-0.0016	0	32.84	19	27	0.015	K	AYFNIK	A			115/114	0.748	116/114	1.046	117/114	0.69
1								11115	1	1	522.309	1042.6	2	1042.61	-0.0015	0	33.7	21	27	0.012	K	AYFNIK	A			115/114	0.527	116/114	0.987	117/114	0.381
1								11116	1	1	522.309	1042.6	2	1042.61	-0.0014	0	38.66	23	27	0.0038	K	AYFNIK	A			115/114	0.527	116/114	1.025	117/114	0.397
1								11119	1	1	522.309	1042.6	2	1042.61	-0.001	0	36.14	22	27	0.0068	K	AYFNIK	A			115/114	0.467	116/114	0.969	117/114	0.355
1								11121	1	1	522.31	1042.6	2	1042.61	-0.0009	0	34.77	23	27	0.0093	K	AYFNIK	A			115/114	0.415	116/114	1.058	117/114	0.306
1								11122	1	1	522.31	1042.6	2	1042.61	-0.0009	0	34.52	21	27	0.0099	K	AYFNIK	A			115/114	0.506	116/114	1.014	117/114	0.359
1								11123	1	1	522.31	1042.6	2	1042.61	-0.0009	0	39.12	24	27	0.0034	K	AYFNIK	A			115/114	0.423	116/114	1.033	117/114	0.304
1								11124	1	1	522.31	1042.6	2	1042.61	-0.0008	0	34.36	20	27	0.01	K	AYFNIK	A			115/114	0.444	116/114	0.841	117/114	0.334
1								11125	1	1	522.31	1042.6	2	1042.61	-0.0008	0	28.78	18	27	0.037	K	AYFNIK	A			115/114	0.693	116/114	1.104	117/114	0.7
1								11126	1	1	522.31	1042.6	2	1042.61	-0.0007	0	31.63	19	27	0.019	K	AYFNIK	A			115/114	0.448	116/114	0.84	117/114	0.345
1								11129	1	1	522.31	1042.61	2	1042.61	-0.0003	0	31.2	21	27	0.021	K	AYFNIK	A			115/114	0.56	116/114	0.877	117/114	0.501
1								11130	1	1	522.31	1042.61	2	1042.61	-0.0003	0	34.04	20	27	0.011	K	AYFNIK	A			115/114	0.526	116/114	1.037	117/114	0.366
1								11131	1	1	522.31	1042.61	2	1042.61	-0.0002	0	36.15	22	27	0.0068	K	AYFNIK	A			115/114	0.511	116/114	1.061	117/114	0.353
1								11132	1	1	522.31	1042.61	2	1042.61	-0.0002	0	29.39	18	27	0.032	K	AYFNIK	A			115/114	0.755	116/114	1.075	117/114	0.75
1								11133	1	1	522.31	1042.61	2	1042.61	-0.0002	0	36.24	22	27	0.0066	K	AYFNIK	A			115/114	0.437	116/114	0.937	117/114	0.326
1								11134	1	1	522.31	1042.61	2	1042.61	0	0	38.87	22	27	0.0036	K	AYFNIK	A			115/114	0.488	116/114	1.002	117/114	0.354
1								11135	1	1	522.31	1042.61	2	1042.61	0.0001	0	32.06	19	27	0.017	K	AYFNIK	A			115/114	0.426	116/114	0.838	117/114	0.31
1								11136	1	1	522.31	1042.61	2	1042.61	0.0002	0	34	20	28	0.013	K	AYFNIK	A			115/114	0.423	116/114	0.873	117/114	0.34
1								11137	1	1	522.31	1042.61	2	1042.61	0.0007	0	35.62	22	28	0.009	K	AYFNIK	A			115/114	0.601	116/114	0.865	117/114	0.583
1								11138	1	1	522.31	1042.61	2	1042.61	0.0007	0	36.29	22	28	0.0077	K	AYFNIK	A			115/114	0.463	116/114	0.976	117/114	0.359
1								11139	1	1	522.31	1042.61	2	1042.61	0.0008	0	36.01	22	28	0.0082	K	AYFNIK	A			115/114	0.465	116/114	1.04	117/114	0.333
1								11140	1	1	522.31	1042.61	2	1042.61	0.0008	0	36.1	22	28	0.0081	K	AYFNIK	A			115/114	0.473	116/114	1.042	117/114	0.341
1								11141	1	1	522.31	1042.61	2	1042.61	0.0008	0	36.67	20	28	0.0071	K	AYFNIK	A			115/114	0.428	116/114	0.854	117/114	0.349
1								11143	1	1	522.311	1042.61	2	1042.61	0.0009	0	36.06	22	28	0.0081	K	AYFNIK	A			115/114	0.524	116/114	1.089	117/114	0.36
1								11144	1	1	522.311	1042.61	2	1042.61	0.0009	0	33.98	20	28	0.013	K	AYFNIK	A			115/114	0.43	116/114	0.852	117/114	0.333
1								11145	1	1	522.311	1042.61	2	1042.61	0.0009	0	38.76	24	28	0.0044	K	AYFNIK	A			115/114	0.521	116/114	1.048	117/114	0.387
1								11146	1	1	522.311	1042.61	2	1042.61	0.0009	0	33	19	28	0.016	K	AYFNIK	A			115/114	0.731	116/114	1.211	117/114	0.803
1								11148	1	1	522.311	1042.61	2	1042.61	0.0011	0	31.92	19	28	0.021	K	AYFNIK	A			115/114	0.461	116/114	0.893	117/114	0.359
1								11149	1	1	522.311	1042.61	2	1042.61	0.0011	0	39.01	23	28	0.0041	K	AYFNIK	A			115/114	0.465	116/114	1.001	117/114	0.344
1								11150	1	1	522.311	1042.61	2	1042.61	0.0011	0	39.19	21	28	0.004	K	AYFNIK	A			115/114	0.595	116/114	1.03	117/114	0.488
1								11151	1	1	522.311	1042.61	2	1042.61	0.0012	0	36.08	22	28	0.0088	K	AYFNIK	A			115/114	0.496	116/114	1.096	117/114	0.361
1								11152	1	1	522.311	1042.61	2	1042.61	0.0012	0	36.56	20	28	0.0079	K	AYFNIK	A			115/114	0.409	116/114	0.804	117/114	0.309
1								11153	1	1	522.311	1042.61	2	1042.61	0.0013	0	39.01	24	28	0.0045	K	AYFNIK	A			115/114	0.521	116/114	0.931	117/114	0.386
1								11154	1	1	522.311	1042.61	2	1042.61	0.0014	0	32.99	19	28	0.018	K	AYFNIK	A			115/114	0.747	116/114	1.23	117/114	0.733
1								11155	1	1	522.311	1042.61	2	1042.61	0.0015	0	36.12	22	28	0.0087	K	AYFNIK	A			115/114	0.493	116/114	1.05	117/114	0.371
1								11156	1	1	522.311	1042.61	2	1042.61	0.0015	0	33.56	20	28	0.016	K	AYFNIK	A			115/114	0.43	116/114	0.845	117/114	0.352
1								11157	1	1	522.311	1042.61	2	1042.61	0.0017	0	33.7	21	28	0.015	K	AYFNIK	A			115/114	0.511	116/114	1.092	117/114	0.389
1								11158	1	1	522.311	1042.61	2	1042.61	0.0017	0	38.9	22	28	0.0046	K	AYFNIK	A			115/114	0.472	116/114	1.115	117/114	0.375
1								11159	1	1	522.311	1042.61	2	1042.61	0.0018	0	31.91	19	28	0.023	K	AYFNIK	A			115/114	0.431	116/114	0.887	117/114	0.329
1								11160	1	1	522.311	1042.61	2	1042.61	0.0019	0	36.78	20	28	0.0075	K	AYFNIK	A			115/114	0.415	116/114	0.818	117/114	0.323
1								11161	1	1	522.311	1042.61	2	1042.61	0.0019	0	36.13	23	28	0.0087	K	AYFNIK	A			115/114	0.498	116/114	1.062	117/114	0.353
1								11162	1	1	522.311	1042.61	2	1042.61	0.0019	0	33.98	20	28	0.014	K	AYFNIK	A			115/114	0.407	116/114	0.789	117/114	0.331
1								11163	1	1	522.311	1042.61	2	1042.61	0.002	0	34	20	29	0.016	K	AYFNIK	A			115/114	0.424	116/114	0.865	117/114	0.356
1								11164	1	1	522.311	1042.61	2	1042.61	0.0022	0	32.1	20	29	0.026	K	AYFNIK	A			115/114	0.427	116/114	0.796	117/114	0.346
1								11167	1	1	522.311	1042.61	2	1042.61	0.0024	0	36.03	22	29	0.011	K	AYFNIK	A			115/114	0.5	116/114	1.08	117/114	0.373
1								11168	1	1	522.311	1042.61	2	1042.61	0.0024	0	39.02	24	29	0.0053	K	AYFNIK	A			115/114	0.484	116/114	1.024	117/114	0.343
1								11169	1	1	522.311	1042.61	2	1042.61	0.0024	0	34.08	20	29	0.016	K	AYFNIK	A			115/114	0.441	116/114	0.855	117/114	0.307
1								11170	1	1	522.311	1042.61	2	1042.61	0.0026	0	38.99	23	29	0.0053	K	AYFNIK	A			115/114	0.498	116/114	1.053	117/114	0.358
1								11171	1	1	522.311	1042.61	2	1042.61	0.0026	0	33.39		29	0.019	K	AYFNIK	A			115/114	0.454	116/114	0.862	117/114	0.326
1								11172	1	1	522.311	1042.61	2	1042.61	0.0028	0	32	19	29	0.027	K	AYFNIK	A			115/114	0.438	116/114	0.84	117/114	0.343
1								11173	1	1	522.311	1042.61	2	1042.61	0.0028	0	32.03	19	29	0.026	K	AYFNIK	A			115/114	0.434	116/114	0.854	117/114	0.339
1								11174	1	1	522.311	1042.61	2	1042.61	0.0028	0	29.39	17	29	0.048	K	AYFNIK	A			115/114	0.706	116/114	1.082	117/114	0.701
1								11175	1	1	522.312	1042.61	2	1042.61	0.0029	0	31.57	19	29	0.029	K	AYFNIK	A			115/114	0.403	116/114	0.837	117/114	0.328
1								11176	1	1	522.312	1042.61	2	1042.61	0.0029	0	33.73	20	29	0.018	K	AYFNIK	A			115/114	0.442	116/114	0.844	117/114	0.328
1								11177	1	1	522.312	1042.61	2	1042.61	0.0029	0	36.22	23	29	0.01	K	AYFNIK	A			115/114	0.472	116/114	1.003	117/114	0.33
1								11178	1	1	522.312	1042.61	2	1042.61	0.003	0	35.97	22	29	0.011	K	AYFNIK	A			115/114	0.493	116/114	1.062	117/114	0.371
1								11179	1	1	522.312	1042.61	2	1042.61	0.0031	0	39.04	23	29	0.0053	K	AYFNIK	A			115/114	0.497	116/114	1.038	117/114	0.35
1								11180	1	1	522.312	1042.61	2	1042.61	0.0031	0	36.11	22	29	0.01	K	AYFNIK	A			115/114	0.442	116/114	0.992	117/114	0.343
1								11181	1	1	522.312	1042.61	2	1042.61	0.0033	0	34.31	20	29	0.016	K	AYFNIK	A			115/114	0.427	116/114	0.811	117/114	0.345
1								11183	1	1	522.312	1042.61	2	1042.61	0.0034	0	31.99	20	29	0.027	K	AYFNIK	A			115/114	0.437	116/114	0.803	117/114	0.31
1								11184	1	1	522.312	1042.61	2	1042.61	0.0036	0	30.46	19	29	0.038	K	AYFNIK	A			115/114	0.781	116/114	1.089	117/114	0.748
1								11185	1	1	522.312	1042.61	2	1042.61	0.0039	0	36	22	29	0.011	K	AYFNIK	A			115/114	0.499	116/114	1.067	117/114	0.372
1								11186	1	1	522.312	1042.61	2	1042.61	0.0039	0	34.43	20	29	0.015	K	AYFNIK	A			115/114	0.413	116/114	0.845	117/114	0.321
1								11187	1	1	522.312	1042.61	2	1042.61	0.004	0	34.09	21	29	0.016	K	AYFNIK	A			115/114	0.433	116/114	0.842	117/114	0.33
1								11188	1	1	522.312	1042.61	2	1042.61	0.0041	0	25.17	23	29	0.13	K	AYFNIK	A			115/114	0.732	116/114	1.139	117/114	0.788
1								11189	1	1	522.312	1042.61	2	1042.61	0.0042	0	36.02	23	29	0.011	K	AYFNIK	A			115/114	0.534	116/114	1.093	117/114	0.408
1								11190	1	1	522.312	1042.61	2	1042.61	0.0043	0	32.12	18	29	0.026	K	AYFNIK	A			115/114	0.79	116/114	1.182	117/114	0.743
1								11191	1	1	522.312	1042.61	2	1042.61	0.0046	0	31.67	19	29	0.029	K	AYFNIK	A			115/114	0.48	116/114	0.67	117/114	0.328
1								11192	1	1	522.312	1042.61	2	1042.61	0.0047	0	31.98	19	29	0.027	K	AYFNIK	A			115/114	0.453	116/114	0.853	117/114	0.325
1								11193	1	1	522.312	1042.61	2	1042.61	0.005	0	36.05	22	29	0.01	K	AYFNIK	A			115/114	0.502	116/114	0.988	117/114	0.356
1								11194	1	1	522.313	1042.61	2	1042.61	0.0053	0	31.81	19	29	0.027	K	AYFNIK	A			115/114	0.42	116/114	0.833	117/114	0.336
1								11195	1	1	522.313	1042.61	2	1042.61	0.0058	0	32.01	19	29	0.026	K	AYFNIK	A			115/114	0.416	116/114	0.817	117/114	0.315
1								11196	1	1	522.313	1042.61	2	1042.61	0.0062	0	33.55	20	29	0.018	K	AYFNIK	A			115/114	0.416	116/114	0.835	117/114	0.319
1								11197	1	1	522.313	1042.61	2	1042.61	0.0062	0	29.68	20	29	0.044	K	AYFNIK	A			115/114	0.738	116/114	1.132	117/114	0.698
1								11199	1	1	522.314	1042.61	2	1042.61	0.0072	0	27.02	19	29	0.079	K	AYFNIK	A			115/114	0.672	116/114	1.104	117/114	0.66
1								11200	1	1	522.314	1042.61	2	1042.61	0.0073	0	42.09	24	29	0.0025	K	AYFNIK	A			115/114	0.562	116/114	1.014	117/114	0.363
1								11201	1	1	522.314	1042.61	2	1042.61	0.0074	0	25.45	17	29	0.11	K	AYFNIK	A			115/114	0.588	116/114	0.991	117/114	0.511
1								11202	1	1	522.314	1042.61	2	1042.61	0.0081	0	30.67	21	29	0.034	K	AYFNIK	A			115/114	0.692	116/114	1.098	117/114	0.762
1								11203	1	1	522.316	1042.62	2	1042.61	0.0109	0	36.6	21	28	0.0085	K	AYFNIK	A			115/114	0.546	116/114	1.022	117/114	0.463
1								17973	1	1	592.311	1182.61	2	1182.62	-0.0086	0	47.16		27	0.00052	K	YTYYASK	A			115/114	0.521	116/114	0.926	117/114	0.399
1								17978	1	1	592.312	1182.61	2	1182.62	-0.0075	0	43.61		27	0.0012	K	YTYYASK	A			115/114	0.465	116/114	0.892	117/114	0.407
1								17980	1	1	592.312	1182.61	2	1182.62	-0.0062	0	44.29		27	0.0011	K	YTYYASK	A			115/114	0.533	116/114	1.096	117/114	0.498
1								17983	1	1	592.313	1182.61	2	1182.62	-0.0053	0	53.09	18	27	0.00014	K	YTYYASK	A			115/114	0.375	116/114	0.873	117/114	0.284
1								17985	1	1	592.313	1182.61	2	1182.62	-0.0043	0	43.91		27	0.0012	K	YTYYASK	A			115/114	0.453	116/114	0.94	117/114	0.35
1								17986	1	1	592.314	1182.61	2	1182.62	-0.0038	0	53.04	18	27	0.00015	K	YTYYASK	A			115/114	0.524	116/114	1.277	117/114	0.448
1								17987	1	1	592.314	1182.61	2	1182.62	-0.0037	0	49.17		27	0.00035	K	YTYYASK	A			115/114	0.322	116/114	0.906	117/114	0.248
1								17988	1	1	592.314	1182.61	2	1182.62	-0.0037	0	43.72		27	0.0012	K	YTYYASK	A			115/114	0.484	116/114	0.962	117/114	0.41
1								17989	1	1	592.314	1182.61	2	1182.62	-0.0037	0	46.91		27	0.0006	K	YTYYASK	A			115/114	0.5	116/114	0.909	117/114	0.411
1								17990	1	1	592.314	1182.61	2	1182.62	-0.0036	0	43.39		27	0.0013	K	YTYYASK	A			115/114	0.536	116/114	0.93	117/114	0.389
1								17991	1	1	592.314	1182.61	2	1182.62	-0.0034	0	44.19		27	0.0011	K	YTYYASK	A			115/114	0.632	116/114	1.223	117/114	0.575
1								17993	1	1	592.314	1182.61	2	1182.62	-0.0033	0	48.73	17	27	0.00039	K	YTYYASK	A			115/114	0.406	116/114	0.888	117/114	0.356
1								17994	1	1	592.314	1182.61	2	1182.62	-0.0033	0	43.5		27	0.0013	K	YTYYASK	A			115/114	0.544	116/114	0.983	117/114	0.419
1								17996	1	1	592.314	1182.61	2	1182.62	-0.0032	0	43.7		27	0.0012	K	YTYYASK	A			115/114	0.462	116/114	0.953	117/114	0.373
1								17997	1	1	592.314	1182.61	2	1182.62	-0.0032	0	47.89	24	27	0.00048	K	YTYYASK	A			115/114	0.387	116/114	0.909	117/114	0.279
1								17998	1	1	592.314	1182.61	2	1182.62	-0.0032	0	42.92		27	0.0015	K	YTYYASK	A			115/114	0.519	116/114	0.875	117/114	0.379
1								17999	1	0	592.314	1182.61	2	1182.62	-0.0029	0	43.69		28	0.0017	K	YTYYASK	A			115/114	0.481	116/114	0.928	117/114	0.373
1								18000	1	0	592.314	1182.61	2	1182.62	-0.0029	0	43.73		28	0.0017	K	YTYYASK	A			115/114	0.507	116/114	0.967	117/114	0.412
1								18001	1	0	592.314	1182.61	2	1182.62	-0.0029	0	43.71		28	0.0017	K	YTYYASK	A			115/114	0.491	116/114	0.949	117/114	0.383
1								18002	1	0	592.314	1182.61	2	1182.62	-0.0028	0	43.7		28	0.0017	K	YTYYASK	A			115/114	0.484	116/114	0.926	117/114	0.404
1								18003	1	0	592.314	1182.61	2	1182.62	-0.0028	0	43.69		28	0.0017	K	YTYYASK	A			115/114	0.505	116/114	0.957	117/114	0.399
1								18004	1	0	592.314	1182.61	2	1182.62	-0.0028	0	43.48		28	0.0018	K	YTYYASK	A			115/114	0.496	116/114	0.916	117/114	0.38
1								18005	1	1	592.314	1182.61	2	1182.62	-0.0027	0	46.25		28	0.00094	K	YTYYASK	A			115/114	0.491	116/114	0.959	117/114	0.388
1								18006	1	0	592.314	1182.61	2	1182.62	-0.0025	0	43.7		28	0.0017	K	YTYYASK	A			115/114	0.496	116/114	0.929	117/114	0.381
1								18007	1	1	592.314	1182.61	2	1182.62	-0.0023	0	48.23	16	28	0.00059	K	YTYYASK	A			115/114	0.624	116/114	0.982	117/114	0.454
1								18008	1	1	592.314	1182.61	2	1182.62	-0.0023	0	47.05		28	0.00078	K	YTYYASK	A			115/114	0.481	116/114	0.95	117/114	0.413
1								18009	1	1	592.314	1182.61	2	1182.62	-0.0022	0	48.53	16	28	0.00055	K	YTYYASK	A			115/114	0.462	116/114	0.912	117/114	0.415
1								18010	1	1	592.314	1182.61	2	1182.62	-0.0021	0	48.26	16	28	0.00059	K	YTYYASK	A			115/114	0.585	116/114	1.401	117/114	0.606
1								18011	1	0	592.314	1182.61	2	1182.62	-0.0021	0	43.78		28	0.0017	K	YTYYASK	A			115/114	0.467	116/114	0.911	117/114	0.36
1								18012	1	0	592.315	1182.61	2	1182.62	-0.0018	0	43.82		28	0.0016	K	YTYYASK	A			115/114	0.492	116/114	0.992	117/114	0.4
1								18013	1	0	592.315	1182.61	2	1182.62	-0.0017	0	43.62		28	0.0017	K	YTYYASK	A			115/114	0.482	116/114	0.967	117/114	0.375
1								18014	1	0	592.315	1182.61	2	1182.62	-0.0016	0	43.7		28	0.0017	K	YTYYASK	A			115/114	0.464	116/114	0.902	117/114	0.381
1								18015	1	1	592.315	1182.61	2	1182.62	-0.0016	0	47.4		28	0.00072	K	YTYYASK	A			115/114	0.501	116/114	0.981	117/114	0.385
1								18016	1	0	592.315	1182.62	2	1182.62	-0.001	0	43.79		28	0.0016	K	YTYYASK	A			115/114	0.492	116/114	0.945	117/114	0.386
1								18017	1	0	592.315	1182.62	2	1182.62	-0.001	0	43.83		28	0.0016	K	YTYYASK	A			115/114	0.494	116/114	0.91	117/114	0.381
1								18018	1	1	592.315	1182.62	2	1182.62	-0.0009	0	43.71		28	0.0016	K	YTYYASK	A			115/114	0.477	116/114	0.959	117/114	0.376
1								18019	1	1	592.315	1182.62	2	1182.62	-0.0003	0	48.95	16	28	0.00048	K	YTYYASK	A			115/114	0.686	116/114	1.082	117/114	0.393
1								18020	1	0	592.316	1182.62	2	1182.62	0	0	43.56		28	0.0017	K	YTYYASK	A			115/114	0.494	116/114	0.924	117/114	0.384
1								18021	1	0	592.316	1182.62	2	1182.62	0.0002	0	43.57		28	0.0017	K	YTYYASK	A			115/114	0.48	116/114	0.954	117/114	0.388
1								18022	1	0	592.316	1182.62	2	1182.62	0.0006	0	43.62		28	0.0017	K	YTYYASK	A			115/114	0.486	116/114	0.905	117/114	0.376
1								18024	1	1	592.316	1182.62	2	1182.62	0.0011	0	47.12		28	0.00075	K	YTYYASK	A			115/114	0.502	116/114	0.957	117/114	0.385
1								18026	1	1	592.316	1182.62	2	1182.62	0.0012	0	43.62		28	0.0017	K	YTYYASK	A			115/114	0.514	116/114	0.937	117/114	0.444
1								18027	1	0	592.316	1182.62	2	1182.62	0.0016	0	43.71		28	0.0016	K	YTYYASK	A			115/114	0.502	116/114	0.919	117/114	0.393
1								18028	1	1	592.316	1182.62	2	1182.62	0.0016	0	47.05		28	0.00075	K	YTYYASK	A			115/114	0.483	116/114	0.937	117/114	0.359
1								18029	1	0	592.316	1182.62	2	1182.62	0.0017	0	43.7		28	0.0016	K	YTYYASK	A			115/114	0.481	116/114	0.943	117/114	0.394
1								18030	1	0	592.316	1182.62	2	1182.62	0.0017	0	43.51		28	0.0017	K	YTYYASK	A			115/114	0.505	116/114	0.978	117/114	0.397
1								18031	1	1	592.316	1182.62	2	1182.62	0.0018	0	47.12		28	0.00074	K	YTYYASK	A			115/114	0.52	116/114	0.922	117/114	0.389
1								18033	1	0	592.317	1182.62	2	1182.62	0.0023	0	43.59		28	0.0017	K	YTYYASK	A			115/114	0.512	116/114	0.972	117/114	0.435
1								18034	1	0	592.317	1182.62	2	1182.62	0.0024	0	43.61		28	0.0017	K	YTYYASK	A			115/114	0.475	116/114	0.91	117/114	0.404
1								18036	1	1	592.317	1182.62	2	1182.62	0.0027	0	49.22	16	28	0.00046	K	YTYYASK	A			115/114	0.301	116/114	0.95	117/114	0.222
1								18037	1	0	592.317	1182.62	2	1182.62	0.0032	0	43.74		28	0.0016	K	YTYYASK	A			115/114	0.51	116/114	0.944	117/114	0.383
1								18038	1	1	592.318	1182.62	2	1182.62	0.0044	0	48.82	21	29	0.00052	K	YTYYASK	A			115/114	0.593	116/114	1.342	117/114	0.598
1								23435	1	1	426.859	1277.56	3	1277.56	-0.0073	0	25.23		18	0.011	K	CPVCDHPK	A			115/114	0.413	116/114	0.695	117/114	0.305
1								23436	1	1	426.86	1277.56	3	1277.56	-0.0054	0	25.29		19	0.013	K	CPVCDHPK	A			115/114	0.408	116/114	0.653	117/114	0.293
1								23438	1	1	639.786	1277.56	2	1277.56	-0.0053	0	30.37		19	0.0042	K	CPVCDHPK	A			115/114	0.479	116/114	0.699	117/114	0.421
1								23439	1	1	639.787	1277.56	2	1277.56	-0.0046	0	32.4		19	0.0026	K	CPVCDHPK	A			115/114	0.38	116/114	0.597	117/114	0.22
1								23440	1	1	639.787	1277.56	2	1277.56	-0.0041	0	31.11		19	0.0036	K	CPVCDHPK	A			115/114	0.406	116/114	0.659	117/114	0.291
1								23446	1	1	426.861	1277.56	3	1277.56	-0.0028	0	37.75		19	0.00077	K	CPVCDHPK	A			115/114	0.561	116/114	0.662	117/114	0.284
1								23449	1	1	426.861	1277.56	3	1277.56	-0.0027	0	26.57		19	0.01	K	CPVCDHPK	A			115/114	0.712	116/114	0.658	117/114	0.689
1								23452	1	1	426.861	1277.56	3	1277.56	-0.0023	0	30.37		19	0.0042	K	CPVCDHPK	A			115/114	0.325	116/114	0.532	117/114	0.199
1								23453	1	1	426.861	1277.56	3	1277.56	-0.0022	0	25.21		19	0.014	K	CPVCDHPK	A			115/114	0.631	116/114	0.604	117/114	0.319
1								23460	1	1	426.861	1277.56	3	1277.56	-0.0013	0	25.21		19	0.014	K	CPVCDHPK	A			115/114	0.468	116/114	0.522	117/114	0.248
1								23461	1	1	426.861	1277.56	3	1277.56	-0.0011	0	32.44		19	0.0026	K	CPVCDHPK	A			115/114	0.387	116/114	0.588	117/114	0.21
1								23466	1	1	426.861	1277.56	3	1277.56	-0.0007	0	29.23		19	0.0055	K	CPVCDHPK	A			115/114	0.482	116/114	0.683	117/114	0.294
1								23467	1	1	426.861	1277.56	3	1277.56	-0.0007	0	30.03		19	0.0046	K	CPVCDHPK	A			115/114	0.35	116/114	0.553	117/114	0.195
1								23470	1	1	426.861	1277.56	3	1277.56	-0.0005	0	32.45		19	0.0026	K	CPVCDHPK	A			115/114	0.399	116/114	0.558	117/114	0.275
1								23473	1	1	426.862	1277.56	3	1277.56	-0.0002	0	25.37		19	0.013	K	CPVCDHPK	A			115/114	0.365	116/114	0.57	117/114	0.271
1								23476	1	1	426.862	1277.56	3	1277.56	0	0	25.06		19	0.014	K	CPVCDHPK	A			115/114	0.442	116/114	0.646	117/114	0.341
1								23478	1	1	426.862	1277.56	3	1277.56	0.0002	0	31.92		19	0.003	K	CPVCDHPK	A			115/114	0.436	116/114	0.593	117/114	0.318
1								23480	1	1	426.862	1277.56	3	1277.56	0.0003	0	28.88		19	0.006	K	CPVCDHPK	A			115/114	0.399	116/114	0.613	117/114	0.274
1								23486	1	1	426.862	1277.56	3	1277.56	0.0014	0	34.53		19	0.0016	K	CPVCDHPK	A			115/114	0.417	116/114	0.59	117/114	0.307
1								23493	1	1	426.862	1277.57	3	1277.56	0.002	0	30.4		19	0.0042	K	CPVCDHPK	A			115/114	0.401	116/114	0.647	117/114	0.301
1								23496	1	1	426.863	1277.57	3	1277.56	0.0023	0	26.78		19	0.0097	K	CPVCDHPK	A			115/114	0.553	116/114	0.671	117/114	0.471
1								23497	1	1	426.863	1277.57	3	1277.56	0.0023	0	35.5		19	0.0013	K	CPVCDHPK	A			115/114	0.465	116/114	0.615	117/114	0.28
1								23498	1	1	426.863	1277.57	3	1277.56	0.0024	0	30.05		19	0.0045	K	CPVCDHPK	A			115/114	0.487	116/114	0.708	117/114	0.336
1								23505	1	1	426.863	1277.57	3	1277.56	0.003	0	25.96		19	0.012	K	CPVCDHPK	A			115/114	0.757	116/114	0.838	117/114	0.776
1								23508	1	1	426.863	1277.57	3	1277.56	0.0033	0	29.5		19	0.0052	K	CPVCDHPK	A			115/114	0.401	116/114	0.591	117/114	0.259
1								23511	1	1	426.863	1277.57	3	1277.56	0.0037	0	28.06		19	0.0072	K	CPVCDHPK	A			115/114	0.468	116/114	0.632	117/114	0.318
1								23513	1	1	426.863	1277.57	3	1277.56	0.0038	0	25.37		19	0.013	K	CPVCDHPK	A			115/114	0.44	116/114	0.571	117/114	0.318
1								23514	1	1	426.863	1277.57	3	1277.56	0.0039	0	30.16		19	0.0044	K	CPVCDHPK	A			115/114	0.429	116/114	0.627	117/114	0.286
1								23519	1	1	426.863	1277.57	3	1277.56	0.0046	0	37.84		19	0.00079	K	CPVCDHPK	A			115/114	0.458	116/114	0.565	117/114	0.29
1								23521	1	1	426.863	1277.57	3	1277.56	0.0055	0	36.5		19	0.0011	K	CPVCDHPK	A			115/114	0.438	116/114	0.6	117/114	0.284
1								23522	1	1	426.864	1277.57	3	1277.56	0.0057	0	31.63		19	0.0033	K	CPVCDHPK	A			115/114	0.434	116/114	0.642	117/114	0.295
1								23524	1	1	639.792	1277.57	2	1277.56	0.0058	0	31.32		19	0.0035	K	CPVCDHPK	A			115/114	0.373	116/114	0.618	117/114	0.272
1								23525	1	1	426.864	1277.57	3	1277.56	0.0059	0	32.42		19	0.0027	K	CPVCDHPK	A			115/114	0.446	116/114	0.619	117/114	0.35
1								23526	1	1	426.864	1277.57	3	1277.56	0.006	0	40.67		19	0.00041	K	CPVCDHPK	A			115/114	0.376	116/114	0.663	117/114	0.252
1								23527	1	1	426.864	1277.57	3	1277.56	0.0062	0	25.24		19	0.014	K	CPVCDHPK	A			115/114	0.465	116/114	0.676	117/114	0.33
1								23528	1	1	426.864	1277.57	3	1277.56	0.0063	0	34.44		19	0.0017	K	CPVCDHPK	A			115/114	0.45	116/114	0.621	117/114	0.312
1								23530	1	1	426.864	1277.57	3	1277.56	0.0067	0	37.85		19	0.00079	K	CPVCDHPK	A			115/114	0.439	116/114	0.619	117/114	0.304
1								23531	1	1	426.864	1277.57	3	1277.56	0.0068	0	28.58		19	0.0067	K	CPVCDHPK	A			115/114	0.487	116/114	0.578	117/114	0.355
1								23532	1	1	426.864	1277.57	3	1277.56	0.0068	0	27.41		19	0.0087	K	CPVCDHPK	A			115/114	0.368	116/114	0.558	117/114	0.245
1								23536	1	1	426.864	1277.57	3	1277.56	0.0075	0	30.12		19	0.0047	K	CPVCDHPK	A			115/114	0.459	116/114	0.597	117/114	0.331
1								23538	1	1	426.864	1277.57	3	1277.56	0.0078	0	27.82		19	0.0079	K	CPVCDHPK	A			115/114	0.417	116/114	0.721	117/114	0.276
1								23545	1	1	426.865	1277.57	3	1277.56	0.0087	0	30.16		20	0.0053	K	CPVCDHPK	A			115/114	0.435	116/114	0.592	117/114	0.307
1								23547	1	1	426.865	1277.57	3	1277.56	0.0091	0	34.82		20	0.0018	K	CPVCDHPK	A			115/114	0.478	116/114	0.655	117/114	0.313
1								23548	1	1	426.865	1277.57	3	1277.56	0.0095	0	28.76		20	0.0076	K	CPVCDHPK	A			115/114	0.404	116/114	0.632	117/114	0.299
1								23549	1	1	426.865	1277.57	3	1277.56	0.0107	0	25.27		20	0.017	K	CPVCDHPK	A			115/114	0.483	116/114	0.652	117/114	0.326
1								25623	1	1	659.38	1316.75	2	1316.75	-0.0084	0	54.64		30	0.00018	K	LLENLNEGK	I			115/114	0.573	116/114	0.872	117/114	0.484
1								25624	1	1	659.381	1316.75	2	1316.75	-0.0072	0	71.4		29	3.6e-06	K	LLENLNEGK	I			115/114	0.653	116/114	1.013	117/114	0.896
1								25625	1	1	659.381	1316.75	2	1316.75	-0.0072	0	72.07		29	3.1e-06	K	LLENLNEGK	I			115/114	0.6	116/114	0.903	117/114	0.741
1								25628	1	1	439.923	1316.75	3	1316.75	-0.006	0	32.03	23	29	0.031	K	LLENLNEGK	I			115/114	0.615	116/114	0.778	117/114	0.401
1								25629	1	1	439.923	1316.75	3	1316.75	-0.0058	0	42.71	22	29	0.0027	K	LLENLNEGK	I			115/114	0.537	116/114	0.729	117/114	0.426
1								25630	1	1	659.382	1316.75	2	1316.75	-0.0056	0	64.93		29	1.6e-05	K	LLENLNEGK	I			115/114	0.507	116/114	0.905	117/114	0.356
1								25632	1	1	659.382	1316.75	2	1316.75	-0.005	0	58.53	27	29	7e-05	K	LLENLNEGK	I			115/114	0.673	116/114	1.185	117/114	0.619
1								25635	1	1	659.382	1316.75	2	1316.75	-0.0048	0	63.78		29	2.1e-05	K	LLENLNEGK	I			115/114	0.631	116/114	0.799	117/114	0.518
1								25636	1	1	659.382	1316.75	2	1316.75	-0.0048	0	57.03	23	29	9.8e-05	K	LLENLNEGK	I			115/114	0.734	116/114	0.816	117/114	0.812
1								25637	1	1	659.382	1316.75	2	1316.75	-0.0048	0	52.33	24	29	0.00029	K	LLENLNEGK	I			115/114	0.509	116/114	0.977	117/114	0.358
1								25638	1	1	659.382	1316.75	2	1316.75	-0.0046	0	54.11	25	29	0.00019	K	LLENLNEGK	I			115/114	0.657	116/114	1.009	117/114	0.766
1								25639	1	1	439.924	1316.75	3	1316.75	-0.0045	0	29.21	20	29	0.06	K	LLENLNEGK	I			115/114	0.64	116/114	0.875	117/114	0.74
1								25641	1	1	659.382	1316.75	2	1316.75	-0.0043	0	55.18		29	0.00015	K	LLENLNEGK	I			115/114	0.528	116/114	0.935	117/114	0.424
1								25642	1	1	659.382	1316.75	2	1316.75	-0.0042	0	54.84		29	0.00016	K	LLENLNEGK	I			115/114	0.559	116/114	0.928	117/114	0.475
1								25644	1	1	659.382	1316.75	2	1316.75	-0.004	0	69.55	28	29	5.5e-06	K	LLENLNEGK	I			115/114	0.546	116/114	0.907	117/114	0.409
1								25645	1	1	659.383	1316.75	2	1316.75	-0.0039	0	64.86		29	1.6e-05	K	LLENLNEGK	I			115/114	0.568	116/114	1.125	117/114	0.405
1								25646	1	1	659.383	1316.75	2	1316.75	-0.0039	0	77.45		29	8.9e-07	K	LLENLNEGK	I			115/114	0.664	116/114	0.919	117/114	1.037
1								25647	1	1	659.383	1316.75	2	1316.75	-0.0037	0	64.11		29	1.9e-05	K	LLENLNEGK	I			115/114	0.661	116/114	0.888	117/114	0.561
1								25648	1	1	659.383	1316.75	2	1316.75	-0.0035	0	65.24		29	1.5e-05	K	LLENLNEGK	I			115/114	0.429	116/114	0.932	117/114	0.286
1								25649	1	1	659.383	1316.75	2	1316.75	-0.0035	0	64.4	26	29	1.8e-05	K	LLENLNEGK	I			115/114	0.666	116/114	1.202	117/114	0.543
1								25650	1	1	659.383	1316.75	2	1316.75	-0.0034	0	57.73		29	8.4e-05	K	LLENLNEGK	I			115/114	0.569	116/114	0.943	117/114	0.52
1								25651	1	1	659.383	1316.75	2	1316.75	-0.003	0	46.86	25	30	0.0011	K	LLENLNEGK	I			115/114	0.609	116/114	1.07	117/114	0.562
1								25653	1	1	659.383	1316.75	2	1316.75	-0.0027	0	65.01		30	1.7e-05	K	LLENLNEGK	I			115/114	0.487	116/114	0.945	117/114	0.337
1								25654	1	1	659.383	1316.75	2	1316.75	-0.0026	0	58.44		30	7.6e-05	K	LLENLNEGK	I			115/114	0.677	116/114	1.153	117/114	0.66
1								25656	1	1	659.383	1316.75	2	1316.75	-0.0025	0	64.94		30	1.7e-05	K	LLENLNEGK	I			115/114	0.496	116/114	0.984	117/114	0.365
1								25657	1	1	659.383	1316.75	2	1316.75	-0.0025	0	64.51		30	1.9e-05	K	LLENLNEGK	I			115/114	0.582	116/114	0.895	117/114	0.437
1								25658	1	1	659.383	1316.75	2	1316.75	-0.0023	0	77.49		30	9.3e-07	K	LLENLNEGK	I			115/114	0.633	116/114	1.009	117/114	0.537
1								25659	1	1	659.383	1316.75	2	1316.75	-0.0022	0	64.13	28	30	2e-05	K	LLENLNEGK	I			115/114	0.579	116/114	0.922	117/114	0.628
1								25660	1	1	659.383	1316.75	2	1316.75	-0.0022	0	76.94		30	1e-06	K	LLENLNEGK	I			115/114	0.655	116/114	1.215	117/114	0.625
1								25661	1	1	659.383	1316.75	2	1316.75	-0.002	0	77.63		30	9e-07	K	LLENLNEGK	I			115/114	0.445	116/114	0.774	117/114	0.479
1								25662	1	1	659.383	1316.75	2	1316.75	-0.002	0	47.65	26	30	0.00089	K	LLENLNEGK	I			115/114	0.667	116/114	1.225	117/114	0.613
1								25664	1	1	659.384	1316.75	2	1316.75	-0.0019	0	65.01		30	1.6e-05	K	LLENLNEGK	I			115/114	0.501	116/114	0.949	117/114	0.334
1								25666	1	1	659.384	1316.75	2	1316.75	-0.0018	0	46.98	24	30	0.001	K	LLENLNEGK	I			115/114	0.619	116/114	1.146	117/114	0.687
1								25667	1	1	659.384	1316.75	2	1316.75	-0.0015	0	59.12		30	6.4e-05	K	LLENLNEGK	I			115/114	0.555	116/114	0.91	117/114	1.002
1								25668	1	1	659.384	1316.75	2	1316.75	-0.0014	0	77.17		30	1e-06	K	LLENLNEGK	I			115/114	0.789	116/114	1.141	117/114	0.96
1								25669	1	1	659.384	1316.75	2	1316.75	-0.0014	0	63.95		30	2.1e-05	K	LLENLNEGK	I			115/114	0.646	116/114	1.038	117/114	0.62
1								25671	1	1	439.925	1316.75	3	1316.75	-0.0014	0	41.04	28	30	0.0041	K	LLENLNEGK	I			115/114	0.675	116/114	1.005	117/114	0.498
1								25673	1	1	659.384	1316.75	2	1316.75	-0.0013	0	64.48		30	1.8e-05	K	LLENLNEGK	I			115/114	0.555	116/114	0.945	117/114	0.465
1								25674	1	1	659.384	1316.75	2	1316.75	-0.0013	0	41.85	20	30	0.0034	K	LLENLNEGK	I			115/114	0.6	116/114	1.14	117/114	0.515
1								25677	1	1	659.384	1316.75	2	1316.75	-0.001	0	76.93		30	1.1e-06	K	LLENLNEGK	I			115/114	0.724	116/114	1.183	117/114	0.616
1								25679	1	1	659.384	1316.75	2	1316.75	-0.0009	0	64.9		30	1.7e-05	K	LLENLNEGK	I			115/114	0.482	116/114	0.89	117/114	0.349
1								25681	1	1	659.384	1316.75	2	1316.75	-0.0007	0	58.69	24	30	7.1e-05	K	LLENLNEGK	I			115/114	0.667	116/114	1.072	117/114	0.567
1								25683	1	1	659.384	1316.75	2	1316.75	-0.0006	0	64.84		30	1.7e-05	K	LLENLNEGK	I			115/114	0.487	116/114	0.894	117/114	0.376
1								25684	1	1	659.384	1316.75	2	1316.75	-0.0006	0	77.13		30	1e-06	K	LLENLNEGK	I			115/114	0.635	116/114	1.054	117/114	0.568
1								25685	1	1	439.925	1316.75	3	1316.75	-0.0005	0	45.95	27	30	0.0013	K	LLENLNEGK	I			115/114	0.704	116/114	1.017	117/114	0.58
1								25686	1	1	439.925	1316.75	3	1316.75	-0.0005	0	40.26	26	30	0.005	K	LLENLNEGK	I			115/114	0.517	116/114	0.733	117/114	0.466
1								25687	1	1	439.925	1316.75	3	1316.75	-0.0005	0	31.39	23	30	0.038	K	LLENLNEGK	I			115/114	0.714	116/114	0.815	117/114	0.692
1								25688	1	1	659.384	1316.75	2	1316.75	-0.0004	0	37.42	26	30	0.0095	K	LLENLNEGK	I			115/114	1.031	116/114	1.498	117/114	0.908
1								25689	1	1	659.384	1316.75	2	1316.75	-0.0004	0	76.92		30	1.1e-06	K	LLENLNEGK	I			115/114	0.714	116/114	1.16	117/114	0.626
1								25691	1	1	439.925	1316.75	3	1316.75	-0.0003	0	29.34	23	30	0.061	K	LLENLNEGK	I			115/114	0.733	116/114	1.04	117/114	0.588
1								25693	1	1	659.384	1316.75	2	1316.75	-0.0002	0	64.85		30	1.7e-05	K	LLENLNEGK	I			115/114	0.401	116/114	0.856	117/114	0.252
1								25694	1	1	659.384	1316.75	2	1316.75	-0.0002	0	52.31	29	30	0.00031	K	LLENLNEGK	I			115/114	0.468	116/114	0.93	117/114	0.323
1								25696	1	1	659.384	1316.75	2	1316.75	-0.0001	0	43.2	27	30	0.0025	K	LLENLNEGK	I			115/114	0.539	116/114	1.012	117/114	0.562
1								25697	1	1	439.925	1316.75	3	1316.75	0	0	40.27	23	30	0.005	K	LLENLNEGK	I			115/114	0.618	116/114	0.998	117/114	0.523
1								25699	1	1	659.385	1316.75	2	1316.75	0.0001	0	64.98		30	1.7e-05	K	LLENLNEGK	I			115/114	0.461	116/114	0.905	117/114	0.34
1								25700	1	1	439.925	1316.75	3	1316.75	0.0001	0	29.71	23	30	0.057	K	LLENLNEGK	I			115/114	0.672	116/114	0.829	117/114	0.526
1								25702	1	1	659.385	1316.75	2	1316.75	0.0002	0	64.96		30	1.7e-05	K	LLENLNEGK	I			115/114	0.474	116/114	0.949	117/114	0.345
1								25703	1	1	659.385	1316.75	2	1316.75	0.0002	0	47.63	21	30	0.00092	K	LLENLNEGK	I			115/114	0.533	116/114	0.676	117/114	0.427
1								25705	1	1	659.385	1316.75	2	1316.75	0.0004	0	64.7		30	1.8e-05	K	LLENLNEGK	I			115/114	0.617	116/114	1.294	117/114	0.426
1								25706	1	1	659.385	1316.75	2	1316.75	0.0004	0	64.74		30	1.8e-05	K	LLENLNEGK	I			115/114	0.488	116/114	0.975	117/114	0.373
1								25707	1	1	659.385	1316.75	2	1316.75	0.0004	0	65.07		30	1.7e-05	K	LLENLNEGK	I			115/114	0.501	116/114	0.971	117/114	0.346
1								25708	1	1	659.385	1316.75	2	1316.75	0.0004	0	65.02		30	1.7e-05	K	LLENLNEGK	I			115/114	0.478	116/114	0.914	117/114	0.305
1								25709	1	1	439.925	1316.75	3	1316.75	0.0005	0	29.23	22	30	0.064	K	LLENLNEGK	I			115/114	0.831	116/114	1.083	117/114	0.727
1								25710	1	1	659.385	1316.75	2	1316.75	0.0005	0	58.55		30	7.5e-05	K	LLENLNEGK	I			115/114	0.72	116/114	1.169	117/114	0.685
1								25711	1	1	659.385	1316.76	2	1316.75	0.0007	0	58.48	28	30	7.5e-05	K	LLENLNEGK	I			115/114	0.685	116/114	1.135	117/114	0.614
1								25713	1	1	659.385	1316.76	2	1316.75	0.0008	0	51.72		30	0.00035	K	LLENLNEGK	I			115/114	0.684	116/114	1.061	117/114	0.658
1								25715	1	1	439.926	1316.76	3	1316.75	0.001	0	29.42	23	30	0.06	K	LLENLNEGK	I			115/114	0.762	116/114	0.816	117/114	0.567
1								25717	1	1	659.385	1316.76	2	1316.75	0.0011	0	52.3	29	30	0.00031	K	LLENLNEGK	I			115/114	0.461	116/114	0.904	117/114	0.33
1								25718	1	1	439.926	1316.76	3	1316.75	0.0012	0	40.02	23	30	0.0052	K	LLENLNEGK	I			115/114	0.674	116/114	0.822	117/114	0.53
1								25719	1	1	659.385	1316.76	2	1316.75	0.0013	0	64.65	29	30	1.8e-05	K	LLENLNEGK	I			115/114	0.511	116/114	0.917	117/114	0.409
1								25720	1	1	659.385	1316.76	2	1316.75	0.0013	0	58.73		30	7e-05	K	LLENLNEGK	I			115/114	0.603	116/114	1.125	117/114	0.546
1								25722	1	1	659.385	1316.76	2	1316.75	0.0015	0	52.03	29	30	0.00033	K	LLENLNEGK	I			115/114	0.534	116/114	0.914	117/114	0.329
1								25723	1	1	439.926	1316.76	3	1316.75	0.0016	0	40.8	25	30	0.0044	K	LLENLNEGK	I			115/114	0.453	116/114	0.953	117/114	0.442
1								25724	1	1	439.926	1316.76	3	1316.75	0.0016	0	31.5	24	30	0.037	K	LLENLNEGK	I			115/114	0.55	116/114	0.895	117/114	0.538
1								25726	1	1	659.385	1316.76	2	1316.75	0.0018	0	60.22		30	5e-05	K	LLENLNEGK	I			115/114	0.632	116/114	1.006	117/114	0.577
1								25727	1	1	659.385	1316.76	2	1316.75	0.0018	0	64.86		30	1.7e-05	K	LLENLNEGK	I			115/114	0.536	116/114	0.969	117/114	0.359
1								25728	1	1	659.385	1316.76	2	1316.75	0.0018	0	64.85		30	1.7e-05	K	LLENLNEGK	I			115/114	0.502	116/114	0.927	117/114	0.39
1								25729	1	1	659.385	1316.76	2	1316.75	0.0019	0	45.33	25	30	0.0015	K	LLENLNEGK	I			115/114	0.697	116/114	0.907	117/114	0.754
1								25730	1	1	439.926	1316.76	3	1316.75	0.0019	0	40.26	23	30	0.0049	K	LLENLNEGK	I			115/114	0.651	116/114	0.837	117/114	0.528
1								25732	1	1	439.926	1316.76	3	1316.75	0.0022	0	42.4	23	30	0.003	K	LLENLNEGK	I			115/114	0.585	116/114	0.854	117/114	0.553
1								25733	1	1	659.386	1316.76	2	1316.75	0.0022	0	64.96		30	1.7e-05	K	LLENLNEGK	I			115/114	0.502	116/114	0.927	117/114	0.341
1								25734	1	1	659.386	1316.76	2	1316.75	0.0024	0	64.88		30	1.7e-05	K	LLENLNEGK	I			115/114	0.468	116/114	0.921	117/114	0.322
1								25735	1	1	659.386	1316.76	2	1316.75	0.0024	0	33.09	19	30	0.025	K	LLENLNEGK	I			115/114	0.692	116/114	0.854	117/114	0.617
1								25736	1	1	439.926	1316.76	3	1316.75	0.0025	0	40.17	23	30	0.005	K	LLENLNEGK	I			115/114	0.728	116/114	0.873	117/114	0.469
1								25737	1	1	659.386	1316.76	2	1316.75	0.0025	0	54.05	23	30	0.0002	K	LLENLNEGK	I			115/114	0.64	116/114	1.082	117/114	0.61
1								25739	1	1	659.386	1316.76	2	1316.75	0.0026	0	45.32	25	30	0.0015	K	LLENLNEGK	I			115/114	0.604	116/114	1.156	117/114	0.595
1								25740	1	1	659.386	1316.76	2	1316.75	0.0027	0	64.9		30	1.7e-05	K	LLENLNEGK	I			115/114	0.482	116/114	0.905	117/114	0.356
1								25741	1	1	439.926	1316.76	3	1316.75	0.0028	0	28.98	23	30	0.066	K	LLENLNEGK	I			115/114	0.796	116/114	0.957	117/114	0.749
1								25742	1	1	659.386	1316.76	2	1316.75	0.0029	0	50.28	25	30	0.00049	K	LLENLNEGK	I			115/114	0.621	116/114	1.095	117/114	0.557
1								25745	1	1	659.386	1316.76	2	1316.75	0.003	0	52.09	29	30	0.00032	K	LLENLNEGK	I			115/114	0.491	116/114	0.874	117/114	0.315
1								25746	1	1	439.926	1316.76	3	1316.75	0.003	0	43.06	26	30	0.0026	K	LLENLNEGK	I			115/114	0.606	116/114	0.969	117/114	0.526
1								25748	1	1	439.926	1316.76	3	1316.75	0.003	0	30.76	22	30	0.044	K	LLENLNEGK	I			115/114	0.698	116/114	0.81	117/114	0.672
1								25749	1	1	659.386	1316.76	2	1316.75	0.0031	0	63.95		30	2.1e-05	K	LLENLNEGK	I			115/114	0.605	116/114	0.991	117/114	0.553
1								25750	1	1	659.386	1316.76	2	1316.75	0.0031	0	43.76	23	30	0.0022	K	LLENLNEGK	I			115/114	0.754	116/114	0.912	117/114	0.689
1								25751	1	1	659.386	1316.76	2	1316.75	0.0031	0	29.8	15	30	0.054	K	LLENLNEGK	I			115/114	0.669	116/114	0.879	117/114	0.622
1								25752	1	1	659.386	1316.76	2	1316.75	0.0031	0	45.06	25	30	0.0016	K	LLENLNEGK	I			115/114	0.751	116/114	0.883	117/114	0.723
1								25753	1	1	659.386	1316.76	2	1316.75	0.0032	0	45.46	25	29	0.0014	K	LLENLNEGK	I			115/114	0.654	116/114	0.931	117/114	0.635
1								25754	1	1	439.926	1316.76	3	1316.75	0.0033	0	28.97	23	29	0.063	K	LLENLNEGK	I			115/114	0.694	116/114	0.849	117/114	0.644
1								25755	1	1	659.386	1316.76	2	1316.75	0.0034	0	48.54	25	29	0.0007	K	LLENLNEGK	I			115/114	0.65	116/114	0.842	117/114	0.54
1								25756	1	1	439.926	1316.76	3	1316.75	0.0034	0	41.12	26	29	0.0039	K	LLENLNEGK	I			115/114	0.503	116/114	0.98	117/114	0.321
1								25757	1	1	659.386	1316.76	2	1316.75	0.0035	0	37.36	25	29	0.0092	K	LLENLNEGK	I			115/114	0.587	116/114	1.063	117/114	0.628
1								25758	1	1	439.926	1316.76	3	1316.75	0.0035	0	39.96	23	29	0.005	K	LLENLNEGK	I			115/114	0.587	116/114	0.876	117/114	0.453
1								25759	1	1	439.927	1316.76	3	1316.75	0.0037	0	36.76	24	29	0.011	K	LLENLNEGK	I			115/114	0.693	116/114	1.159	117/114	0.594
1								25760	1	1	439.927	1316.76	3	1316.75	0.0037	0	39.91	23	29	0.0051	K	LLENLNEGK	I			115/114	0.64	116/114	1.012	117/114	0.563
1								25761	1	1	439.927	1316.76	3	1316.75	0.0037	0	29.17	23	29	0.06	K	LLENLNEGK	I			115/114	0.547	116/114	0.768	117/114	0.515
1								25762	1	1	659.386	1316.76	2	1316.75	0.0037	0	52.75		29	0.00026	K	LLENLNEGK	I			115/114	0.464	116/114	0.865	117/114	0.325
1								25763	1	1	659.386	1316.76	2	1316.75	0.0038	0	58.21		29	7.5e-05	K	LLENLNEGK	I			115/114	0.55	116/114	0.984	117/114	0.443
1								25764	1	1	439.927	1316.76	3	1316.75	0.0039	0	29.69	23	29	0.054	K	LLENLNEGK	I			115/114	0.55	116/114	0.938	117/114	0.563
1								25768	1	1	659.386	1316.76	2	1316.75	0.0041	0	46.16	24	29	0.0012	K	LLENLNEGK	I			115/114	0.631	116/114	0.91	117/114	0.611
1								25769	1	1	659.386	1316.76	2	1316.75	0.0042	0	48.77	26	29	0.00065	K	LLENLNEGK	I			115/114	0.714	116/114	0.882	117/114	0.616
1								25770	1	1	659.387	1316.76	2	1316.75	0.0043	0	53.26	25	29	0.00023	K	LLENLNEGK	I			115/114	0.59	116/114	0.768	117/114	0.6
1								25771	1	1	659.387	1316.76	2	1316.75	0.0043	0	57.95		29	7.8e-05	K	LLENLNEGK	I			115/114	0.705	116/114	0.931	117/114	0.718
1								25772	1	1	659.387	1316.76	2	1316.75	0.0046	0	65.12		29	1.5e-05	K	LLENLNEGK	I			115/114	0.423	116/114	0.873	117/114	0.306
1								25773	1	1	659.387	1316.76	2	1316.75	0.0047	0	58.13		29	7.5e-05	K	LLENLNEGK	I			115/114	0.629	116/114	0.892	117/114	0.57
1								25774	1	1	439.927	1316.76	3	1316.75	0.0048	0	40.24	26	29	0.0046	K	LLENLNEGK	I			115/114	0.668	116/114	0.944	117/114	0.485
1								25775	1	1	659.387	1316.76	2	1316.75	0.0048	0	77.24		29	9.2e-07	K	LLENLNEGK	I			115/114	0.654	116/114	1.165	117/114	0.644
1								25776	1	1	659.387	1316.76	2	1316.75	0.0048	0	41.73	23	29	0.0033	K	LLENLNEGK	I			115/114	0.656	116/114	0.915	117/114	0.542
1								25777	1	1	659.387	1316.76	2	1316.75	0.0052	0	49.43	26	29	0.00055	K	LLENLNEGK	I			115/114	0.708	116/114	0.91	117/114	0.573
1								25779	1	1	659.387	1316.76	2	1316.75	0.0053	0	46.01	25	29	0.0012	K	LLENLNEGK	I			115/114	0.704	116/114	1.028	117/114	0.592
1								25780	1	1	439.927	1316.76	3	1316.75	0.0053	0	27.78	22	29	0.08	K	LLENLNEGK	I			115/114	0.704	116/114	0.799	117/114	0.585
1								25781	1	1	439.927	1316.76	3	1316.75	0.0055	0	28.26	19	29	0.072	K	LLENLNEGK	I			115/114	0.593	116/114	0.828	117/114	0.509
1								25782	1	1	659.387	1316.76	2	1316.75	0.0056	0	41.08	23	29	0.0037	K	LLENLNEGK	I			115/114	0.573	116/114	1.005	117/114	0.543
1								25783	1	1	659.387	1316.76	2	1316.75	0.0056	0	45.45	23	29	0.0014	K	LLENLNEGK	I			115/114	0.76	116/114	1.002	117/114	0.638
1								25784	1	1	439.927	1316.76	3	1316.75	0.0056	0	29.53	21	29	0.054	K	LLENLNEGK	I			115/114	0.526	116/114	0.825	117/114	0.618
1								25785	1	1	659.387	1316.76	2	1316.75	0.0057	0	31.69	22	29	0.033	K	LLENLNEGK	I			115/114	0.677	116/114	0.888	117/114	0.582
1								25786	1	1	659.387	1316.76	2	1316.75	0.0059	0	64.84		29	1.6e-05	K	LLENLNEGK	I			115/114	0.518	116/114	0.919	117/114	0.371
1								25787	1	1	659.387	1316.76	2	1316.75	0.006	0	43.18	24	29	0.0023	K	LLENLNEGK	I			115/114	0.647	116/114	0.976	117/114	0.587
1								25788	1	1	659.388	1316.76	2	1316.75	0.0062	0	33.09	19	29	0.024	K	LLENLNEGK	I			115/114	0.724	116/114	0.896	117/114	0.553
1								25789	1	1	659.388	1316.76	2	1316.75	0.0062	0	58.1		29	7.4e-05	K	LLENLNEGK	I			115/114	0.647	116/114	0.873	117/114	0.6
1								25790	1	1	659.388	1316.76	2	1316.75	0.0063	0	47.51	26	29	0.00085	K	LLENLNEGK	I			115/114	0.617	116/114	1.119	117/114	0.6
1								25791	1	1	659.388	1316.76	2	1316.75	0.0064	0	62.89		29	2.5e-05	K	LLENLNEGK	I			115/114	0.637	116/114	0.993	117/114	0.588
1								25792	1	1	659.388	1316.76	2	1316.75	0.0064	0	44.86	24	29	0.0016	K	LLENLNEGK	I			115/114	0.683	116/114	0.884	117/114	0.61
1								25793	1	1	659.388	1316.76	2	1316.75	0.0066	0	64.85		29	1.6e-05	K	LLENLNEGK	I			115/114	0.517	116/114	0.918	117/114	0.37
1								25794	1	1	659.388	1316.76	2	1316.75	0.0068	0	30.58	16	29	0.042	K	LLENLNEGK	I			115/114	0.718	116/114	0.934	117/114	0.647
1								25795	1	1	439.928	1316.76	3	1316.75	0.0068	0	39.56	22	29	0.0053	K	LLENLNEGK	I			115/114	0.663	116/114	0.872	117/114	0.479
1								25796	1	1	659.388	1316.76	2	1316.75	0.0069	0	61.11	25	29	3.7e-05	K	LLENLNEGK	I			115/114	0.709	116/114	0.82	117/114	0.687
1								25797	1	1	659.388	1316.76	2	1316.75	0.0069	0	45.06	25	29	0.0015	K	LLENLNEGK	I			115/114	0.667	116/114	0.883	117/114	0.625
1								25799	1	1	439.928	1316.76	3	1316.75	0.007	0	39.92	23	29	0.0049	K	LLENLNEGK	I			115/114	0.589	116/114	0.858	117/114	0.459
1								25800	1	1	439.928	1316.76	3	1316.75	0.0078	0	31.81	27	29	0.03	K	LLENLNEGK	I			115/114	0.582	116/114	0.851	117/114	0.56
1								25801	1	1	659.388	1316.76	2	1316.75	0.008	0	58.15	25	29	7.1e-05	K	LLENLNEGK	I			115/114	0.725	116/114	0.957	117/114	0.59
1								25802	1	1	659.389	1316.76	2	1316.75	0.0081	0	27.63	18	29	0.08	K	LLENLNEGK	I			115/114	0.665	116/114	0.934	117/114	0.613
1								25805	1	1	439.928	1316.76	3	1316.75	0.0082	0	38.33	22	29	0.0073	K	LLENLNEGK	I			115/114	0.689	116/114	0.885	117/114	0.507
1								25806	1	1	659.389	1316.76	2	1316.75	0.0086	0	39.33	27	29	0.0058	K	LLENLNEGK	I			115/114	0.706	116/114	1.024	117/114	0.675
1								25807	1	1	439.928	1316.76	3	1316.75	0.0086	0	40.12	23	29	0.0048	K	LLENLNEGK	I			115/114	0.585	116/114	0.927	117/114	0.443
1								25808	1	1	659.389	1316.76	2	1316.75	0.0087	0	43.9	24	29	0.002	K	LLENLNEGK	I			115/114	0.642	116/114	0.952	117/114	0.622
1								25809	1	1	659.39	1316.77	2	1316.75	0.0119	0	44	23	30	0.002	K	LLENLNEGK	I			115/114	0.719	116/114	0.96	117/114	0.703
1								26308	1	1	443.243	1326.71	3	1326.72	-0.0103	0	32.05		29	0.031	K	YTYYASK	A	iTRAQ4plex (Y)	0.1000000.0	115/114	---	116/114	---	117/114	---
1								26309	1	1	664.363	1326.71	2	1326.72	-0.007	0	32.95	15	30	0.03	K	YTYYASK	A	iTRAQ4plex (Y)	0.0010000.0	115/114	---	116/114	---	117/114	---
1								26310	1	1	443.245	1326.71	3	1326.72	-0.0053	0	31.88		30	0.037	K	YTYYASK	A	iTRAQ4plex (Y)	0.1000000.0	115/114	---	116/114	---	117/114	---
1								26315	1	1	664.368	1326.72	2	1326.72	0.0031	0	42.18	22	30	0.0035	K	YTYYASK	A	iTRAQ4plex (Y)	0.0001000.0	115/114	---	116/114	---	117/114	---
1								26316	1	1	664.369	1326.72	2	1326.72	0.0044	0	43.72		30	0.0027	K	YTYYASK	A	iTRAQ4plex (Y)	0.1000000.0	115/114	---	116/114	---	117/114	---
1								29950	1	1	466.944	1397.81	3	1397.82	-0.0048	0	41.06	22	31	0.0051	K	IAYLFEAVGK	I			115/114	0.367	116/114	0.809	117/114	0.236
1								29953	1	1	699.913	1397.81	2	1397.82	-0.0043	0	68.86	24	31	8.5e-06	K	IAYLFEAVGK	I			115/114	0.47	116/114	0.79	117/114	0.321
1								29954	1	1	699.913	1397.81	2	1397.82	-0.004	0	36.32		31	0.015	K	IAYLFEAVGK	I			115/114	0.563	116/114	0.939	117/114	0.499
1								29956	1	1	466.945	1397.81	3	1397.82	-0.0038	0	44.32	17	31	0.0024	K	IAYLFEAVGK	I			115/114	0.462	116/114	1.159	117/114	0.351
1								29962	1	1	699.914	1397.81	2	1397.82	-0.0032	0	68.95	21	31	8.2e-06	K	IAYLFEAVGK	I			115/114	0.736	116/114	1.106	117/114	0.734
1								29964	1	1	699.914	1397.81	2	1397.82	-0.003	0	31.67	19	31	0.044	K	IAYLFEAVGK	I			115/114	0.624	116/114	1.022	117/114	0.648
1								29976	1	1	699.914	1397.81	2	1397.82	-0.0019	0	77.02	22	31	1.3e-06	K	IAYLFEAVGK	I			115/114	0.517	116/114	0.824	117/114	0.348
1								29979	1	1	699.914	1397.81	2	1397.82	-0.0018	0	67.35	20	31	1.2e-05	K	IAYLFEAVGK	I			115/114	0.472	116/114	1.068	117/114	0.319
1								29980	1	1	699.914	1397.81	2	1397.82	-0.0018	0	75.22	24	31	2e-06	K	IAYLFEAVGK	I			115/114	0.606	116/114	0.829	117/114	0.488
1								29981	1	1	699.914	1397.81	2	1397.82	-0.0017	0	53.15	20	31	0.00032	K	IAYLFEAVGK	I			115/114	0.903	116/114	1.055	117/114	0.815
1								29982	1	1	699.914	1397.81	2	1397.82	-0.0017	0	67.23	20	31	1.2e-05	K	IAYLFEAVGK	I			115/114	0.49	116/114	0.996	117/114	0.342
1								29983	1	1	699.915	1397.81	2	1397.82	-0.0015	0	76.5	21	31	1.5e-06	K	IAYLFEAVGK	I			115/114	0.576	116/114	0.969	117/114	0.313
1								29984	1	1	699.915	1397.81	2	1397.82	-0.0014	0	71.14	24	31	5e-06	K	IAYLFEAVGK	I			115/114	0.588	116/114	1.041	117/114	0.523
1								29985	1	1	699.915	1397.81	2	1397.82	-0.0013	0	76.59	22	31	1.4e-06	K	IAYLFEAVGK	I			115/114	0.48	116/114	0.835	117/114	0.357
1								29987	1	1	699.915	1397.82	2	1397.82	-0.001	0	47.34	17	31	0.0012	K	IAYLFEAVGK	I			115/114	0.609	116/114	0.81	117/114	0.471
1								29990	1	1	699.915	1397.82	2	1397.82	-0.0009	0	71.36	20	31	4.8e-06	K	IAYLFEAVGK	I			115/114	0.481	116/114	0.847	117/114	0.345
1								29991	1	1	699.915	1397.82	2	1397.82	-0.0009	0	41.5		31	0.0046	K	IAYLFEAVGK	I			115/114	0.659	116/114	0.827	117/114	0.503
1								29993	1	1	699.915	1397.82	2	1397.82	-0.0008	0	76.21	22	31	1.6e-06	K	IAYLFEAVGK	I			115/114	0.522	116/114	0.84	117/114	0.335
1								29995	1	1	699.915	1397.82	2	1397.82	-0.0007	0	65.55	20	31	1.8e-05	K	IAYLFEAVGK	I			115/114	0.638	116/114	1.087	117/114	0.638
1								29997	1	1	699.915	1397.82	2	1397.82	-0.0006	0	36.92		31	0.013	K	IAYLFEAVGK	I			115/114	0.422	116/114	0.847	117/114	0.317
1								29998	1	1	466.946	1397.82	3	1397.82	-0.0005	0	40.94	22	31	0.0052	K	IAYLFEAVGK	I			115/114	0.749	116/114	0.987	117/114	0.772
1								29999	1	1	466.946	1397.82	3	1397.82	-0.0005	0	33.34	23	31	0.03	K	IAYLFEAVGK	I			115/114	0.572	116/114	1.024	117/114	0.594
1								30001	1	1	699.915	1397.82	2	1397.82	-0.0004	0	61.91	20	31	4.2e-05	K	IAYLFEAVGK	I			115/114	0.636	116/114	0.811	117/114	0.497
1								30002	1	1	466.946	1397.82	3	1397.82	-0.0004	0	46.26	23	31	0.0015	K	IAYLFEAVGK	I			115/114	0.5	116/114	0.933	117/114	0.411
1								30003	1	1	699.915	1397.82	2	1397.82	-0.0003	0	45.01	18	31	0.002	K	IAYLFEAVGK	I			115/114	0.637	116/114	0.776	117/114	0.553
1								30005	1	1	699.915	1397.82	2	1397.82	-0.0002	0	76.87	25	31	1.3e-06	K	IAYLFEAVGK	I			115/114	0.46	116/114	0.895	117/114	0.329
1								30006	1	1	699.915	1397.82	2	1397.82	-0.0002	0	76.75	25	31	1.4e-06	K	IAYLFEAVGK	I			115/114	0.45	116/114	0.843	117/114	0.299
1								30010	1	1	699.915	1397.82	2	1397.82	-0.0001	0	75.55	23	31	1.8e-06	K	IAYLFEAVGK	I			115/114	0.62	116/114	1.054	117/114	0.503
1								30011	1	1	699.915	1397.82	2	1397.82	-0.0001	0	68.08	23	31	1e-05	K	IAYLFEAVGK	I			115/114	0.522	116/114	0.898	117/114	0.42
1								30012	1	1	699.915	1397.82	2	1397.82	0.0001	0	76.57	24	31	1.4e-06	K	IAYLFEAVGK	I			115/114	0.499	116/114	0.868	117/114	0.363
1								30014	1	1	466.946	1397.82	3	1397.82	0.0001	0	37.73	21	31	0.011	K	IAYLFEAVGK	I			115/114	0.818	116/114	1.655	117/114	1.196
1								30015	1	1	699.915	1397.82	2	1397.82	0.0002	0	67.17	20	31	1.2e-05	K	IAYLFEAVGK	I			115/114	0.457	116/114	1.003	117/114	0.321
1								30016	1	1	699.915	1397.82	2	1397.82	0.0002	0	75.31	23	31	1.9e-06	K	IAYLFEAVGK	I			115/114	0.607	116/114	0.953	117/114	0.527
1								30017	1	1	699.915	1397.82	2	1397.82	0.0002	0	69.09	24	31	8e-06	K	IAYLFEAVGK	I			115/114	0.469	116/114	0.855	117/114	0.306
1								30025	1	1	699.915	1397.82	2	1397.82	0.0003	0	71.24	24	31	4.9e-06	K	IAYLFEAVGK	I			115/114	0.491	116/114	0.876	117/114	0.334
1								30026	1	1	699.915	1397.82	2	1397.82	0.0003	0	45.04	16	31	0.002	K	IAYLFEAVGK	I			115/114	0.589	116/114	0.82	117/114	0.53
1								30028	1	1	466.946	1397.82	3	1397.82	0.0004	0	33.48	23	31	0.029	K	IAYLFEAVGK	I			115/114	0.628	116/114	0.868	117/114	0.617
1								30029	1	1	699.916	1397.82	2	1397.82	0.0004	0	76.27	22	31	1.5e-06	K	IAYLFEAVGK	I			115/114	0.443	116/114	0.794	117/114	0.319
1								30031	1	1	699.916	1397.82	2	1397.82	0.0005	0	71.43	20	31	4.7e-06	K	IAYLFEAVGK	I			115/114	0.496	116/114	0.883	117/114	0.318
1								30032	1	1	699.916	1397.82	2	1397.82	0.0005	0	76.31	22	31	1.5e-06	K	IAYLFEAVGK	I			115/114	0.458	116/114	0.895	117/114	0.32
1								30033	1	1	699.916	1397.82	2	1397.82	0.0005	0	57.52	21	31	0.00011	K	IAYLFEAVGK	I			115/114	0.585	116/114	0.818	117/114	0.435
1								30036	1	1	699.916	1397.82	2	1397.82	0.0007	0	51.19	22	31	0.00049	K	IAYLFEAVGK	I			115/114	0.454	116/114	0.8	117/114	0.422
1								30041	1	1	466.946	1397.82	3	1397.82	0.0008	0	31.9	22	31	0.042	K	IAYLFEAVGK	I			115/114	1.034	116/114	1.308	117/114	1.913
1								30042	1	1	699.916	1397.82	2	1397.82	0.0009	0	58.54	22	31	9.1e-05	K	IAYLFEAVGK	I			115/114	0.426	116/114	0.774	117/114	0.303
1								30043	1	1	466.946	1397.82	3	1397.82	0.0009	0	35.01	21	31	0.021	K	IAYLFEAVGK	I			115/114	0.577	116/114	1.126	117/114	0.445
1								30047	1	1	466.946	1397.82	3	1397.82	0.001	0	41.19	22	31	0.005	K	IAYLFEAVGK	I			115/114	0.735	116/114	1.273	117/114	0.839
1								30048	1	1	466.946	1397.82	3	1397.82	0.001	0	29.06	21	31	0.081	K	IAYLFEAVGK	I			115/114	0.609	116/114	0.729	117/114	0.833
1								30049	1	1	699.916	1397.82	2	1397.82	0.001	0	48.87	17	31	0.00085	K	IAYLFEAVGK	I			115/114	0.597	116/114	0.797	117/114	0.482
1								30050	1	1	699.916	1397.82	2	1397.82	0.001	0	55.99	19	31	0.00016	K	IAYLFEAVGK	I			115/114	0.684	116/114	0.862	117/114	0.561
1								30053	1	1	699.916	1397.82	2	1397.82	0.0011	0	38.01	17	31	0.01	K	IAYLFEAVGK	I			115/114	0.646	116/114	0.851	117/114	0.489
1								30056	1	1	699.916	1397.82	2	1397.82	0.0013	0	76.89	25	31	1.3e-06	K	IAYLFEAVGK	I			115/114	0.426	116/114	0.901	117/114	0.276
1								30057	1	1	466.946	1397.82	3	1397.82	0.0013	0	46.47	23	31	0.0015	K	IAYLFEAVGK	I			115/114	0.716	116/114	1.236	117/114	0.794
1								30058	1	1	466.946	1397.82	3	1397.82	0.0013	0	34.82	23	31	0.022	K	IAYLFEAVGK	I			115/114	0.575	116/114	0.737	117/114	0.703
1								30062	1	1	699.916	1397.82	2	1397.82	0.0014	0	77	25	31	1.3e-06	K	IAYLFEAVGK	I			115/114	0.422	116/114	0.907	117/114	0.273
1								30063	1	1	699.916	1397.82	2	1397.82	0.0014	0	76.6	24	31	1.4e-06	K	IAYLFEAVGK	I			115/114	0.528	116/114	0.84	117/114	0.389
1								30064	1	1	699.916	1397.82	2	1397.82	0.0014	0	54.65	19	31	0.00022	K	IAYLFEAVGK	I			115/114	0.545	116/114	0.834	117/114	0.393
1								30067	1	1	699.916	1397.82	2	1397.82	0.0015	0	66.66	20	31	1.4e-05	K	IAYLFEAVGK	I			115/114	0.448	116/114	0.866	117/114	0.297
1								30070	1	1	466.947	1397.82	3	1397.82	0.0016	0	29.49	21	30	0.07	K	IAYLFEAVGK	I			115/114	0.691	116/114	1.099	117/114	1.078
1								30071	1	1	699.916	1397.82	2	1397.82	0.0016	0	76.63	25	30	1.4e-06	K	IAYLFEAVGK	I			115/114	0.48	116/114	0.848	117/114	0.33
1								30076	1	1	699.916	1397.82	2	1397.82	0.0018	0	43.31	17	30	0.0029	K	IAYLFEAVGK	I			115/114	0.647	116/114	0.866	117/114	0.514
1								30080	1	1	699.916	1397.82	2	1397.82	0.0019	0	76.72	21	30	1.3e-06	K	IAYLFEAVGK	I			115/114	0.445	116/114	0.818	117/114	0.296
1								30081	1	1	699.916	1397.82	2	1397.82	0.0019	0	76.25	21	30	1.5e-06	K	IAYLFEAVGK	I			115/114	0.525	116/114	0.833	117/114	0.373
1								30083	1	1	466.947	1397.82	3	1397.82	0.0019	0	42.37	21	30	0.0036	K	IAYLFEAVGK	I			115/114	0.657	116/114	0.82	117/114	0.914
1								30084	1	1	699.916	1397.82	2	1397.82	0.002	0	40.86	20	30	0.0052	K	IAYLFEAVGK	I			115/114	0.526	116/114	0.766	117/114	0.379
1								30085	1	1	699.916	1397.82	2	1397.82	0.002	0	61.51	20	30	4.4e-05	K	IAYLFEAVGK	I			115/114	0.645	116/114	0.777	117/114	0.479
1								30088	1	1	466.947	1397.82	3	1397.82	0.002	0	40.54	21	30	0.0056	K	IAYLFEAVGK	I			115/114	0.929	116/114	1.076	117/114	0.975
1								30089	1	1	466.947	1397.82	3	1397.82	0.002	0	38.28	22	30	0.0093	K	IAYLFEAVGK	I			115/114	0.621	116/114	0.779	117/114	0.736
1								30090	1	1	699.916	1397.82	2	1397.82	0.0021	0	76.53	24	30	1.4e-06	K	IAYLFEAVGK	I			115/114	0.481	116/114	0.896	117/114	0.366
1								30091	1	1	699.916	1397.82	2	1397.82	0.0021	0	75.67	21	30	1.7e-06	K	IAYLFEAVGK	I			115/114	0.533	116/114	0.808	117/114	0.391
1								30094	1	1	466.947	1397.82	3	1397.82	0.0022	0	43.6	16	30	0.0027	K	IAYLFEAVGK	I			115/114	0.5	116/114	1.099	117/114	0.341
1								30095	1	1	699.917	1397.82	2	1397.82	0.0022	0	76.47	22	30	1.4e-06	K	IAYLFEAVGK	I			115/114	0.493	116/114	0.891	117/114	0.29
1								30096	1	1	699.917	1397.82	2	1397.82	0.0024	0	45.07	19	30	0.002	K	IAYLFEAVGK	I			115/114	0.685	116/114	0.779	117/114	0.532
1								30097	1	1	699.917	1397.82	2	1397.82	0.0024	0	29.77	16	30	0.066	K	IAYLFEAVGK	I			115/114	0.679	116/114	1.121	117/114	0.466
1								30100	1	1	699.917	1397.82	2	1397.82	0.0025	0	77.08	25	30	1.2e-06	K	IAYLFEAVGK	I			115/114	0.452	116/114	0.935	117/114	0.311
1								30101	1	1	699.917	1397.82	2	1397.82	0.0025	0	42.53	17	30	0.0033	K	IAYLFEAVGK	I			115/114	0.592	116/114	0.902	117/114	0.447
1								30104	1	1	699.917	1397.82	2	1397.82	0.0027	0	64.02	20	31	2.6e-05	K	IAYLFEAVGK	I			115/114	0.434	116/114	0.841	117/114	0.302
1								30105	1	1	699.917	1397.82	2	1397.82	0.0027	0	69.2	30	31	7.8e-06	K	IAYLFEAVGK	I			115/114	0.49	116/114	0.902	117/114	0.284
1								30111	1	1	466.947	1397.82	3	1397.82	0.0029	0	40.83	28	31	0.0054	K	IAYLFEAVGK	I			115/114	0.557	116/114	1.107	117/114	0.537
1								30112	1	1	466.947	1397.82	3	1397.82	0.0029	0	28.97	29	31	0.082	K	IAYLFEAVGK	I			115/114	---	116/114	---	117/114	---
1								30113	1	1	699.917	1397.82	2	1397.82	0.003	0	76.93	25	31	1.3e-06	K	IAYLFEAVGK	I			115/114	0.541	116/114	0.901	117/114	0.409
1								30114	1	1	699.917	1397.82	2	1397.82	0.003	0	76.34	24	31	1.5e-06	K	IAYLFEAVGK	I			115/114	0.478	116/114	0.825	117/114	0.358
1								30115	1	1	699.917	1397.82	2	1397.82	0.003	0	43.55	16	31	0.0029	K	IAYLFEAVGK	I			115/114	0.385	116/114	0.689	117/114	0.36
1								30120	1	1	466.947	1397.82	3	1397.82	0.0031	0	34	29	31	0.026	K	IAYLFEAVGK	I			115/114	0.567	116/114	0.73	117/114	0.67
1								30123	1	1	466.947	1397.82	3	1397.82	0.0031	0	32.05	30	31	0.041	K	IAYLFEAVGK	I			115/114	0.603	116/114	0.979	117/114	0.762
1								30124	1	1	466.947	1397.82	3	1397.82	0.0032	0	36.9	29	31	0.013	K	IAYLFEAVGK	I			115/114	0.943	116/114	1.169	117/114	1.136
1								30126	1	1	699.917	1397.82	2	1397.82	0.0032	0	64.73	19	31	2.2e-05	K	IAYLFEAVGK	I			115/114	0.587	116/114	0.888	117/114	0.421
1								30127	1	1	699.917	1397.82	2	1397.82	0.0033	0	34.18	15	31	0.025	K	IAYLFEAVGK	I			115/114	0.619	116/114	1	117/114	0.543
1								30130	1	1	466.947	1397.82	3	1397.82	0.0036	0	37.97	27	31	0.01	K	IAYLFEAVGK	I			115/114	0.561	116/114	1.028	117/114	0.89
1								30131	1	1	699.917	1397.82	2	1397.82	0.0036	0	43.37	19	31	0.003	K	IAYLFEAVGK	I			115/114	0.589	116/114	0.794	117/114	0.504
1								30135	1	1	466.947	1397.82	3	1397.82	0.0038	0	34.02	30	31	0.026	K	IAYLFEAVGK	I			115/114	0.578	116/114	0.802	117/114	0.764
1								30139	1	1	699.917	1397.82	2	1397.82	0.004	0	53.05	20	31	0.00032	K	IAYLFEAVGK	I			115/114	0.482	116/114	0.789	117/114	0.397
1								30142	1	1	699.917	1397.82	2	1397.82	0.0041	0	69.16	24	31	7.9e-06	K	IAYLFEAVGK	I			115/114	0.457	116/114	0.805	117/114	0.31
1								30144	1	1	466.947	1397.82	3	1397.82	0.0041	0	49.41	29	31	0.00074	K	IAYLFEAVGK	I			115/114	0.686	116/114	0.966	117/114	0.841
1								30146	1	1	699.918	1397.82	2	1397.82	0.0042	0	76.49	21	31	1.5e-06	K	IAYLFEAVGK	I			115/114	0.45	116/114	0.83	117/114	0.315
1								30147	1	1	699.918	1397.82	2	1397.82	0.0042	0	52.69	20	31	0.00035	K	IAYLFEAVGK	I			115/114	0.686	116/114	0.898	117/114	0.52
1								30148	1	1	699.918	1397.82	2	1397.82	0.0042	0	40.72	17	31	0.0055	K	IAYLFEAVGK	I			115/114	0.556	116/114	0.913	117/114	0.461
1								30152	1	1	699.918	1397.82	2	1397.82	0.0046	0	67.37	21	31	1.2e-05	K	IAYLFEAVGK	I			115/114	0.43	116/114	0.954	117/114	0.266
1								30153	1	1	699.918	1397.82	2	1397.82	0.0046	0	76.53	22	31	1.4e-06	K	IAYLFEAVGK	I			115/114	0.506	116/114	0.858	117/114	0.376
1								30157	1	1	466.947	1397.82	3	1397.82	0.0046	0	41.7	29	31	0.0044	K	IAYLFEAVGK	I			115/114	0.294	116/114	0.822	117/114	-0.033
1								30158	1	1	466.948	1397.82	3	1397.82	0.0047	0	28.31	27	31	0.096	K	IAYLFEAVGK	I			115/114	0.658	116/114	1.08	117/114	0.695
1								30160	1	1	699.918	1397.82	2	1397.82	0.0047	0	65.56	20	31	1.8e-05	K	IAYLFEAVGK	I			115/114	0.562	116/114	0.948	117/114	0.494
1								30169	1	1	466.948	1397.82	3	1397.82	0.0051	0	25.04	28	31	0.2	K	IAYLFEAVGK	I			115/114	---	116/114	---	117/114	---
1								30170	1	1	699.918	1397.82	2	1397.82	0.0053	0	41.55	16	31	0.0045	K	IAYLFEAVGK	I			115/114	0.481	116/114	0.833	117/114	0.453
1								30174	1	1	699.918	1397.82	2	1397.82	0.0054	0	67.31	20	31	1.2e-05	K	IAYLFEAVGK	I			115/114	0.427	116/114	0.954	117/114	0.293
1								30177	1	1	466.948	1397.82	3	1397.82	0.0057	0	40.45	28	31	0.0058	K	IAYLFEAVGK	I			115/114	0.456	116/114	0.813	117/114	0.406
1								30178	1	1	699.918	1397.82	2	1397.82	0.0058	0	67.4	21	31	1.2e-05	K	IAYLFEAVGK	I			115/114	0.427	116/114	0.94	117/114	0.268
1								30180	1	1	699.918	1397.82	2	1397.82	0.0062	0	33.13	17	31	0.031	K	IAYLFEAVGK	I			115/114	0.642	116/114	0.955	117/114	0.523
1								30184	1	1	699.918	1397.82	2	1397.82	0.0063	0	42.43	17	31	0.0037	K	IAYLFEAVGK	I			115/114	0.497	116/114	0.841	117/114	0.38
1								30186	1	1	466.948	1397.82	3	1397.82	0.0064	0	30.95	29	31	0.051	K	IAYLFEAVGK	I			115/114	0.517	116/114	0.815	117/114	0.785
1								30188	1	1	699.919	1397.82	2	1397.82	0.0065	0	66.53	29	31	1.4e-05	K	IAYLFEAVGK	I			115/114	0.396	116/114	0.676	117/114	0.279
1								30190	1	1	699.919	1397.82	2	1397.82	0.0066	0	76.97	25	31	1.3e-06	K	IAYLFEAVGK	I			115/114	0.364	116/114	0.804	117/114	0.248
1								30191	1	1	699.919	1397.82	2	1397.82	0.0066	0	58.64	20	31	8.7e-05	K	IAYLFEAVGK	I			115/114	0.575	116/114	0.907	117/114	0.462
1								30194	1	1	699.919	1397.82	2	1397.82	0.0068	0	46.93	19	31	0.0013	K	IAYLFEAVGK	I			115/114	0.603	116/114	0.96	117/114	0.468
1								30197	1	1	699.919	1397.82	2	1397.82	0.0075	0	33.29	15	31	0.03	K	IAYLFEAVGK	I			115/114	0.579	116/114	0.965	117/114	0.452
1								30201	1	1	699.919	1397.82	2	1397.82	0.0081	0	34.67	15	31	0.022	K	IAYLFEAVGK	I			115/114	0.583	116/114	0.992	117/114	0.518
1								30202	1	1	699.92	1397.82	2	1397.82	0.0084	0	29.71	15	31	0.068	K	IAYLFEAVGK	I			115/114	0.511	116/114	0.836	117/114	0.508
1								30210	1	1	466.949	1397.83	3	1397.82	0.0094	0	47.29	29	30	0.0011	K	IAYLFEAVGK	I			115/114	0.705	116/114	1.071	117/114	0.801
1								30212	1	1	699.92	1397.83	2	1397.82	0.0098	0	76.39	24	30	1.4e-06	K	IAYLFEAVGK	I			115/114	0.48	116/114	0.756	117/114	0.421
1								30213	1	1	466.95	1397.83	3	1397.82	0.0103	0	41.34	28	30	0.0045	K	IAYLFEAVGK	I			115/114	0.417	116/114	0.995	117/114	0.338
1								30215	1	1	466.95	1397.83	3	1397.82	0.0106	0	33.32	20	30	0.029	K	IAYLFEAVGK	I			115/114	0.656	116/114	1.058	117/114	0.726
1								34951	1	1	748.863	1495.71	2	1495.72	-0.0099	0	66.57	17	23	2.7e-06	K	NLMAGFAGESEAR	N			115/114	0.536	116/114	0.859	117/114	0.382
1								34952	1	1	748.864	1495.71	2	1495.72	-0.0087	0	72.32	17	23	7.1e-07	K	NLMAGFAGESEAR	N			115/114	0.483	116/114	0.912	117/114	0.321
1								34953	1	1	748.864	1495.71	2	1495.72	-0.0086	0	62.36		23	7.1e-06	K	NLMAGFAGESEAR	N			115/114	0.515	116/114	0.775	117/114	0.448
1								34954	1	1	499.578	1495.71	3	1495.72	-0.0083	0	33.53	15	23	0.0054	K	NLMAGFAGESEAR	N			115/114	3.956	116/114	3.689	117/114	3.097
1								34956	1	1	748.864	1495.71	2	1495.72	-0.007	0	60.17		23	1.2e-05	K	NLMAGFAGESEAR	N			115/114	0.783	116/114	1.152	117/114	0.691
1								34957	1	1	748.865	1495.71	2	1495.72	-0.0065	0	61.55		23	8.7e-06	K	NLMAGFAGESEAR	N			115/114	0.475	116/114	0.773	117/114	0.293
1								34958	1	1	748.865	1495.71	2	1495.72	-0.0063	0	44.61		23	0.00043	K	NLMAGFAGESEAR	N			115/114	0.552	116/114	0.824	117/114	0.446
1								34959	1	1	499.579	1495.72	3	1495.72	-0.006	0	69.58		23	1.4e-06	K	NLMAGFAGESEAR	N			115/114	0.588	116/114	0.822	117/114	-0.034
1								34961	1	1	748.865	1495.72	2	1495.72	-0.0054	0	69.74		23	1.3e-06	K	NLMAGFAGESEAR	N			115/114	0.542	116/114	0.899	117/114	0.34
1								34962	1	1	499.579	1495.72	3	1495.72	-0.0053	0	50.69		23	0.0001	K	NLMAGFAGESEAR	N			115/114	0.985	116/114	0.967	117/114	1.298
1								34964	1	1	748.865	1495.72	2	1495.72	-0.0053	0	72.42	20	23	7e-07	K	NLMAGFAGESEAR	N			115/114	0.545	116/114	0.941	117/114	0.435
1								34967	1	1	748.865	1495.72	2	1495.72	-0.0046	0	73.22	20	24	7.3e-07	K	NLMAGFAGESEAR	N			115/114	0.503	116/114	0.88	117/114	0.313
1								34968	1	1	748.865	1495.72	2	1495.72	-0.0046	0	44.55		24	0.00054	K	NLMAGFAGESEAR	N			115/114	0.501	116/114	0.771	117/114	0.382
1								34969	1	1	748.866	1495.72	2	1495.72	-0.0041	0	72.3		25	9.9e-07	K	NLMAGFAGESEAR	N			115/114	0.526	116/114	0.964	117/114	0.405
1								34974	1	1	748.866	1495.72	2	1495.72	-0.0033	0	84.81	21	25	5.6e-08	K	NLMAGFAGESEAR	N			115/114	0.457	116/114	0.777	117/114	0.279
1								34975	1	1	748.866	1495.72	2	1495.72	-0.003	0	79.78	22	25	1.8e-07	K	NLMAGFAGESEAR	N			115/114	0.681	116/114	1.102	117/114	0.696
1								34976	1	1	748.866	1495.72	2	1495.72	-0.003	0	70		25	1.7e-06	K	NLMAGFAGESEAR	N			115/114	0.709	116/114	0.999	117/114	0.526
1								34978	1	1	499.58	1495.72	3	1495.72	-0.0029	0	42.97		25	0.00085	K	NLMAGFAGESEAR	N			115/114	-0.068	116/114	0.802	117/114	0.523
1								34980	1	1	748.866	1495.72	2	1495.72	-0.0026	0	69.57		25	1.9e-06	K	NLMAGFAGESEAR	N			115/114	0.527	116/114	0.941	117/114	0.352
1								34981	1	1	748.866	1495.72	2	1495.72	-0.0026	0	64.23		25	6.4e-06	K	NLMAGFAGESEAR	N			115/114	0.403	116/114	0.599	117/114	0.276
1								34982	1	1	748.867	1495.72	2	1495.72	-0.0025	0	69.44		25	1.9e-06	K	NLMAGFAGESEAR	N			115/114	0.483	116/114	0.835	117/114	0.4
1								34983	1	1	748.867	1495.72	2	1495.72	-0.0025	0	51.98		25	0.00011	K	NLMAGFAGESEAR	N			115/114	0.55	116/114	0.904	117/114	0.441
1								34984	1	1	748.867	1495.72	2	1495.72	-0.0024	0	73.44		25	7.6e-07	K	NLMAGFAGESEAR	N			115/114	0.596	116/114	0.994	117/114	0.484
1								34985	1	1	748.867	1495.72	2	1495.72	-0.0024	0	75.04	23	25	5.3e-07	K	NLMAGFAGESEAR	N			115/114	0.522	116/114	0.857	117/114	0.383
1								34987	1	1	748.867	1495.72	2	1495.72	-0.0022	0	75.03		25	5.3e-07	K	NLMAGFAGESEAR	N			115/114	0.526	116/114	0.915	117/114	0.384
1								34988	1	1	748.867	1495.72	2	1495.72	-0.0022	0	75.42	17	25	4.8e-07	K	NLMAGFAGESEAR	N			115/114	0.495	116/114	0.901	117/114	0.236
1								34989	1	1	748.867	1495.72	2	1495.72	-0.0021	0	72.43	21	25	9.6e-07	K	NLMAGFAGESEAR	N			115/114	0.459	116/114	0.942	117/114	0.233
1								34990	1	1	748.867	1495.72	2	1495.72	-0.0021	0	71.83		25	1.1e-06	K	NLMAGFAGESEAR	N			115/114	0.462	116/114	0.786	117/114	0.283
1								34991	1	1	748.867	1495.72	2	1495.72	-0.0021	0	53.56	16	25	7.4e-05	K	NLMAGFAGESEAR	N			115/114	0.571	116/114	0.972	117/114	0.512
1								34992	1	1	748.867	1495.72	2	1495.72	-0.002	0	74.28		25	6.3e-07	K	NLMAGFAGESEAR	N			115/114	0.457	116/114	0.816	117/114	0.231
1								34993	1	1	748.867	1495.72	2	1495.72	-0.0018	0	72.02		25	1.1e-06	K	NLMAGFAGESEAR	N			115/114	0.633	116/114	0.944	117/114	0.459
1								34994	1	1	499.58	1495.72	3	1495.72	-0.0017	0	47.17		25	0.00032	K	NLMAGFAGESEAR	N			115/114	0.648	116/114	0.64	117/114	0.525
1								34995	1	1	748.867	1495.72	2	1495.72	-0.0016	0	69.43		25	1.9e-06	K	NLMAGFAGESEAR	N			115/114	0.464	116/114	0.843	117/114	0.288
1								34997	1	1	748.867	1495.72	2	1495.72	-0.0015	0	79.32		25	2e-07	K	NLMAGFAGESEAR	N			115/114	0.596	116/114	0.888	117/114	0.641
1								34998	1	1	748.867	1495.72	2	1495.72	-0.0013	0	39.74		25	0.0018	K	NLMAGFAGESEAR	N			115/114	0.515	116/114	0.769	117/114	0.343
1								34999	1	1	748.867	1495.72	2	1495.72	-0.0011	0	38.32		25	0.0025	K	NLMAGFAGESEAR	N			115/114	0.56	116/114	0.765	117/114	0.381
1								35001	1	1	748.867	1495.72	2	1495.72	-0.0007	0	31.52		25	0.012	K	NLMAGFAGESEAR	N			115/114	0.529	116/114	0.775	117/114	0.385
1								35003	1	1	748.868	1495.72	2	1495.72	-0.0005	0	73.52		25	7.8e-07	K	NLMAGFAGESEAR	N			115/114	0.473	116/114	0.817	117/114	0.292
1								35004	1	1	499.581	1495.72	3	1495.72	-0.0004	0	55.84		25	4.6e-05	K	NLMAGFAGESEAR	N			115/114	0.78	116/114	1.052	117/114	0.703
1								35005	1	1	499.581	1495.72	3	1495.72	-0.0001	0	68.84		25	2.3e-06	K	NLMAGFAGESEAR	N			115/114	0.443	116/114	0.674	117/114	0.562
1								35006	1	1	499.581	1495.72	3	1495.72	-0.0001	0	46.23		25	0.00042	K	NLMAGFAGESEAR	N			115/114	0.458	116/114	0.63	117/114	0.558
1								35007	1	1	748.868	1495.72	2	1495.72	0	0	53.07		25	8.7e-05	K	NLMAGFAGESEAR	N			115/114	0.514	116/114	0.758	117/114	0.402
1								35008	1	1	748.868	1495.72	2	1495.72	0	0	43.32		25	0.00082	K	NLMAGFAGESEAR	N			115/114	0.512	116/114	0.732	117/114	0.341
1								35009	1	1	748.868	1495.72	2	1495.72	0	0	43.69		25	0.00075	K	NLMAGFAGESEAR	N			115/114	0.53	116/114	0.817	117/114	0.422
1								35010	1	1	748.868	1495.72	2	1495.72	0.0002	0	82.68	23	25	9.5e-08	K	NLMAGFAGESEAR	N			115/114	0.438	116/114	0.837	117/114	0.289
1								35011	1	1	748.868	1495.72	2	1495.72	0.0003	0	72.42	20	25	1e-06	K	NLMAGFAGESEAR	N			115/114	0.405	116/114	0.824	117/114	0.226
1								35012	1	1	748.868	1495.72	2	1495.72	0.0003	0	53.36	16	25	8.1e-05	K	NLMAGFAGESEAR	N			115/114	0.562	116/114	0.901	117/114	0.422
1								35013	1	1	748.868	1495.72	2	1495.72	0.0006	0	52.72		25	9.4e-05	K	NLMAGFAGESEAR	N			115/114	0.521	116/114	0.813	117/114	0.343
1								35014	1	1	748.868	1495.72	2	1495.72	0.0007	0	39.58		25	0.0019	K	NLMAGFAGESEAR	N			115/114	0.53	116/114	0.847	117/114	0.378
1								35016	1	1	499.581	1495.72	3	1495.72	0.0009	0	28.22		25	0.026	K	NLMAGFAGESEAR	N			115/114	0.778	116/114	0.857	117/114	0.787
1								35017	1	1	499.581	1495.72	3	1495.72	0.001	0	80.64		25	1.5e-07	K	NLMAGFAGESEAR	N			115/114	0.478	116/114	0.864	117/114	0.387
1								35018	1	1	499.581	1495.72	3	1495.72	0.0013	0	42.82		25	0.00089	K	NLMAGFAGESEAR	N			115/114	0.344	116/114	0.551	117/114	0.327
1								35019	1	1	748.869	1495.72	2	1495.72	0.0015	0	71.91	22	25	1.1e-06	K	NLMAGFAGESEAR	N			115/114	0.42	116/114	0.822	117/114	0.258
1								35020	1	1	748.869	1495.72	2	1495.72	0.0017	0	65		25	5.2e-06	K	NLMAGFAGESEAR	N			115/114	0.534	116/114	0.796	117/114	0.397
1								35021	1	1	748.869	1495.72	2	1495.72	0.0017	0	42.67	15	25	0.00089	K	NLMAGFAGESEAR	N			115/114	0.566	116/114	0.834	117/114	0.375
1								35023	1	1	499.582	1495.72	3	1495.72	0.002	0	74.3		25	6.1e-07	K	NLMAGFAGESEAR	N			115/114	0.445	116/114	0.884	117/114	0.23
1								35024	1	1	748.869	1495.72	2	1495.72	0.002	0	54.34		25	6.1e-05	K	NLMAGFAGESEAR	N			115/114	0.541	116/114	0.814	117/114	0.374
1								35025	1	1	748.869	1495.72	2	1495.72	0.002	0	46.9		25	0.00034	K	NLMAGFAGESEAR	N			115/114	0.648	116/114	0.787	117/114	0.414
1								35027	1	1	499.582	1495.72	3	1495.72	0.0025	0	27.33	15	25	0.031	K	NLMAGFAGESEAR	N			115/114	0.706	116/114	1.263	117/114	0.72
1								35028	1	1	748.869	1495.72	2	1495.72	0.0026	0	66.15		25	4.1e-06	K	NLMAGFAGESEAR	N			115/114	0.55	116/114	0.872	117/114	0.356
1								35029	1	1	748.869	1495.72	2	1495.72	0.0026	0	70.35		25	1.5e-06	K	NLMAGFAGESEAR	N			115/114	0.437	116/114	0.826	117/114	0.288
1								35030	1	1	748.869	1495.72	2	1495.72	0.0026	0	72	17	25	1.1e-06	K	NLMAGFAGESEAR	N			115/114	0.539	116/114	0.866	117/114	0.27
1								35031	1	1	748.869	1495.72	2	1495.72	0.0026	0	48.41		25	0.00024	K	NLMAGFAGESEAR	N			115/114	0.524	116/114	0.791	117/114	0.412
1								35032	1	1	748.869	1495.72	2	1495.72	0.0028	0	34.23		25	0.0066	K	NLMAGFAGESEAR	N			115/114	0.534	116/114	0.752	117/114	0.408
1								35033	1	1	748.869	1495.72	2	1495.72	0.0029	0	50.97		25	0.00014	K	NLMAGFAGESEAR	N			115/114	1.158	116/114	1.612	117/114	1.005
1								35034	1	1	748.869	1495.72	2	1495.72	0.003	0	70.63	20	25	1.5e-06	K	NLMAGFAGESEAR	N			115/114	0.389	116/114	0.843	117/114	0.204
1								35035	1	1	499.582	1495.72	3	1495.72	0.0031	0	57.66		25	3e-05	K	NLMAGFAGESEAR	N			115/114	0.934	116/114	0.874	117/114	0.623
1								35036	1	1	748.87	1495.72	2	1495.72	0.0033	0	28.44		25	0.025	K	NLMAGFAGESEAR	N			115/114	1.12	116/114	0.857	117/114	4.447
1								35037	1	1	499.582	1495.72	3	1495.72	0.0034	0	70.35		25	1.6e-06	K	NLMAGFAGESEAR	N			115/114	0.732	116/114	1.001	117/114	0.426
1								35038	1	1	748.87	1495.72	2	1495.72	0.0035	0	59.03		25	2.2e-05	K	NLMAGFAGESEAR	N			115/114	0.538	116/114	0.822	117/114	0.392
1								35039	1	1	748.87	1495.72	2	1495.72	0.0036	0	46.19		25	0.00042	K	NLMAGFAGESEAR	N			115/114	0.438	116/114	0.442	117/114	0.232
1								35040	1	1	499.582	1495.72	3	1495.72	0.0037	0	41.44		25	0.0013	K	NLMAGFAGESEAR	N			115/114	0.61	116/114	0.813	117/114	0.462
1								35041	1	1	499.582	1495.72	3	1495.72	0.0038	0	54.17		25	6.7e-05	K	NLMAGFAGESEAR	N			115/114	0.69	116/114	1.054	117/114	0.564
1								35043	1	1	748.87	1495.73	2	1495.72	0.004	0	72.45	20	25	1e-06	K	NLMAGFAGESEAR	N			115/114	0.416	116/114	0.881	117/114	0.236
1								35044	1	1	748.87	1495.73	2	1495.72	0.0041	0	60.62		25	1.5e-05	K	NLMAGFAGESEAR	N			115/114	0.602	116/114	0.937	117/114	0.407
1								35045	1	1	748.87	1495.73	2	1495.72	0.0042	0	90.63		25	1.5e-08	K	NLMAGFAGESEAR	N			115/114	0.486	116/114	0.811	117/114	0.31
1								35046	1	1	748.87	1495.73	2	1495.72	0.0042	0	46.45		25	0.0004	K	NLMAGFAGESEAR	N			115/114	0.596	116/114	0.744	117/114	0.417
1								35047	1	1	748.87	1495.73	2	1495.72	0.0044	0	74.83	17	25	5.8e-07	K	NLMAGFAGESEAR	N			115/114	0.454	116/114	0.854	117/114	0.292
1								35048	1	1	748.87	1495.73	2	1495.72	0.0046	0	84.47		25	6.3e-08	K	NLMAGFAGESEAR	N			115/114	0.467	116/114	0.873	117/114	0.315
1								35049	1	1	499.582	1495.73	3	1495.72	0.0046	0	57.97		25	2.8e-05	K	NLMAGFAGESEAR	N			115/114	0.672	116/114	0.828	117/114	0.327
1								35050	1	1	748.87	1495.73	2	1495.72	0.0047	0	74.85	17	25	5.7e-07	K	NLMAGFAGESEAR	N			115/114	0.481	116/114	0.877	117/114	0.303
1								35051	1	1	748.87	1495.73	2	1495.72	0.0047	0	65.33		25	5.1e-06	K	NLMAGFAGESEAR	N			115/114	0.542	116/114	0.768	117/114	0.354
1								35052	1	1	748.87	1495.73	2	1495.72	0.005	0	69.73	20	25	1.9e-06	K	NLMAGFAGESEAR	N			115/114	0.454	116/114	0.874	117/114	0.263
1								35053	1	1	499.583	1495.73	3	1495.72	0.0055	0	43.66	16	25	0.00075	K	NLMAGFAGESEAR	N			115/114	0.93	116/114	1.056	117/114	0.68
1								35054	1	1	499.583	1495.73	3	1495.72	0.0055	0	61.09		25	1.4e-05	K	NLMAGFAGESEAR	N			115/114	0.907	116/114	1.796	117/114	0.832
1								35055	1	1	499.583	1495.73	3	1495.72	0.0058	0	68.45	17	25	2.5e-06	K	NLMAGFAGESEAR	N			115/114	0.664	116/114	1.018	117/114	0.591
1								35056	1	1	748.871	1495.73	2	1495.72	0.0058	0	87.71		25	3e-08	K	NLMAGFAGESEAR	N			115/114	0.502	116/114	0.832	117/114	0.309
1								35057	1	1	499.583	1495.73	3	1495.72	0.0059	0	60.61		25	1.5e-05	K	NLMAGFAGESEAR	N			115/114	0.836	116/114	1.385	117/114	0.653
1								35058	1	1	748.871	1495.73	2	1495.72	0.0059	0	29.86		25	0.018	K	NLMAGFAGESEAR	N			115/114	0.556	116/114	0.814	117/114	0.439
1								35059	1	1	499.583	1495.73	3	1495.72	0.006	0	46.81		25	0.00036	K	NLMAGFAGESEAR	N			115/114	0.684	116/114	1.079	117/114	0.608
1								35060	1	1	499.583	1495.73	3	1495.72	0.0061	0	71.91		25	1.1e-06	K	NLMAGFAGESEAR	N			115/114	0.805	116/114	0.972	117/114	0.591
1								35061	1	1	748.871	1495.73	2	1495.72	0.0069	0	31.91		25	0.012	K	NLMAGFAGESEAR	N			115/114	0.562	116/114	0.713	117/114	0.399
1								35062	1	1	748.871	1495.73	2	1495.72	0.007	0	78.87		25	2.4e-07	K	NLMAGFAGESEAR	N			115/114	0.537	116/114	0.82	117/114	0.282
1								35063	1	1	748.871	1495.73	2	1495.72	0.0072	0	64.61		25	6.4e-06	K	NLMAGFAGESEAR	N			115/114	1.027	116/114	1.542	117/114	0.895
1								35064	1	1	748.871	1495.73	2	1495.72	0.0074	0	64.74		25	6.2e-06	K	NLMAGFAGESEAR	N			115/114	0.525	116/114	0.674	117/114	0.406
1								35065	1	1	748.872	1495.73	2	1495.72	0.0076	0	72.24	21	25	1.1e-06	K	NLMAGFAGESEAR	N			115/114	0.521	116/114	0.966	117/114	0.375
1								35066	1	1	499.584	1495.73	3	1495.72	0.0079	0	60.03		25	1.8e-05	K	NLMAGFAGESEAR	N			115/114	0.74	116/114	1.292	117/114	0.704
1								35067	1	1	499.584	1495.73	3	1495.72	0.008	0	53.4		25	8.5e-05	K	NLMAGFAGESEAR	N			115/114	0.475	116/114	0.671	117/114	0.483
1								35068	1	1	499.584	1495.73	3	1495.72	0.008	0	69.2		25	2.2e-06	K	NLMAGFAGESEAR	N			115/114	0.464	116/114	0.909	117/114	0.443
1								35070	1	1	499.584	1495.73	3	1495.72	0.0082	0	33.9		25	0.0076	K	NLMAGFAGESEAR	N			115/114	0.712	116/114	1.144	117/114	1.23
1								35071	1	1	499.584	1495.73	3	1495.72	0.0083	0	43.45		25	0.00084	K	NLMAGFAGESEAR	N			115/114	0.556	116/114	0.638	117/114	0.483
1								35072	1	1	499.584	1495.73	3	1495.72	0.0085	0	66.06		25	4.6e-06	K	NLMAGFAGESEAR	N			115/114	0.632	116/114	0.887	117/114	0.556
1								35073	1	1	499.584	1495.73	3	1495.72	0.0085	0	46.8		25	0.00039	K	NLMAGFAGESEAR	N			115/114	1.069	116/114	1.034	117/114	0.975
1								35074	1	1	499.584	1495.73	3	1495.72	0.0088	0	27.1	15	25	0.036	K	NLMAGFAGESEAR	N			115/114	0.629	116/114	0.624	117/114	0.717
1								35075	1	1	499.584	1495.73	3	1495.72	0.0088	0	69.29		25	2.2e-06	K	NLMAGFAGESEAR	N			115/114	0.508	116/114	0.895	117/114	0.446
1								35076	1	1	748.872	1495.73	2	1495.72	0.0089	0	52.72		25	9.9e-05	K	NLMAGFAGESEAR	N			115/114	0.653	116/114	0.57	117/114	0.509
1								35077	1	1	499.584	1495.73	3	1495.72	0.009	0	49.14		25	0.00023	K	NLMAGFAGESEAR	N			115/114	0.719	116/114	0.823	117/114	0.599
1								35078	1	1	499.584	1495.73	3	1495.72	0.0098	0	63.65		25	8.6e-06	K	NLMAGFAGESEAR	N			115/114	0.746	116/114	0.907	117/114	0.684
1								35079	1	1	499.585	1495.73	3	1495.72	0.0108	0	47.15		26	0.00039	K	NLMAGFAGESEAR	N			115/114	0.491	116/114	0.708	117/114	0.424
1								35080	1	1	499.585	1495.73	3	1495.72	0.0112	0	44.5		26	0.00071	K	NLMAGFAGESEAR	N			115/114	0.708	116/114	1.24	117/114	0.537
1								35796	1	1	756.862	1511.71	2	1511.72	-0.0072	0	27.82	15	24	0.026	K	NLMAGFAGESEAR	N	Oxidation (M)	0.0020000000000.0	115/114	0.652	116/114	1.329	117/114	0.522
1								35800	1	1	756.863	1511.71	2	1511.72	-0.0053	0	27.37		24	0.028	K	NLMAGFAGESEAR	N	Oxidation (M)	0.0020000000000.0	115/114	0.279	116/114	0.715	117/114	0.381
1								35805	1	1	756.863	1511.71	2	1511.72	-0.0044	0	75.4		24	4.5e-07	K	NLMAGFAGESEAR	N	Oxidation (M)	0.0020000000000.0	115/114	0.587	116/114	0.909	117/114	0.367
1								35806	1	1	756.863	1511.71	2	1511.72	-0.0041	0	75.46		24	4.5e-07	K	NLMAGFAGESEAR	N	Oxidation (M)	0.0020000000000.0	115/114	0.592	116/114	1.015	117/114	0.343
1								35807	1	1	756.863	1511.71	2	1511.72	-0.0041	0	27.77		24	0.026	K	NLMAGFAGESEAR	N	Oxidation (M)	0.0020000000000.0	115/114	0.453	116/114	0.659	117/114	0.345
1								35811	1	1	756.864	1511.71	2	1511.72	-0.003	0	75.87		24	4.1e-07	K	NLMAGFAGESEAR	N	Oxidation (M)	0.0020000000000.0	115/114	0.524	116/114	0.935	117/114	0.317
1								35812	1	1	756.864	1511.71	2	1511.72	-0.003	0	74.87		24	5.1e-07	K	NLMAGFAGESEAR	N	Oxidation (M)	0.0020000000000.0	115/114	0.579	116/114	0.879	117/114	0.429
1								35813	1	1	756.864	1511.71	2	1511.72	-0.0029	0	76.69		24	3.4e-07	K	NLMAGFAGESEAR	N	Oxidation (M)	0.0020000000000.0	115/114	0.452	116/114	0.963	117/114	0.235
1								35814	1	1	756.864	1511.71	2	1511.72	-0.0029	0	60.84		24	1.3e-05	K	NLMAGFAGESEAR	N	Oxidation (M)	0.0020000000000.0	115/114	0.853	116/114	1.138	117/114	0.945
1								35815	1	1	756.864	1511.71	2	1511.72	-0.0024	0	83.51		24	7e-08	K	NLMAGFAGESEAR	N	Oxidation (M)	0.0020000000000.0	115/114	0.628	116/114	0.979	117/114	0.541
1								35816	1	1	504.912	1511.71	3	1511.72	-0.002	0	29.92		24	0.016	K	NLMAGFAGESEAR	N	Oxidation (M)	0.0020000000000.0	115/114	0.737	116/114	0.836	117/114	0.752
1								35817	1	1	756.864	1511.71	2	1511.72	-0.0018	0	52.98		24	7.9e-05	K	NLMAGFAGESEAR	N	Oxidation (M)	0.0020000000000.0	115/114	1.46	116/114	1.55	117/114	1.251
1								35820	1	1	756.865	1511.71	2	1511.72	-0.0013	0	65.04		25	5.1e-06	K	NLMAGFAGESEAR	N	Oxidation (M)	0.0020000000000.0	115/114	0.439	116/114	0.935	117/114	0.292
1								35821	1	1	504.912	1511.71	3	1511.72	-0.0012	0	68.47		25	2.3e-06	K	NLMAGFAGESEAR	N	Oxidation (M)	0.0020000000000.0	115/114	0.516	116/114	0.978	117/114	0.303
1								35822	1	1	756.865	1511.71	2	1511.72	-0.0011	0	71.4		25	1.2e-06	K	NLMAGFAGESEAR	N	Oxidation (M)	0.0020000000000.0	115/114	0.44	116/114	0.913	117/114	0.24
1								35823	1	1	756.865	1511.72	2	1511.72	-0.0009	0	62.04		25	1e-05	K	NLMAGFAGESEAR	N	Oxidation (M)	0.0020000000000.0	115/114	0.86	116/114	1.05	117/114	0.88
1								35824	1	1	756.865	1511.72	2	1511.72	-0.0009	0	47.04		25	0.00032	K	NLMAGFAGESEAR	N	Oxidation (M)	0.0020000000000.0	115/114	0.514	116/114	0.857	117/114	0.486
1								35825	1	1	756.865	1511.72	2	1511.72	-0.0008	0	81.32		25	1.2e-07	K	NLMAGFAGESEAR	N	Oxidation (M)	0.0020000000000.0	115/114	0.449	116/114	0.845	117/114	0.233
1								35826	1	1	756.865	1511.72	2	1511.72	-0.0007	0	71.5		25	1.2e-06	K	NLMAGFAGESEAR	N	Oxidation (M)	0.0020000000000.0	115/114	0.392	116/114	0.832	117/114	0.22
1								35827	1	1	756.865	1511.72	2	1511.72	-0.0007	0	56.37		25	3.8e-05	K	NLMAGFAGESEAR	N	Oxidation (M)	0.0020000000000.0	115/114	0.516	116/114	0.833	117/114	0.322
1								35828	1	1	756.865	1511.72	2	1511.72	0.0002	0	41.31		25	0.0012	K	NLMAGFAGESEAR	N	Oxidation (M)	0.0020000000000.0	115/114	0.657	116/114	0.905	117/114	0.531
1								35829	1	1	504.913	1511.72	3	1511.72	0.0002	0	51.72		25	0.00011	K	NLMAGFAGESEAR	N	Oxidation (M)	0.0020000000000.0	115/114	0.336	116/114	0.854	117/114	0.248
1								35831	1	1	756.866	1511.72	2	1511.72	0.0008	0	67.38		25	3e-06	K	NLMAGFAGESEAR	N	Oxidation (M)	0.0020000000000.0	115/114	0.552	116/114	0.95	117/114	0.367
1								35832	1	1	756.866	1511.72	2	1511.72	0.0008	0	69.6		25	1.8e-06	K	NLMAGFAGESEAR	N	Oxidation (M)	0.0020000000000.0	115/114	0.432	116/114	0.759	117/114	0.243
1								35833	1	1	756.866	1511.72	2	1511.72	0.0024	0	51.05		25	0.00013	K	NLMAGFAGESEAR	N	Oxidation (M)	0.0020000000000.0	115/114	0.836	116/114	0.883	117/114	0.73
1								35834	1	1	504.914	1511.72	3	1511.72	0.0029	0	58.5		25	2.4e-05	K	NLMAGFAGESEAR	N	Oxidation (M)	0.0020000000000.0	115/114	0.495	116/114	0.767	117/114	0.319
1								35835	1	1	756.867	1511.72	2	1511.72	0.0037	0	43.01		25	0.00088	K	NLMAGFAGESEAR	N	Oxidation (M)	0.0020000000000.0	115/114	0.502	116/114	0.975	117/114	0.429
1								35836	1	1	756.868	1511.72	2	1511.72	0.0052	0	70.86		25	1.4e-06	K	NLMAGFAGESEAR	N	Oxidation (M)	0.0020000000000.0	115/114	0.59	116/114	0.918	117/114	0.533
1								35838	1	1	756.869	1511.72	2	1511.72	0.0067	0	75.18		25	5.8e-07	K	NLMAGFAGESEAR	N	Oxidation (M)	0.0020000000000.0	115/114	0.537	116/114	0.92	117/114	0.519
1								35839	1	1	756.869	1511.72	2	1511.72	0.0067	0	67.96		25	3.1e-06	K	NLMAGFAGESEAR	N	Oxidation (M)	0.0020000000000.0	115/114	0.919	116/114	1.17	117/114	0.735
1								35841	1	1	756.869	1511.72	2	1511.72	0.0078	0	61.11		25	1.5e-05	K	NLMAGFAGESEAR	N	Oxidation (M)	0.0020000000000.0	115/114	0.971	116/114	1.144	117/114	0.95
1								35842	1	1	756.869	1511.72	2	1511.72	0.0082	0	47.22		25	0.00037	K	NLMAGFAGESEAR	N	Oxidation (M)	0.0020000000000.0	115/114	0.563	116/114	0.653	117/114	0.556
1								35843	1	1	504.915	1511.72	3	1511.72	0.0084	0	75.18	20	25	5.8e-07	K	NLMAGFAGESEAR	N	Oxidation (M)	0.0020000000000.0	115/114	0.413	116/114	0.762	117/114	0.218
1								35844	1	1	756.871	1511.73	2	1511.72	0.0122	0	75.51		26	5.7e-07	K	NLMAGFAGESEAR	N	Oxidation (M)	0.0020000000000.0	115/114	0.573	116/114	1.004	117/114	0.334
1								37523	1	1	514.98	1541.92	3	1541.92	-0.0015	0	37.29		30	0.01	K	IAYLFEAVGK	I	iTRAQ4plex (Y)	0.0010000000.0	115/114	---	116/114	---	117/114	---
1								37524	1	1	514.98	1541.92	3	1541.92	0	0	38.63		30	0.0074	K	IAYLFEAVGK	I	iTRAQ4plex (Y)	0.0010000000.0	115/114	---	116/114	---	117/114	---
1								37525	1	1	514.981	1541.92	3	1541.92	0.0026	0	40.29		30	0.005	K	IAYLFEAVGK	I	iTRAQ4plex (Y)	0.0010000000.0	115/114	---	116/114	---	117/114	---
1								37526	1	1	514.982	1541.93	3	1541.92	0.0068	0	37.15		29	0.0094	K	IAYLFEAVGK	I	iTRAQ4plex (Y)	0.0010000000.0	115/114	---	116/114	---	117/114	---
1								53800	1	1	624.662	1870.96	3	1870.97	-0.0075	0	30.84		29	0.034	K	LLHDGMPSTEENLK	D			115/114	0.404	116/114	0.424	117/114	0.55
1								53802	1	1	624.663	1870.97	3	1870.97	-0.0042	0	37.54	16	29	0.0073	K	LLHDGMPSTEENLK	D			115/114	0.595	116/114	0.767	117/114	0.665
1								53803	1	1	624.663	1870.97	3	1870.97	-0.0041	0	33.55		29	0.018	K	LLHDGMPSTEENLK	D			115/114	0.718	116/114	0.9	117/114	0.982
1								53804	1	1	624.663	1870.97	3	1870.97	-0.0032	0	36.14		29	0.01	K	LLHDGMPSTEENLK	D			115/114	0.762	116/114	1.017	117/114	0.62
1								53805	1	1	624.663	1870.97	3	1870.97	-0.0028	0	46.75	17	29	0.00088	K	LLHDGMPSTEENLK	D			115/114	0.312	116/114	0.626	117/114	0.289
1								53806	1	1	624.663	1870.97	3	1870.97	-0.0026	0	48.2	19	29	0.00063	K	LLHDGMPSTEENLK	D			115/114	0.26	116/114	0.551	117/114	0.225
1								53809	1	1	624.663	1870.97	3	1870.97	-0.0022	0	51.57	17	29	0.00029	K	LLHDGMPSTEENLK	D			115/114	0.232	116/114	0.478	117/114	0.223
1								53810	1	1	624.663	1870.97	3	1870.97	-0.0022	0	48.09	19	29	0.00064	K	LLHDGMPSTEENLK	D			115/114	0.398	116/114	0.466	117/114	0.374
1								53811	1	1	624.663	1870.97	3	1870.97	-0.0021	0	36.14	16	29	0.01	K	LLHDGMPSTEENLK	D			115/114	0.622	116/114	0.663	117/114	0.416
1								53812	1	1	624.663	1870.97	3	1870.97	-0.0019	0	59.5	19	29	4.7e-05	K	LLHDGMPSTEENLK	D			115/114	0.169	116/114	0.379	117/114	0.122
1								53813	1	1	624.663	1870.97	3	1870.97	-0.0019	0	48.38	20	29	0.0006	K	LLHDGMPSTEENLK	D			115/114	0.38	116/114	0.639	117/114	0.363
1								53814	1	1	624.664	1870.97	3	1870.97	-0.0013	0	49.86	20	29	0.00043	K	LLHDGMPSTEENLK	D			115/114	0.529	116/114	0.778	117/114	0.5
1								53815	1	1	936.492	1870.97	2	1870.97	-0.0008	0	92.7		29	2.2e-08	K	LLHDGMPSTEENLK	D			115/114	0.174	116/114	0.346	117/114	0.127
1								53817	1	1	468.75	1870.97	4	1870.97	-0.0004	0	28.97		29	0.054	K	LLHDGMPSTEENLK	D			115/114	---	116/114	---	117/114	---
1								53818	1	1	624.664	1870.97	3	1870.97	0.0001	0	48.32	23	29	0.00062	K	LLHDGMPSTEENLK	D			115/114	0.622	116/114	0.659	117/114	0.445
1								53819	1	1	624.664	1870.97	3	1870.97	0.0003	0	48.1	20	29	0.00065	K	LLHDGMPSTEENLK	D			115/114	0.482	116/114	0.677	117/114	0.364
1								53821	1	1	936.493	1870.97	2	1870.97	0.0005	0	90.8		29	3.5e-08	K	LLHDGMPSTEENLK	D			115/114	0.2	116/114	0.433	117/114	0.166
1								53822	1	1	624.664	1870.97	3	1870.97	0.0005	0	48.28	19	29	0.00063	K	LLHDGMPSTEENLK	D			115/114	0.209	116/114	0.496	117/114	0.146
1								53823	1	1	624.664	1870.97	3	1870.97	0.0005	0	48.07	19	29	0.00066	K	LLHDGMPSTEENLK	D			115/114	0.459	116/114	0.538	117/114	0.551
1								53824	1	1	936.493	1870.97	2	1870.97	0.0007	0	90.77		29	3.5e-08	K	LLHDGMPSTEENLK	D			115/114	0.269	116/114	0.576	117/114	0.2
1								53827	1	1	624.664	1870.97	3	1870.97	0.0016	0	58.35		29	6.2e-05	K	LLHDGMPSTEENLK	D			115/114	0.348	116/114	0.582	117/114	0.367
1								53828	1	1	624.665	1870.97	3	1870.97	0.0018	0	48.1	19	29	0.00066	K	LLHDGMPSTEENLK	D			115/114	0.644	116/114	0.821	117/114	0.533
1								53829	1	1	624.665	1870.97	3	1870.97	0.0023	0	48.32	19	29	0.00063	K	LLHDGMPSTEENLK	D			115/114	0.506	116/114	0.632	117/114	0.32
1								53830	1	1	624.665	1870.97	3	1870.97	0.0023	0	37.84		29	0.0071	K	LLHDGMPSTEENLK	D			115/114	0.579	116/114	0.698	117/114	0.592
1								53831	1	1	624.665	1870.97	3	1870.97	0.0031	0	37.68	17	29	0.0075	K	LLHDGMPSTEENLK	D			115/114	0.693	116/114	0.87	117/114	0.892
1								53832	1	1	624.665	1870.97	3	1870.97	0.0031	0	37.34		29	0.0081	K	LLHDGMPSTEENLK	D			115/114	0.676	116/114	0.925	117/114	0.713
1								53834	1	1	624.665	1870.97	3	1870.97	0.0036	0	47.86	23	29	0.00073	K	LLHDGMPSTEENLK	D			115/114	0.536	116/114	0.589	117/114	0.524
1								53835	1	1	624.665	1870.97	3	1870.97	0.0036	0	37.91	15	29	0.0072	K	LLHDGMPSTEENLK	D			115/114	0.612	116/114	0.979	117/114	0.567
1								53836	1	1	624.665	1870.97	3	1870.97	0.004	0	48.16	23	29	0.0007	K	LLHDGMPSTEENLK	D			115/114	0.631	116/114	0.605	117/114	0.556
1								53837	1	1	624.666	1870.97	3	1870.97	0.0047	0	47.94	19	29	0.00073	K	LLHDGMPSTEENLK	D			115/114	0.583	116/114	1.105	117/114	0.599
1								53838	1	1	624.666	1870.98	3	1870.97	0.0054	0	44.64	23	29	0.0016	K	LLHDGMPSTEENLK	D			115/114	0.613	116/114	0.729	117/114	0.57
1								53839	1	1	624.666	1870.98	3	1870.97	0.0058	0	45.9	18	29	0.0012	K	LLHDGMPSTEENLK	D			115/114	0.892	116/114	0.776	117/114	0.885
1								53841	1	1	624.666	1870.98	3	1870.97	0.0062	0	47.95	19	29	0.00074	K	LLHDGMPSTEENLK	D			115/114	0.6	116/114	0.754	117/114	0.709
1								53842	1	1	624.666	1870.98	3	1870.97	0.0062	0	41.59	19	29	0.0032	K	LLHDGMPSTEENLK	D			115/114	0.51	116/114	0.846	117/114	0.641
1								53844	1	1	624.666	1870.98	3	1870.97	0.0069	0	32.34		29	0.027	K	LLHDGMPSTEENLK	D			115/114	0.842	116/114	0.999	117/114	0.885
1								53845	1	1	624.666	1870.98	3	1870.97	0.0071	0	47.98	23	29	0.00074	K	LLHDGMPSTEENLK	D			115/114	0.525	116/114	0.856	117/114	0.617
1								53846	1	1	624.667	1870.98	3	1870.97	0.0095	0	48.05	19	29	0.00073	K	LLHDGMPSTEENLK	D			115/114	0.686	116/114	0.775	117/114	0.628
1								53847	1	1	624.667	1870.98	3	1870.97	0.0099	0	82.51	24	29	2.6e-07	K	LLHDGMPSTEENLK	D			115/114	0.245	116/114	0.502	117/114	0.194
1								53848	1	1	624.667	1870.98	3	1870.97	0.0099	0	41.58		29	0.0032	K	LLHDGMPSTEENLK	D			115/114	0.634	116/114	0.728	117/114	0.513
1								53850	1	1	624.667	1870.98	3	1870.97	0.0102	0	48.19	23	29	0.00071	K	LLHDGMPSTEENLK	D			115/114	0.597	116/114	0.819	117/114	0.798
1								53851	1	1	624.668	1870.98	3	1870.97	0.0104	0	37.94	23	29	0.0076	K	LLHDGMPSTEENLK	D			115/114	0.941	116/114	0.988	117/114	1.109
1								53853	1	1	624.668	1870.98	3	1870.97	0.0108	0	40	23	29	0.0047	K	LLHDGMPSTEENLK	D			115/114	0.631	116/114	0.818	117/114	0.664
1								54597	1	1	629.994	1886.96	3	1886.97	-0.0064	0	45.03	15	29	0.0015	K	LLHDGMPSTEENLK	D	Oxidation (M)	0.00000200000000.0	115/114	0.191	116/114	0.401	117/114	0.137
1								54598	1	1	629.994	1886.96	3	1886.97	-0.0053	0	44.69		29	0.0016	K	LLHDGMPSTEENLK	D	Oxidation (M)	0.00000200000000.0	115/114	0.365	116/114	0.568	117/114	0.282
1								54599	1	1	629.994	1886.96	3	1886.97	-0.0044	0	37.13		29	0.0092	K	LLHDGMPSTEENLK	D	Oxidation (M)	0.00000200000000.0	115/114	0.466	116/114	0.873	117/114	0.444
1								54601	1	1	944.488	1886.96	2	1886.97	-0.0038	0	91.9		29	3.2e-08	K	LLHDGMPSTEENLK	D	Oxidation (M)	0.00000200000000.0	115/114	0.213	116/114	0.422	117/114	0.152
1								54606	1	1	944.496	1886.98	2	1886.97	0.0131	0	77.74		30	9.4e-07	K	LLHDGMPSTEENLK	D	Oxidation (M)	0.00000200000000.0	115/114	0.26	116/114	0.518	117/114	0.2
1								63592	1	1	708.323	2121.95	3	2121.96	-0.0074	0	37.03		22	0.0019	K	DAAAGENYEWTDMYAK	F			115/114	1.086	116/114	1.237	117/114	0.994
1								63600	1	1	708.324	2121.95	3	2121.96	-0.005	0	48.9		23	0.00013	K	DAAAGENYEWTDMYAK	F			115/114	0.654	116/114	0.729	117/114	0.439
1								63606	1	1	708.325	2121.95	3	2121.96	-0.0036	0	28.82		23	0.014	K	DAAAGENYEWTDMYAK	F			115/114	0.862	116/114	1.065	117/114	1.371
1								63610	1	1	1061.98	2121.95	2	2121.96	-0.0017	0	90.12		23	1.1e-08	K	DAAAGENYEWTDMYAK	F			115/114	0.366	116/114	0.571	117/114	0.296
1								63612	1	1	1061.98	2121.95	2	2121.96	-0.0012	0	106.41		23	2.6e-10	K	DAAAGENYEWTDMYAK	F			115/114	0.342	116/114	0.578	117/114	0.29
1								63613	1	1	1061.98	2121.95	2	2121.96	-0.0012	0	93.83		23	4.6e-09	K	DAAAGENYEWTDMYAK	F			115/114	0.231	116/114	0.461	117/114	0.137
1								63615	1	1	1061.99	2121.96	2	2121.96	0	0	82.69		23	6e-08	K	DAAAGENYEWTDMYAK	F			115/114	0.229	116/114	0.465	117/114	0.154
1								63616	1	1	1061.99	2121.96	2	2121.96	0.001	0	96.29		23	2.6e-09	K	DAAAGENYEWTDMYAK	F			115/114	0.195	116/114	0.404	117/114	0.138
1								63620	1	1	708.327	2121.96	3	2121.96	0.0019	0	55.86		23	2.9e-05	K	DAAAGENYEWTDMYAK	F			115/114	0.359	116/114	0.459	117/114	0.506
1								63622	1	1	1061.99	2121.96	2	2121.96	0.0024	0	96.37		23	2.6e-09	K	DAAAGENYEWTDMYAK	F			115/114	0.197	116/114	0.409	117/114	0.149
1								63623	1	1	708.327	2121.96	3	2121.96	0.0028	0	27.83		23	0.019	K	DAAAGENYEWTDMYAK	F			115/114	0.898	116/114	0.821	117/114	0.699
1								63626	1	1	1061.99	2121.96	2	2121.96	0.0073	0	81.67		23	8.2e-08	K	DAAAGENYEWTDMYAK	F			115/114	0.187	116/114	0.395	117/114	0.123
1								64141	1	1	713.655	2137.94	3	2137.95	-0.0066	0	65.72		21	2e-06	K	DAAAGENYEWTDMYAK	F	Oxidation (M)	0.0000000000002000.0	115/114	0.438	116/114	0.558	117/114	0.465
1								64142	1	1	1069.98	2137.95	2	2137.95	0.0009	0	81.09		22	6.7e-08	K	DAAAGENYEWTDMYAK	F	Oxidation (M)	0.0000000000002000.0	115/114	0.219	116/114	0.457	117/114	0.147
1								67745	1	1	1124.61	2247.21	2	2247.22	-0.0057	1	49.72	17	30	0.00066	R	EEGFDKIAYLFEAVGK	I			115/114	1.403	116/114	2.43	117/114	1.161
1								68190	1	1	756.357	2266.05	3	2266.06	-0.0071	0	55.51		26	6.2e-05	K	DAAAGENYEWTDMYAK	F	iTRAQ4plex (Y)	0.0000000000000100.0	115/114	---	116/114	---	117/114	---
1								68191	1	1	567.52	2266.05	4	2266.06	-0.0058	0	35.72		26	0.0059	K	DAAAGENYEWTDMYAK	F	iTRAQ4plex (Y)	0.0000000000000100.0	115/114	---	116/114	---	117/114	---
1								69719	1	1	1165.08	2328.14	2	2328.15	-0.0089	0	94.87		27	1e-08	K	EGYNQIAAIFEETANNEK	E			115/114	0.362	116/114	0.588	117/114	0.294
1								69720	1	1	1165.08	2328.14	2	2328.15	-0.0079	0	89.58		28	3.5e-08	K	EGYNQIAAIFEETANNEK	E			115/114	0.222	116/114	0.464	117/114	0.152
1								69721	1	1	777.054	2328.14	3	2328.15	-0.0067	0	27.31		28	0.064	K	EGYNQIAAIFEETANNEK	E			115/114	---	116/114	---	117/114	---
1								69722	1	1	777.055	2328.14	3	2328.15	-0.0054	0	39.89		28	0.0036	K	EGYNQIAAIFEETANNEK	E			115/114	0.875	116/114	0.866	117/114	1.013
1								69723	1	1	777.055	2328.14	3	2328.15	-0.0049	0	43.89		28	0.0014	K	EGYNQIAAIFEETANNEK	E			115/114	0.815	116/114	0.85	117/114	0.922
1								69725	1	1	777.055	2328.14	3	2328.15	-0.0044	0	43.76		28	0.0015	K	EGYNQIAAIFEETANNEK	E			115/114	-0.068	116/114	0.861	117/114	-0.033
1								69726	1	1	777.055	2328.14	3	2328.15	-0.0042	0	42		28	0.0022	K	EGYNQIAAIFEETANNEK	E			115/114	-0.045	116/114	-0.002	117/114	0
1								69727	1	1	777.055	2328.14	3	2328.15	-0.0034	0	42.16		28	0.0022	K	EGYNQIAAIFEETANNEK	E			115/114	0.505	116/114	0.537	117/114	0.681
1								69729	1	1	777.056	2328.15	3	2328.15	-0.0023	0	38.16		28	0.0055	K	EGYNQIAAIFEETANNEK	E			115/114	0.989	116/114	1.332	117/114	1.046
1								69730	1	1	777.056	2328.15	3	2328.15	-0.0023	0	38.66		28	0.0049	K	EGYNQIAAIFEETANNEK	E			115/114	0.86	116/114	0.456	117/114	0.498
1								69731	1	1	777.056	2328.15	3	2328.15	-0.0023	0	46.8		28	0.00076	K	EGYNQIAAIFEETANNEK	E			115/114	0.99	116/114	1.101	117/114	0.893
1								69732	1	1	777.056	2328.15	3	2328.15	-0.0018	0	47		28	0.00072	K	EGYNQIAAIFEETANNEK	E			115/114	0.263	116/114	0.597	117/114	-0.024
1								69733	1	1	777.056	2328.15	3	2328.15	-0.0014	0	44.89		28	0.0012	K	EGYNQIAAIFEETANNEK	E			115/114	0.847	116/114	0.61	117/114	0.667
1								69734	1	1	777.056	2328.15	3	2328.15	-0.0014	0	56.04		28	9e-05	K	EGYNQIAAIFEETANNEK	E			115/114	0.519	116/114	0.632	117/114	0.533
1								69735	1	1	777.056	2328.15	3	2328.15	-0.0011	0	47.06	17	28	0.00073	K	EGYNQIAAIFEETANNEK	E			115/114	0.595	116/114	0.591	117/114	0.462
1								69736	1	1	777.056	2328.15	3	2328.15	-0.0009	0	41.69		28	0.0025	K	EGYNQIAAIFEETANNEK	E			115/114	0.514	116/114	0.436	117/114	0.285
1								69737	1	1	777.057	2328.15	3	2328.15	-0.0001	0	59.33		28	4.3e-05	K	EGYNQIAAIFEETANNEK	E			115/114	0.527	116/114	0.568	117/114	0.509
1								69739	1	1	777.057	2328.15	3	2328.15	0.0002	0	54.58		28	0.00013	K	EGYNQIAAIFEETANNEK	E			115/114	0.524	116/114	0.89	117/114	0.744
1								69741	1	1	777.057	2328.15	3	2328.15	0.0004	0	52.62		28	0.0002	K	EGYNQIAAIFEETANNEK	E			115/114	0.46	116/114	0.536	117/114	0.467
1								69742	1	1	777.057	2328.15	3	2328.15	0.0004	0	44.82		28	0.0012	K	EGYNQIAAIFEETANNEK	E			115/114	0.441	116/114	0.587	117/114	0.595
1								69743	1	1	777.057	2328.15	3	2328.15	0.0006	0	51.63		28	0.00025	K	EGYNQIAAIFEETANNEK	E			115/114	0.443	116/114	0.604	117/114	0.369
1								69745	1	1	777.057	2328.15	3	2328.15	0.0009	0	27.2	15	28	0.071	K	EGYNQIAAIFEETANNEK	E			115/114	0.694	116/114	1.137	117/114	0.7
1								69746	1	1	777.057	2328.15	3	2328.15	0.0009	0	37.08		28	0.0073	K	EGYNQIAAIFEETANNEK	E			115/114	---	116/114	---	117/114	---
1								69747	1	1	777.057	2328.15	3	2328.15	0.0013	0	46.29		28	0.00087	K	EGYNQIAAIFEETANNEK	E			115/114	-0.066	116/114	0.784	117/114	-0.03
1								69748	1	1	777.057	2328.15	3	2328.15	0.0017	0	43.12		28	0.0018	K	EGYNQIAAIFEETANNEK	E			115/114	0.936	116/114	1.073	117/114	1.199
1								69749	1	1	1165.08	2328.15	2	2328.15	0.0018	0	80.69		28	3.2e-07	K	EGYNQIAAIFEETANNEK	E			115/114	0.217	116/114	0.468	117/114	0.141
1								69750	1	1	777.057	2328.15	3	2328.15	0.0019	0	49.41		28	0.00043	K	EGYNQIAAIFEETANNEK	E			115/114	0.618	116/114	0.467	117/114	0.406
1								69751	1	1	777.057	2328.15	3	2328.15	0.0022	0	36.1	22	28	0.0091	K	EGYNQIAAIFEETANNEK	E			115/114	0.893	116/114	1.021	117/114	1.034
1								69752	1	1	777.057	2328.15	3	2328.15	0.0022	0	50.51		28	0.00033	K	EGYNQIAAIFEETANNEK	E			115/114	0.545	116/114	0.682	117/114	0.789
1								69753	1	1	777.057	2328.15	3	2328.15	0.0026	0	45.07		28	0.0012	K	EGYNQIAAIFEETANNEK	E			115/114	0.717	116/114	0.943	117/114	0.842
1								69754	1	1	777.057	2328.15	3	2328.15	0.0026	0	29.03		28	0.046	K	EGYNQIAAIFEETANNEK	E			115/114	0.578	116/114	0.917	117/114	1.068
1								69755	1	1	777.057	2328.15	3	2328.15	0.0028	0	49.31		28	0.00044	K	EGYNQIAAIFEETANNEK	E			115/114	0.377	116/114	0.482	117/114	0.508
1								69760	1	1	777.058	2328.15	3	2328.15	0.0035	0	55.92		28	9.5e-05	K	EGYNQIAAIFEETANNEK	E			115/114	0.523	116/114	0.62	117/114	0.77
1								69761	1	1	777.058	2328.15	3	2328.15	0.0037	0	50.48		28	0.00033	K	EGYNQIAAIFEETANNEK	E			115/114	0.585	116/114	0.646	117/114	0.654
1								69762	1	1	777.058	2328.15	3	2328.15	0.0037	0	54.97		28	0.00012	K	EGYNQIAAIFEETANNEK	E			115/114	0.76	116/114	0.577	117/114	0.66
1								69763	1	1	777.058	2328.15	3	2328.15	0.0037	0	42.35		28	0.0022	K	EGYNQIAAIFEETANNEK	E			115/114	0.736	116/114	0.876	117/114	0.861
1								69765	1	1	1165.08	2328.15	2	2328.15	0.0038	0	81.53		28	2.6e-07	K	EGYNQIAAIFEETANNEK	E			115/114	0.388	116/114	0.703	117/114	0.381
1								69766	1	1	777.058	2328.15	3	2328.15	0.0039	0	44.51		28	0.0013	K	EGYNQIAAIFEETANNEK	E			115/114	0.358	116/114	0.55	117/114	0.194
1								69767	1	1	777.058	2328.15	3	2328.15	0.0039	0	47.76		28	0.00062	K	EGYNQIAAIFEETANNEK	E			115/114	0.724	116/114	0.945	117/114	0.869
1								69768	1	1	777.058	2328.15	3	2328.15	0.0041	0	40.63		28	0.0032	K	EGYNQIAAIFEETANNEK	E			115/114	0.496	116/114	0.737	117/114	0.572
1								69770	1	1	777.058	2328.15	3	2328.15	0.0042	0	40.33		28	0.0034	K	EGYNQIAAIFEETANNEK	E			115/114	0.835	116/114	0.571	117/114	0.433
1								69771	1	1	777.058	2328.15	3	2328.15	0.0044	0	52.07		28	0.00023	K	EGYNQIAAIFEETANNEK	E			115/114	0.495	116/114	0.598	117/114	0.575
1								69772	1	1	1165.08	2328.15	2	2328.15	0.0045	0	82.84		28	1.9e-07	K	EGYNQIAAIFEETANNEK	E			115/114	0.251	116/114	0.543	117/114	0.165
1								69773	1	1	1165.08	2328.15	2	2328.15	0.0048	0	84.21		28	1.4e-07	K	EGYNQIAAIFEETANNEK	E			115/114	0.239	116/114	0.486	117/114	0.15
1								69774	1	1	777.058	2328.15	3	2328.15	0.0048	0	41.53		28	0.0026	K	EGYNQIAAIFEETANNEK	E			115/114	0.593	116/114	0.673	117/114	0.614
1								69775	1	1	777.058	2328.15	3	2328.15	0.0059	0	35.82		28	0.0097	K	EGYNQIAAIFEETANNEK	E			115/114	0.644	116/114	0.647	117/114	0.616
1								69776	1	1	777.059	2328.15	3	2328.15	0.0066	0	41.36		28	0.0027	K	EGYNQIAAIFEETANNEK	E			115/114	0.707	116/114	0.712	117/114	0.589
1								69777	1	1	777.059	2328.16	3	2328.15	0.0081	0	35.2		28	0.011	K	EGYNQIAAIFEETANNEK	E			115/114	0.52	116/114	0.663	117/114	0.708
1								69778	1	1	777.059	2328.16	3	2328.15	0.0083	0	50.37		28	0.00035	K	EGYNQIAAIFEETANNEK	E			115/114	0.905	116/114	0.892	117/114	0.746
1								69779	1	1	777.059	2328.16	3	2328.15	0.0083	0	36.66		28	0.0082	K	EGYNQIAAIFEETANNEK	E			115/114	0.796	116/114	0.813	117/114	0.861
1								69781	1	1	777.059	2328.16	3	2328.15	0.0088	0	51.69		28	0.00026	K	EGYNQIAAIFEETANNEK	E			115/114	0.533	116/114	0.587	117/114	0.632
1								69782	1	1	777.06	2328.16	3	2328.15	0.0096	0	46.33		28	0.0009	K	EGYNQIAAIFEETANNEK	E			115/114	0.621	116/114	0.584	117/114	0.656
1								69783	1	1	777.06	2328.16	3	2328.15	0.0101	0	63.87		28	1.6e-05	K	EGYNQIAAIFEETANNEK	E			115/114	0.64	116/114	0.596	117/114	0.576
1								69784	1	1	777.06	2328.16	3	2328.15	0.0103	0	43.1		28	0.0019	K	EGYNQIAAIFEETANNEK	E			115/114	1.562	116/114	1.173	117/114	1.59
1								69787	1	1	777.061	2328.16	3	2328.15	0.0123	0	59.76		28	4.1e-05	K	EGYNQIAAIFEETANNEK	E			115/114	0.712	116/114	0.599	117/114	0.655
1								69788	1	1	777.061	2328.16	3	2328.15	0.0141	0	40.47		28	0.0035	K	EGYNQIAAIFEETANNEK	E			115/114	0.496	116/114	0.538	117/114	0.52
1								69789	1	1	777.061	2328.16	3	2328.15	0.0145	0	35.84		28	0.0099	K	EGYNQIAAIFEETANNEK	E			115/114	0.74	116/114	0.822	117/114	0.639
1								69790	1	1	1165.09	2328.16	2	2328.15	0.0172	0	69.83		28	4.1e-06	K	EGYNQIAAIFEETANNEK	E			115/114	0.203	116/114	0.402	117/114	0.143
1								69793	1	1	1165.09	2328.17	2	2328.15	0.0192	0	76.16		29	9.9e-07	K	EGYNQIAAIFEETANNEK	E			115/114	0.269	116/114	0.541	117/114	0.171
1								77334	1	1	651.092	2600.34	4	2600.34	-0.0064	1	25.3		30	0.17	R	KEGYNQIAAIFEETANNEK	E			115/114	---	116/114	---	117/114	---
1								77335	1	1	651.092	2600.34	4	2600.34	-0.0061	1	25.33		30	0.17	R	KEGYNQIAAIFEETANNEK	E			115/114	---	116/114	---	117/114	---
1								77336	1	1	651.092	2600.34	4	2600.34	-0.0059	1	36.53		30	0.013	R	KEGYNQIAAIFEETANNEK	E			115/114	-0.066	116/114	0.781	117/114	-0.03
1								77337	1	1	651.092	2600.34	4	2600.34	-0.0059	1	45.04		30	0.0018	R	KEGYNQIAAIFEETANNEK	E			115/114	---	116/114	---	117/114	---
1								77338	1	1	651.092	2600.34	4	2600.34	-0.0057	1	33.91		30	0.024	R	KEGYNQIAAIFEETANNEK	E			115/114	---	116/114	---	117/114	---
1								77339	1	1	651.092	2600.34	4	2600.34	-0.0057	1	36.3		30	0.014	R	KEGYNQIAAIFEETANNEK	E			115/114	---	116/114	---	117/114	---
1								77340	1	1	651.092	2600.34	4	2600.34	-0.0054	1	30.57		30	0.052	R	KEGYNQIAAIFEETANNEK	E			115/114	---	116/114	---	117/114	---
1								77342	1	1	651.092	2600.34	4	2600.34	-0.0037	1	43.54		30	0.0026	R	KEGYNQIAAIFEETANNEK	E			115/114	---	116/114	---	117/114	---
1								77344	1	1	651.093	2600.34	4	2600.34	-0.0035	1	41.53		30	0.0042	R	KEGYNQIAAIFEETANNEK	E			115/114	---	116/114	---	117/114	---
1								77345	1	1	651.093	2600.34	4	2600.34	-0.003	1	46.79		30	0.0013	R	KEGYNQIAAIFEETANNEK	E			115/114	---	116/114	---	117/114	---
1								77346	1	1	651.093	2600.34	4	2600.34	-0.0025	1	37.69		30	0.01	R	KEGYNQIAAIFEETANNEK	E			115/114	---	116/114	---	117/114	---
1								77347	1	1	651.093	2600.34	4	2600.34	-0.0025	1	42.51		30	0.0033	R	KEGYNQIAAIFEETANNEK	E			115/114	---	116/114	---	117/114	---
1								77348	1	1	651.093	2600.34	4	2600.34	-0.0022	1	30.93		30	0.048	R	KEGYNQIAAIFEETANNEK	E			115/114	-0.068	116/114	0.796	117/114	0.417
1								77349	1	1	651.093	2600.34	4	2600.34	-0.0017	1	37.73		30	0.01	R	KEGYNQIAAIFEETANNEK	E			115/114	---	116/114	---	117/114	---
1								77350	1	1	651.093	2600.34	4	2600.34	-0.001	1	45.69		30	0.0016	R	KEGYNQIAAIFEETANNEK	E			115/114	-0.066	116/114	0.791	117/114	-0.03
1								77351	1	1	651.093	2600.34	4	2600.34	-0.0003	1	45.73		30	0.0016	R	KEGYNQIAAIFEETANNEK	E			115/114	---	116/114	---	117/114	---
1								77352	1	1	651.093	2600.34	4	2600.34	-0.0001	1	39.89		30	0.0061	R	KEGYNQIAAIFEETANNEK	E			115/114	-0.059	116/114	0.483	117/114	0.265
1								77353	1	1	651.093	2600.34	4	2600.34	-0.0001	1	43.01		30	0.003	R	KEGYNQIAAIFEETANNEK	E			115/114	---	116/114	---	117/114	---
1								77354	1	1	651.093	2600.34	4	2600.34	0.0002	1	33.19		30	0.028	R	KEGYNQIAAIFEETANNEK	E			115/114	---	116/114	---	117/114	---
1								77356	1	1	651.094	2600.35	4	2600.34	0.0005	1	43.73		30	0.0025	R	KEGYNQIAAIFEETANNEK	E			115/114	-0.045	116/114	-0.002	117/114	0
1								77358	1	1	651.094	2600.35	4	2600.34	0.0007	1	36.73		30	0.013	R	KEGYNQIAAIFEETANNEK	E			115/114	---	116/114	---	117/114	---
1								77360	1	1	651.094	2600.35	4	2600.34	0.0017	1	33.19		30	0.028	R	KEGYNQIAAIFEETANNEK	E			115/114	0.763	116/114	0.844	117/114	0.584
1								77361	1	1	651.094	2600.35	4	2600.34	0.0017	1	39.39		30	0.0068	R	KEGYNQIAAIFEETANNEK	E			115/114	-0.075	116/114	1.123	117/114	-0.043
1								77362	1	1	651.094	2600.35	4	2600.34	0.0017	1	41.89		30	0.0038	R	KEGYNQIAAIFEETANNEK	E			115/114	-0.072	116/114	0.991	117/114	-0.038
1								77364	1	1	867.79	2600.35	3	2600.34	0.0028	1	30.35		30	0.053	R	KEGYNQIAAIFEETANNEK	E			115/114	1.667	116/114	2.64	117/114	1.75
1								77365	1	1	651.094	2600.35	4	2600.34	0.0029	1	33.53		30	0.026	R	KEGYNQIAAIFEETANNEK	E			115/114	0.514	116/114	0.958	117/114	0.506
1								77366	1	1	651.094	2600.35	4	2600.34	0.0039	1	42.27		30	0.0034	R	KEGYNQIAAIFEETANNEK	E			115/114	0.814	116/114	1.661	117/114	0.976
1								77367	1	1	651.095	2600.35	4	2600.34	0.0046	1	36.92		30	0.012	R	KEGYNQIAAIFEETANNEK	E			115/114	-0.065	116/114	0.672	117/114	0.563
1								77369	1	1	867.791	2600.35	3	2600.34	0.0052	1	44.34		30	0.0021	R	KEGYNQIAAIFEETANNEK	E			115/114	0.732	116/114	0.91	117/114	0.87
1								77372	1	1	651.095	2600.35	4	2600.34	0.0058	1	32.67		30	0.032	R	KEGYNQIAAIFEETANNEK	E			115/114	---	116/114	---	117/114	---
1								77373	1	1	651.095	2600.35	4	2600.34	0.0068	1	45.23		30	0.0018	R	KEGYNQIAAIFEETANNEK	E			115/114	-0.075	116/114	1.014	117/114	1.006
1								77375	1	1	651.095	2600.35	4	2600.34	0.007	1	40.13		30	0.0058	R	KEGYNQIAAIFEETANNEK	E			115/114	-37.427	116/114	-33.202	117/114	1.406
1								77376	1	1	867.792	2600.35	3	2600.34	0.0084	1	37.26		30	0.011	R	KEGYNQIAAIFEETANNEK	E			115/114	0.791	116/114	0.842	117/114	1.046
1								77377	1	1	651.096	2600.35	4	2600.34	0.0085	1	30.36		30	0.055	R	KEGYNQIAAIFEETANNEK	E			115/114	0.641	116/114	0.809	117/114	0.592
1								77378	1	1	651.096	2600.35	4	2600.34	0.009	1	33.75		30	0.025	R	KEGYNQIAAIFEETANNEK	E			115/114	0.577	116/114	0.98	117/114	0.563
1								77379	1	1	651.096	2600.35	4	2600.34	0.009	1	27.48		30	0.11	R	KEGYNQIAAIFEETANNEK	E			115/114	---	116/114	---	117/114	---
1								77380	1	1	867.792	2600.35	3	2600.34	0.0094	1	55.02		30	0.00019	R	KEGYNQIAAIFEETANNEK	E			115/114	0.689	116/114	0.611	117/114	0.329
1								77381	1	1	651.096	2600.36	4	2600.34	0.0109	1	32.95		30	0.031	R	KEGYNQIAAIFEETANNEK	E			115/114	0.904	116/114	0.999	117/114	0.95
1								77382	1	1	651.096	2600.36	4	2600.34	0.0114	1	39.91		30	0.0062	R	KEGYNQIAAIFEETANNEK	E			115/114	-0.072	116/114	1.008	117/114	-0.039
1								77383	1	1	867.793	2600.36	3	2600.34	0.0116	1	54.74		30	0.0002	R	KEGYNQIAAIFEETANNEK	E			115/114	0.32	116/114	0.622	117/114	0.634
1								77384	1	1	651.097	2600.36	4	2600.34	0.0124	1	32.09		30	0.038	R	KEGYNQIAAIFEETANNEK	E			115/114	0.457	116/114	0.484	117/114	0.412
1								77387	1	1	651.098	2600.36	4	2600.34	0.019	1	51.75		31	0.00042	R	KEGYNQIAAIFEETANNEK	E			115/114	---	116/114	---	117/114	---
1								77388	1	1	651.1	2600.37	4	2600.34	0.0253	1	26.92		31	0.13	R	KEGYNQIAAIFEETANNEK	E			115/114	---	116/114	---	117/114	---
1								81958	1	1	735.375	2937.47	4	2937.48	-0.0107	1	25.25		29	0.13	K	EGYNQIAAIFEETANNEKEHAK	L			115/114	---	116/114	---	117/114	---
1								81959	1	1	735.375	2937.47	4	2937.48	-0.0107	1	39.53		29	0.0048	K	EGYNQIAAIFEETANNEKEHAK	L			115/114	1.033	116/114	1.843	117/114	-0.075
1								81960	1	1	735.376	2937.48	4	2937.48	-0.0083	1	27.34		29	0.08	K	EGYNQIAAIFEETANNEKEHAK	L			115/114	---	116/114	---	117/114	---
1								81962	1	1	735.376	2937.48	4	2937.48	-0.0078	1	29.07		29	0.054	K	EGYNQIAAIFEETANNEKEHAK	L			115/114	###	116/114	###	117/114	###
1								81963	1	1	735.376	2937.48	4	2937.48	-0.0073	1	25.02		29	0.14	K	EGYNQIAAIFEETANNEKEHAK	L			115/114	---	116/114	---	117/114	---
1								81966	1	1	735.377	2937.48	4	2937.48	-0.0046	1	41.49		29	0.0031	K	EGYNQIAAIFEETANNEKEHAK	L			115/114	1.234	116/114	1.855	117/114	1.212
1								81968	1	1	735.377	2937.48	4	2937.48	-0.0036	1	25.79		29	0.11	K	EGYNQIAAIFEETANNEKEHAK	L			115/114	---	116/114	---	117/114	---
1								82595	1	1	1000.78	2999.31	3	2999.32	-0.0106	0	72.71		18	2.1e-07	R	DEEVVWQCQNCGHVYVGTEAPEK	C			115/114	0.55	116/114	0.599	117/114	0.318
1								82596	1	1	1000.78	2999.31	3	2999.32	-0.0096	0	62.59		18	2.2e-06	R	DEEVVWQCQNCGHVYVGTEAPEK	C			115/114	0.635	116/114	0.569	117/114	0.553
1								82597	1	1	1000.78	2999.31	3	2999.32	-0.0086	0	64.59		18	1.4e-06	R	DEEVVWQCQNCGHVYVGTEAPEK	C			115/114	0.564	116/114	0.616	117/114	0.399
1								82598	1	1	1000.78	2999.31	3	2999.32	-0.0076	0	71.39		18	2.9e-07	R	DEEVVWQCQNCGHVYVGTEAPEK	C			115/114	0.457	116/114	0.487	117/114	0.303
1								82600	1	1	1000.78	2999.31	3	2999.32	-0.0065	0	43.44		18	0.00018	R	DEEVVWQCQNCGHVYVGTEAPEK	C			115/114	0.502	116/114	0.46	117/114	0.459
1								82601	1	1	1000.78	2999.31	3	2999.32	-0.0062	0	68.49		18	5.6e-07	R	DEEVVWQCQNCGHVYVGTEAPEK	C			115/114	0.351	116/114	0.431	117/114	0.202
1								82604	1	1	1000.78	2999.31	3	2999.32	-0.0051	0	75.97		18	1e-07	R	DEEVVWQCQNCGHVYVGTEAPEK	C			115/114	0.471	116/114	0.522	117/114	0.244
1								82605	1	1	1000.78	2999.31	3	2999.32	-0.0051	0	82.43		18	2.3e-08	R	DEEVVWQCQNCGHVYVGTEAPEK	C			115/114	0.497	116/114	0.481	117/114	0.316
1								82606	1	1	1000.78	2999.31	3	2999.32	-0.0049	0	66.24		18	9.4e-07	R	DEEVVWQCQNCGHVYVGTEAPEK	C			115/114	0.466	116/114	0.5	117/114	0.271
1								82607	1	1	1000.78	2999.31	3	2999.32	-0.0049	0	70.8		18	3.3e-07	R	DEEVVWQCQNCGHVYVGTEAPEK	C			115/114	0.479	116/114	0.552	117/114	0.335
1								82608	1	1	1000.78	2999.31	3	2999.32	-0.0049	0	48.59		18	5.5e-05	R	DEEVVWQCQNCGHVYVGTEAPEK	C			115/114	0.418	116/114	0.629	117/114	0.209
1								82611	1	1	1000.78	2999.31	3	2999.32	-0.0041	0	40.29		18	0.00037	R	DEEVVWQCQNCGHVYVGTEAPEK	C			115/114	0.456	116/114	0.47	117/114	0.367
1								82614	1	1	1000.78	2999.31	3	2999.32	-0.004	0	87.86		18	6.5e-09	R	DEEVVWQCQNCGHVYVGTEAPEK	C			115/114	0.472	116/114	0.529	117/114	0.314
1								82615	1	1	1000.78	2999.31	3	2999.32	-0.004	0	40.27		18	0.00037	R	DEEVVWQCQNCGHVYVGTEAPEK	C			115/114	0.47	116/114	0.558	117/114	0.29
1								82618	1	1	1000.78	2999.31	3	2999.32	-0.0036	0	56.08		19	1.1e-05	R	DEEVVWQCQNCGHVYVGTEAPEK	C			115/114	0.712	116/114	0.632	117/114	0.435
1								82619	1	1	1000.78	2999.31	3	2999.32	-0.0034	0	84.35		19	1.7e-08	R	DEEVVWQCQNCGHVYVGTEAPEK	C			115/114	0.507	116/114	0.595	117/114	0.371
1								82621	1	1	1000.78	2999.31	3	2999.32	-0.0027	0	53.59		19	2e-05	R	DEEVVWQCQNCGHVYVGTEAPEK	C			115/114	0.416	116/114	0.43	117/114	0.318
1								82626	1	1	1000.78	2999.31	3	2999.32	-0.0021	0	61.58		19	3.2e-06	R	DEEVVWQCQNCGHVYVGTEAPEK	C			115/114	0.579	116/114	0.537	117/114	0.551
1								82627	1	1	1000.78	2999.31	3	2999.32	-0.002	0	60.1		19	4.4e-06	R	DEEVVWQCQNCGHVYVGTEAPEK	C			115/114	0.635	116/114	0.609	117/114	0.466
1								82628	1	1	1000.78	2999.31	3	2999.32	-0.002	0	41.43		19	0.00033	R	DEEVVWQCQNCGHVYVGTEAPEK	C			115/114	0.445	116/114	0.672	117/114	0.284
1								82633	1	1	1000.78	2999.32	3	2999.32	-0.0012	0	65.72		19	1.2e-06	R	DEEVVWQCQNCGHVYVGTEAPEK	C			115/114	0.505	116/114	0.64	117/114	0.319
1								82636	1	1	1000.78	2999.32	3	2999.32	-0.0011	0	37.33		19	0.00084	R	DEEVVWQCQNCGHVYVGTEAPEK	C			115/114	0.512	116/114	0.536	117/114	0.233
1								82637	1	1	1000.78	2999.32	3	2999.32	-0.0011	0	42.2		19	0.00027	R	DEEVVWQCQNCGHVYVGTEAPEK	C			115/114	0.572	116/114	0.404	117/114	0.308
1								82639	1	1	1000.78	2999.32	3	2999.32	-0.0009	0	78.25		19	6.8e-08	R	DEEVVWQCQNCGHVYVGTEAPEK	C			115/114	0.549	116/114	0.532	117/114	0.426
1								82640	1	1	1000.78	2999.32	3	2999.32	-0.0009	0	65.56		19	1.3e-06	R	DEEVVWQCQNCGHVYVGTEAPEK	C			115/114	0.515	116/114	0.512	117/114	0.389
1								82643	1	1	1000.78	2999.32	3	2999.32	0.0001	0	75.04		19	1.4e-07	R	DEEVVWQCQNCGHVYVGTEAPEK	C			115/114	0.518	116/114	0.537	117/114	0.291
1								82648	1	1	1000.78	2999.32	3	2999.32	0.0002	0	48.68		19	6.2e-05	R	DEEVVWQCQNCGHVYVGTEAPEK	C			115/114	0.357	116/114	0.352	117/114	0.232
1								82650	1	1	1000.78	2999.32	3	2999.32	0.0012	0	72.89		19	2.3e-07	R	DEEVVWQCQNCGHVYVGTEAPEK	C			115/114	0.522	116/114	0.539	117/114	0.327
1								82652	1	1	1000.78	2999.32	3	2999.32	0.0017	0	68.55		19	6.6e-07	R	DEEVVWQCQNCGHVYVGTEAPEK	C			115/114	0.619	116/114	0.625	117/114	0.505
1								82653	1	1	1000.78	2999.32	3	2999.32	0.0019	0	50.54		19	4.2e-05	R	DEEVVWQCQNCGHVYVGTEAPEK	C			115/114	0.571	116/114	0.517	117/114	0.364
1								82655	1	1	1000.78	2999.32	3	2999.32	0.0021	0	50.43		19	4.3e-05	R	DEEVVWQCQNCGHVYVGTEAPEK	C			115/114	0.66	116/114	0.628	117/114	0.309
1								82658	1	1	1000.78	2999.32	3	2999.32	0.0028	0	65.04		19	1.5e-06	R	DEEVVWQCQNCGHVYVGTEAPEK	C			115/114	0.45	116/114	0.498	117/114	0.235
1								82661	1	1	1000.78	2999.32	3	2999.32	0.0034	0	34.18		19	0.0018	R	DEEVVWQCQNCGHVYVGTEAPEK	C			115/114	0.583	116/114	0.659	117/114	0.347
1								82662	1	1	1000.78	2999.32	3	2999.32	0.0034	0	38.92		19	0.0006	R	DEEVVWQCQNCGHVYVGTEAPEK	C			115/114	0.603	116/114	0.538	117/114	0.34
1								82666	1	1	1000.78	2999.32	3	2999.32	0.0037	0	58.91		19	6e-06	R	DEEVVWQCQNCGHVYVGTEAPEK	C			115/114	0.479	116/114	0.509	117/114	0.319
1								82667	1	1	1000.78	2999.32	3	2999.32	0.0046	0	69.27		19	5.6e-07	R	DEEVVWQCQNCGHVYVGTEAPEK	C			115/114	0.529	116/114	0.576	117/114	0.46
1								82668	1	1	1000.78	2999.32	3	2999.32	0.005	0	70.7		19	4e-07	R	DEEVVWQCQNCGHVYVGTEAPEK	C			115/114	0.489	116/114	0.507	117/114	0.311
1								82670	1	1	1000.78	2999.32	3	2999.32	0.0054	0	85.18		19	1.4e-08	R	DEEVVWQCQNCGHVYVGTEAPEK	C			115/114	0.492	116/114	0.534	117/114	0.264
1								82672	1	1	1000.78	2999.32	3	2999.32	0.0055	0	72.61		19	2.6e-07	R	DEEVVWQCQNCGHVYVGTEAPEK	C			115/114	0.514	116/114	0.456	117/114	0.252
1								82674	1	1	1000.78	2999.32	3	2999.32	0.0077	0	68.17		19	7.2e-07	R	DEEVVWQCQNCGHVYVGTEAPEK	C			115/114	0.584	116/114	0.637	117/114	0.442
1								82679	1	1	1000.78	2999.33	3	2999.32	0.0112	0	30.94		20	0.0043	R	DEEVVWQCQNCGHVYVGTEAPEK	C			115/114	0.548	116/114	0.726	117/114	0.363
1								82683	1	1	1000.78	2999.33	3	2999.32	0.0158	0	63.92		20	2.5e-06	R	DEEVVWQCQNCGHVYVGTEAPEK	C			115/114	0.485	116/114	0.493	117/114	0.302
1								82687	1	1	1000.79	2999.34	3	2999.32	0.0208	0	60.78		21	5.8e-06	R	DEEVVWQCQNCGHVYVGTEAPEK	C			115/114	0.508	116/114	0.562	117/114	0.276
1								86340	1	1	1277.95	3830.82	3	3830.81	0.0085	1	33.19		25	0.0088	K	LLHDGMPSTEENLKDAAAGENYEWTDMYAK	F			115/114	0.649	116/114	1.517	117/114	0.415	emPAI	150.18	Quantitation summary for protein	115/114	0.422	774	NN		116/114	0.905	786	NN		117/114	0.279	776	NN
2	225698017	Chain A, Structural Insights Into The Molecular Organization Of The S-Layer From Clostridium Difficile	11576	33452	547	81.7	5.53	1556	1	0	416.776	831.538	2	831.542	-0.0043	0	30.91	30	31	0.064	R	VINAK	E			115/114	1.013	116/114	2.092	117/114	0.755
2								1557	1	0	416.776	831.538	2	831.542	-0.004	0	31.79		31	0.052	R	VINAK	E			115/114	1.192	116/114	3.41	117/114	0.696
2								1559	1	0	416.776	831.538	2	831.542	-0.0037	0	31.06	30	31	0.062	R	VINAK	E			115/114	1.153	116/114	2.324	117/114	0.948
2								1566	1	0	416.777	831.54	2	831.542	-0.0021	0	32.25		31	0.047	R	VINAK	E			115/114	1.081	116/114	3.08	117/114	0.552
2								3905	1	0	445.76	889.506	2	889.51	-0.0038	0	31.87		28	0.022	K	SGTINVR	V			115/114	0.592	116/114	0.81	117/114	0.323
2								3906	1	0	445.76	889.506	2	889.51	-0.0038	0	29.23		28	0.04	K	SGTINVR	V			115/114	0.741	116/114	0.975	117/114	0.397
2								3909	1	0	445.761	889.508	2	889.51	-0.0026	0	25.38		28	0.1	K	SGTINVR	V			115/114	---	116/114	---	117/114	---
2								3910	1	0	445.761	889.508	2	889.51	-0.0023	0	30.82		28	0.03	K	SGTINVR	V			115/114	0.552	116/114	0.788	117/114	0.321
2								3911	1	0	445.762	889.509	2	889.51	-0.0017	0	33.32		28	0.017	K	SGTINVR	V			115/114	0.59	116/114	0.749	117/114	0.41
2								3932	1	0	446.276	890.537	2	890.543	-0.0064	0	38.26	27	32	0.013	K	NVAATK	A			115/114	1.027	116/114	1.553	117/114	0.477
2								3933	1	0	446.276	890.537	2	890.543	-0.0061	0	38.63	28	32	0.012	K	NVAATK	A			115/114	1.28	116/114	2.028	117/114	0.3
2								8111	1	0	489.275	976.535	2	976.543	-0.008	0	37.81		28	0.0062	K	AGAVEDK	Y			115/114	1.389	116/114	2.341	117/114	0.748
2								8115	1	0	489.276	976.537	2	976.543	-0.0062	0	26.91		28	0.079	K	AGAVEDK	Y			115/114	---	116/114	---	117/114	---
2								8117	1	0	489.277	976.539	2	976.543	-0.0042	0	31.68		28	0.026	K	AGAVEDK	Y			115/114	1.725	116/114	2.297	117/114	1.392
2								12210	1	0	533.283	1064.55	2	1064.56	-0.0082	0	46.3		27	0.0006	K	DDTDLAK	S			115/114	1.254	116/114	1.696	117/114	0.426
2								12215	1	0	533.286	1064.56	2	1064.56	-0.0022	0	47.42		27	0.00049	K	DDTDLAK	S			115/114	0.985	116/114	1.298	117/114	0.419
2								13139	1	0	545.325	1088.64	2	1088.64	-0.0075	0	42.02	25	30	0.0036	K	QLQDGLK	D			115/114	1.703	116/114	1.982	117/114	0.827
2								13144	1	0	545.326	1088.64	2	1088.64	-0.0053	0	45.41	22	30	0.0017	K	QLQDGLK	D			115/114	1.362	116/114	1.403	117/114	0.934
2								13146	1	0	545.326	1088.64	2	1088.64	-0.0052	0	31.74	22	30	0.04	K	QLQDGLK	D			115/114	1.297	116/114	1.325	117/114	1.395
2								13148	1	0	545.326	1088.64	2	1088.64	-0.0051	0	36.22	20	30	0.014	K	QLQDGLK	D			115/114	1.3	116/114	1.262	117/114	0.855
2								13151	1	0	545.327	1088.64	2	1088.64	-0.0041	0	34.42	23	30	0.021	K	QLQDGLK	D			115/114	2.271	116/114	3.199	117/114	1.589
2								13152	1	0	545.327	1088.64	2	1088.64	-0.0041	0	37.86	29	30	0.0096	K	QLQDGLK	D			115/114	1.861	116/114	2.581	117/114	1.115
2								13153	1	0	545.327	1088.64	2	1088.64	-0.0041	0	32.21	22	30	0.035	K	QLQDGLK	D			115/114	1.415	116/114	1.39	117/114	1.36
2								13154	1	0	545.327	1088.64	2	1088.64	-0.0036	0	38.35	26	30	0.0085	K	QLQDGLK	D			115/114	2.106	116/114	2.931	117/114	0.974
2								13157	1	0	545.328	1088.64	2	1088.64	-0.0023	0	32.05	22	30	0.036	K	QLQDGLK	D			115/114	1.196	116/114	1.295	117/114	1.323
2								13159	1	0	545.328	1088.64	2	1088.64	-0.0021	0	32.22	22	30	0.035	K	QLQDGLK	D			115/114	1.306	116/114	1.405	117/114	1.208
2								13160	1	0	545.328	1088.64	2	1088.64	-0.0018	0	32.22	22	30	0.035	K	QLQDGLK	D			115/114	1.275	116/114	1.31	117/114	1.255
2								13162	1	0	545.328	1088.64	2	1088.64	-0.0014	0	31.88	22	30	0.038	K	QLQDGLK	D			115/114	1.353	116/114	1.405	117/114	1.318
2								13163	1	0	545.328	1088.64	2	1088.64	-0.0014	0	32.14	22	30	0.035	K	QLQDGLK	D			115/114	1.365	116/114	1.415	117/114	1.391
2								13164	1	0	545.328	1088.64	2	1088.64	-0.0013	0	38.11	25	30	0.009	K	QLQDGLK	D			115/114	2.135	116/114	3.175	117/114	1.164
2								13167	1	0	545.328	1088.64	2	1088.64	-0.001	0	32.23	22	30	0.035	K	QLQDGLK	D			115/114	1.313	116/114	1.302	117/114	1.294
2								13168	1	0	545.328	1088.64	2	1088.64	-0.0009	0	32.21	22	30	0.035	K	QLQDGLK	D			115/114	1.361	116/114	1.401	117/114	1.307
2								13169	1	0	545.328	1088.64	2	1088.64	-0.0008	0	32.14	22	30	0.035	K	QLQDGLK	D			115/114	1.261	116/114	1.408	117/114	1.304
2								13170	1	0	545.329	1088.64	2	1088.64	-0.0006	0	32.35	22	30	0.034	K	QLQDGLK	D			115/114	1.319	116/114	1.485	117/114	1.355
2								13171	1	0	545.329	1088.64	2	1088.64	-0.0006	0	31.63	21	30	0.04	K	QLQDGLK	D			115/114	1.338	116/114	1.412	117/114	1.292
2								13173	1	0	545.329	1088.64	2	1088.64	-0.0004	0	31.73	21	30	0.039	K	QLQDGLK	D			115/114	1.318	116/114	1.406	117/114	1.34
2								13174	1	0	545.329	1088.64	2	1088.64	-0.0004	0	31.85	23	30	0.038	K	QLQDGLK	D			115/114	1.323	116/114	1.412	117/114	1.287
2								13176	1	0	545.329	1088.64	2	1088.64	-0.0003	0	32.12	22	30	0.036	K	QLQDGLK	D			115/114	1.374	116/114	1.392	117/114	1.39
2								13177	1	0	545.329	1088.64	2	1088.64	-0.0002	0	29.33	20	30	0.068	K	QLQDGLK	D			115/114	1.538	116/114	1.585	117/114	1.581
2								13178	1	0	545.329	1088.64	2	1088.64	-0.0002	0	32.44	22	30	0.033	K	QLQDGLK	D			115/114	1.327	116/114	1.32	117/114	1.327
2								13180	1	0	545.329	1088.64	2	1088.64	0.0002	0	31.8	21	30	0.038	K	QLQDGLK	D			115/114	1.219	116/114	1.306	117/114	1.1
2								13182	1	0	545.329	1088.64	2	1088.64	0.0003	0	32.09	22	30	0.035	K	QLQDGLK	D			115/114	1.41	116/114	1.428	117/114	1.309
2								13183	1	0	545.329	1088.64	2	1088.64	0.0003	0	32.18	22	30	0.035	K	QLQDGLK	D			115/114	1.291	116/114	1.301	117/114	1.284
2								13184	1	0	545.329	1088.64	2	1088.64	0.0005	0	32.01	22	30	0.036	K	QLQDGLK	D			115/114	1.387	116/114	1.553	117/114	1.32
2								13185	1	0	545.329	1088.64	2	1088.64	0.0005	0	28.4	19	30	0.083	K	QLQDGLK	D			115/114	1.289	116/114	1.284	117/114	1.236
2								13186	1	0	545.329	1088.64	2	1088.64	0.0007	0	32.13	22	30	0.035	K	QLQDGLK	D			115/114	1.314	116/114	1.371	117/114	1.353
2								13187	1	0	545.329	1088.64	2	1088.64	0.0009	0	32.27	22	30	0.034	K	QLQDGLK	D			115/114	1.372	116/114	1.495	117/114	1.347
2								13191	1	0	545.33	1088.65	2	1088.64	0.0018	0	28.83	21	30	0.075	K	QLQDGLK	D			115/114	1.393	116/114	1.461	117/114	1.354
2								13192	1	0	545.33	1088.65	2	1088.64	0.002	0	29.06	19	30	0.071	K	QLQDGLK	D			115/114	1.362	116/114	1.477	117/114	1.338
2								13193	1	0	545.33	1088.65	2	1088.64	0.0021	0	32.02	22	30	0.036	K	QLQDGLK	D			115/114	1.405	116/114	1.473	117/114	1.307
2								13196	1	0	545.331	1088.65	2	1088.64	0.0037	0	32.29	22	30	0.035	K	QLQDGLK	D			115/114	1.435	116/114	1.477	117/114	1.363
2								13914	1	0	553.32	1104.63	2	1104.64	-0.0125	0	33.96	30	31	0.026	K	LNSLNEK	T			115/114	1.033	116/114	1.554	117/114	0.858
2								13918	1	0	553.322	1104.63	2	1104.64	-0.0087	0	36.88		31	0.013	K	LNSLNEK	T			115/114	1.601	116/114	2.355	117/114	0.994
2								13920	1	0	553.323	1104.63	2	1104.64	-0.0073	0	45.09		31	0.0022	K	LNSLNEK	T			115/114	1.269	116/114	1.833	117/114	1.281
2								13922	1	0	553.323	1104.63	2	1104.64	-0.0065	0	50.25		31	0.00069	K	LNSLNEK	T			115/114	1.146	116/114	2.378	117/114	0.49
2								13923	1	0	553.323	1104.63	2	1104.64	-0.0064	0	45.4		31	0.0021	K	LNSLNEK	T			115/114	1.13	116/114	2.04	117/114	0.622
2								13925	1	0	553.323	1104.63	2	1104.64	-0.0062	0	28.59		31	0.1	K	LNSLNEK	T			115/114	---	116/114	---	117/114	---
2								13926	1	0	553.323	1104.63	2	1104.64	-0.0061	0	49.2		31	0.00088	K	LNSLNEK	T			115/114	1.014	116/114	1.632	117/114	0.845
2								13928	1	0	553.323	1104.63	2	1104.64	-0.0057	0	29.62		31	0.079	K	LNSLNEK	T			115/114	---	116/114	---	117/114	---
2								13931	1	0	553.324	1104.63	2	1104.64	-0.005	0	31.99	27	31	0.046	K	LNSLNEK	T			115/114	1.062	116/114	1.933	117/114	0.622
2								13934	1	0	553.324	1104.63	2	1104.64	-0.0042	0	34.39		31	0.026	K	LNSLNEK	T			115/114	1.121	116/114	1.979	117/114	0.725
2								13935	1	0	553.325	1104.63	2	1104.64	-0.0035	0	33.28	29	31	0.034	K	LNSLNEK	T			115/114	1.146	116/114	1.65	117/114	0.81
2								13936	1	0	553.325	1104.64	2	1104.64	-0.0028	0	33.26	29	31	0.033	K	LNSLNEK	T			115/114	1.008	116/114	1.577	117/114	0.781
2								13937	1	0	553.325	1104.64	2	1104.64	-0.0025	0	33.5	29	31	0.031	K	LNSLNEK	T			115/114	1.091	116/114	1.687	117/114	0.851
2								13939	1	0	553.325	1104.64	2	1104.64	-0.0019	0	33.46	29	31	0.032	K	LNSLNEK	T			115/114	1.054	116/114	1.536	117/114	0.775
2								13940	1	0	553.326	1104.64	2	1104.64	-0.0017	0	36.13		31	0.017	K	LNSLNEK	T			115/114	1.01	116/114	1.62	117/114	0.784
2								13941	1	0	553.326	1104.64	2	1104.64	-0.0012	0	34.16	30	31	0.027	K	LNSLNEK	T			115/114	0.995	116/114	1.664	117/114	0.796
2								13943	1	0	553.326	1104.64	2	1104.64	-0.0009	0	33.91		31	0.028	K	LNSLNEK	T			115/114	0.99	116/114	1.704	117/114	0.718
2								13944	1	0	553.326	1104.64	2	1104.64	-0.0009	0	36.41		31	0.016	K	LNSLNEK	T			115/114	1.054	116/114	1.68	117/114	0.808
2								13945	1	0	553.326	1104.64	2	1104.64	-0.0009	0	33.48	29	31	0.031	K	LNSLNEK	T			115/114	1.139	116/114	1.629	117/114	0.828
2								13946	1	0	553.326	1104.64	2	1104.64	-0.0008	0	27.8	25	31	0.12	K	LNSLNEK	T			115/114	1.075	116/114	1.893	117/114	0.796
2								13947	1	0	553.326	1104.64	2	1104.64	-0.0007	0	36.2	30	31	0.017	K	LNSLNEK	T			115/114	1.039	116/114	1.603	117/114	0.781
2								13949	1	0	553.326	1104.64	2	1104.64	-0.0007	0	32.94	28	31	0.035	K	LNSLNEK	T			115/114	1.015	116/114	1.355	117/114	0.876
2								13950	1	0	553.326	1104.64	2	1104.64	-0.0002	0	50.41		31	0.00064	K	LNSLNEK	T			115/114	0.946	116/114	1.936	117/114	0.378
2								13952	1	0	553.326	1104.64	2	1104.64	0.0001	0	35.81		31	0.018	K	LNSLNEK	T			115/114	0.995	116/114	1.551	117/114	0.839
2								13953	1	0	553.327	1104.64	2	1104.64	0.0002	0	30.11	27	31	0.067	K	LNSLNEK	T			115/114	0.967	116/114	1.593	117/114	0.837
2								13954	1	0	553.327	1104.64	2	1104.64	0.0004	0	31.24	26	31	0.051	K	LNSLNEK	T			115/114	1.01	116/114	1.367	117/114	0.923
2								13957	1	0	553.327	1104.64	2	1104.64	0.0008	0	33.33	29	31	0.032	K	LNSLNEK	T			115/114	1.118	116/114	1.808	117/114	0.873
2								13958	1	0	553.327	1104.64	2	1104.64	0.001	0	49.21		31	0.00082	K	LNSLNEK	T			115/114	1.008	116/114	1.57	117/114	0.771
2								13959	1	0	553.327	1104.64	2	1104.64	0.001	0	27.08	24	31	0.13	K	LNSLNEK	T			115/114	0.985	116/114	1.611	117/114	0.73
2								13960	1	0	553.327	1104.64	2	1104.64	0.0013	0	33.74	30	31	0.029	K	LNSLNEK	T			115/114	1.076	116/114	1.684	117/114	0.879
2								13961	1	0	553.327	1104.64	2	1104.64	0.0014	0	32.94	28	31	0.035	K	LNSLNEK	T			115/114	1.306	116/114	1.804	117/114	1.063
2								13962	1	0	553.327	1104.64	2	1104.64	0.0016	0	48.88		31	0.00088	K	LNSLNEK	T			115/114	0.99	116/114	1.677	117/114	0.751
2								13966	1	0	553.327	1104.64	2	1104.64	0.0022	0	29.88	28	31	0.07	K	LNSLNEK	T			115/114	0.927	116/114	1.688	117/114	0.697
2								13967	1	0	553.328	1104.64	2	1104.64	0.0024	0	50		31	0.00068	K	LNSLNEK	T			115/114	1.173	116/114	2.018	117/114	0.832
2								13968	1	0	553.328	1104.64	2	1104.64	0.0026	0	33.26	29	31	0.032	K	LNSLNEK	T			115/114	1.053	116/114	1.667	117/114	0.855
2								13969	1	0	553.328	1104.64	2	1104.64	0.0037	0	33.54	30	31	0.03	K	LNSLNEK	T			115/114	1.039	116/114	1.722	117/114	0.786
2								13971	1	0	553.328	1104.64	2	1104.64	0.0041	0	29.85	24	31	0.071	K	LNSLNEK	T			115/114	1.118	116/114	1.716	117/114	0.834
2								13972	1	0	553.328	1104.64	2	1104.64	0.0042	0	49.12		31	0.00083	K	LNSLNEK	T			115/114	1.07	116/114	1.804	117/114	0.919
2								13975	1	0	553.329	1104.64	2	1104.64	0.0048	0	48.94		31	0.00087	K	LNSLNEK	T			115/114	1.042	116/114	1.683	117/114	0.808
2								13981	1	0	553.33	1104.64	2	1104.64	0.0068	0	36.16	30	31	0.017	K	LNSLNEK	T			115/114	1.091	116/114	1.664	117/114	0.843
2								15710	1	0	569.834	1137.65	2	1137.66	-0.0096	0	31.2		32	0.069	K	DVATFGLK	S			115/114	---	116/114	---	117/114	---
2								15715	1	0	569.837	1137.66	2	1137.66	-0.0035	0	48.07	27	32	0.0014	K	DVATFGLK	S			115/114	0.473	116/114	1.988	117/114	0.921
2								15717	1	0	569.838	1137.66	2	1137.66	-0.003	0	31.39		32	0.065	K	DVATFGLK	S			115/114	---	116/114	---	117/114	---
2								15719	1	0	569.838	1137.66	2	1137.66	-0.0026	0	29.33		32	0.11	K	DVATFGLK	S			115/114	---	116/114	---	117/114	---
2								15722	1	0	569.838	1137.66	2	1137.66	-0.002	0	47.34		32	0.0015	K	DVATFGLK	S			115/114	0.288	116/114	1.272	117/114	0.476
2								15723	1	0	569.838	1137.66	2	1137.66	-0.002	0	39.55	31	32	0.0093	K	DVATFGLK	S			115/114	0.136	116/114	0.909	117/114	0.221
2								15733	1	0	569.84	1137.66	2	1137.66	0.0009	0	32.22	28	32	0.05	K	DVATFGLK	S			115/114	0.51	116/114	0.957	117/114	0.541
2								15734	1	0	569.84	1137.67	2	1137.66	0.0014	0	30.24		31	0.07	K	DVATFGLK	S			115/114	---	116/114	---	117/114	---
2								15735	1	0	569.84	1137.67	2	1137.66	0.0019	0	36.98	29	31	0.015	K	DVATFGLK	S			115/114	0.223	116/114	0.973	117/114	0.361
2								15737	1	0	569.841	1137.67	2	1137.66	0.0026	0	44.45		31	0.0027	K	DVATFGLK	S			115/114	0.608	116/114	1.035	117/114	0.591
2								15738	1	0	569.841	1137.67	2	1137.66	0.0031	0	38.58	30	31	0.011	K	DVATFGLK	S			115/114	0.63	116/114	1.026	117/114	0.603
2								16822	1	0	581.863	1161.71	2	1161.72	-0.01	0	53.4	31	32	0.00042	K	TLIDIATK	D			115/114	1.278	116/114	1.941	117/114	0.799
2								16823	1	0	581.864	1161.71	2	1161.72	-0.0069	0	51.36	23	32	0.00066	K	TLIDIATK	D			115/114	1.217	116/114	1.289	117/114	1.163
2								16824	1	0	581.865	1161.72	2	1161.72	-0.0056	0	50.84	26	32	0.00074	K	TLIDIATK	D			115/114	1.291	116/114	2.244	117/114	0.525
2								16826	1	0	581.865	1161.72	2	1161.72	-0.0052	0	53.44	31	32	0.00041	K	TLIDIATK	D			115/114	1.146	116/114	1.82	117/114	0.719
2								16828	1	0	581.866	1161.72	2	1161.72	-0.0041	0	53.48	31	32	0.00041	K	TLIDIATK	D			115/114	1.234	116/114	2.055	117/114	0.708
2								16829	1	0	581.866	1161.72	2	1161.72	-0.0041	0	53.85		32	0.00038	K	TLIDIATK	D			115/114	1.173	116/114	2.097	117/114	0.505
2								16830	1	0	581.866	1161.72	2	1161.72	-0.0041	0	53.78	31	32	0.00038	K	TLIDIATK	D			115/114	1.267	116/114	2.13	117/114	0.605
2								16831	1	0	581.866	1161.72	2	1161.72	-0.0041	0	49.25		32	0.0011	K	TLIDIATK	D			115/114	1.01	116/114	1.261	117/114	1.04
2								16832	1	0	581.866	1161.72	2	1161.72	-0.004	0	54.16	28	32	0.00035	K	TLIDIATK	D			115/114	1.046	116/114	2.026	117/114	0.324
2								16833	1	0	581.866	1161.72	2	1161.72	-0.004	0	52.61		32	0.0005	K	TLIDIATK	D			115/114	0.97	116/114	1.193	117/114	0.981
2								16834	1	0	581.866	1161.72	2	1161.72	-0.0039	0	53.54		32	0.0004	K	TLIDIATK	D			115/114	1.273	116/114	1.989	117/114	0.67
2								16835	1	0	581.866	1161.72	2	1161.72	-0.0039	0	25.09	19	32	0.28	K	TLIDIATK	D			115/114	1.043	116/114	1.221	117/114	1.064
2								16836	1	0	581.866	1161.72	2	1161.72	-0.0037	0	54.14	28	32	0.00035	K	TLIDIATK	D			115/114	1.047	116/114	2.077	117/114	0.362
2								16837	1	0	581.866	1161.72	2	1161.72	-0.0037	0	51.5	27	32	0.00064	K	TLIDIATK	D			115/114	1.131	116/114	1.98	117/114	0.381
2								16838	1	0	581.866	1161.72	2	1161.72	-0.0037	0	53.49	31	32	0.00041	K	TLIDIATK	D			115/114	1.101	116/114	1.655	117/114	0.578
2								16839	1	0	581.866	1161.72	2	1161.72	-0.0037	0	53.66	31	32	0.00039	K	TLIDIATK	D			115/114	1.188	116/114	1.91	117/114	0.587
2								16840	1	0	581.866	1161.72	2	1161.72	-0.0036	0	33.05	21	32	0.045	K	TLIDIATK	D			115/114	1.196	116/114	1.279	117/114	1.015
2								16841	1	0	581.866	1161.72	2	1161.72	-0.0034	0	52.88	31	32	0.00047	K	TLIDIATK	D			115/114	1.212	116/114	1.766	117/114	0.9
2								16842	1	0	581.866	1161.72	2	1161.72	-0.0034	0	53.71		32	0.00039	K	TLIDIATK	D			115/114	1.071	116/114	1.763	117/114	0.598
2								16843	1	0	581.866	1161.72	2	1161.72	-0.0034	0	38.8	25	32	0.012	K	TLIDIATK	D			115/114	1.1	116/114	1.352	117/114	1.193
2								16844	1	0	581.866	1161.72	2	1161.72	-0.0033	0	53.73	31	32	0.00039	K	TLIDIATK	D			115/114	1.145	116/114	1.835	117/114	0.67
2								16845	1	0	581.866	1161.72	2	1161.72	-0.0033	0	52.63		32	0.0005	K	TLIDIATK	D			115/114	0.976	116/114	1.135	117/114	0.968
2								16846	1	0	581.866	1161.72	2	1161.72	-0.0029	0	53.82		32	0.00038	K	TLIDIATK	D			115/114	1.047	116/114	1.784	117/114	0.57
2								16847	1	0	581.866	1161.72	2	1161.72	-0.0028	0	53.69	31	32	0.00039	K	TLIDIATK	D			115/114	1.28	116/114	2.346	117/114	0.73
2								16848	1	0	581.866	1161.72	2	1161.72	-0.0028	0	53.74	31	32	0.00038	K	TLIDIATK	D			115/114	1.225	116/114	2.101	117/114	0.547
2								16849	1	0	581.866	1161.72	2	1161.72	-0.0028	0	53.5		32	0.00041	K	TLIDIATK	D			115/114	1.132	116/114	1.885	117/114	0.596
2								16851	1	0	581.867	1161.72	2	1161.72	-0.0025	0	55.66		32	0.00025	K	TLIDIATK	D			115/114	0.955	116/114	1.175	117/114	0.987
2								16852	1	0	581.867	1161.72	2	1161.72	-0.0024	0	55.94		32	0.00023	K	TLIDIATK	D			115/114	1.045	116/114	1.33	117/114	1.023
2								16853	1	0	581.867	1161.72	2	1161.72	-0.0023	0	52.93	29	32	0.00046	K	TLIDIATK	D			115/114	1.11	116/114	1.803	117/114	0.579
2								16854	1	0	581.867	1161.72	2	1161.72	-0.0023	0	53.58		32	0.0004	K	TLIDIATK	D			115/114	1.109	116/114	1.718	117/114	0.55
2								16855	1	0	581.867	1161.72	2	1161.72	-0.0022	0	53.55	31	32	0.0004	K	TLIDIATK	D			115/114	1.103	116/114	1.884	117/114	0.606
2								16856	1	0	581.867	1161.72	2	1161.72	-0.0022	0	52.48		32	0.00051	K	TLIDIATK	D			115/114	1.091	116/114	1.349	117/114	1.02
2								16857	1	0	581.867	1161.72	2	1161.72	-0.002	0	54.06	28	32	0.00036	K	TLIDIATK	D			115/114	1.247	116/114	2.278	117/114	0.395
2								16858	1	0	581.867	1161.72	2	1161.72	-0.002	0	51.03	31	32	0.00072	K	TLIDIATK	D			115/114	1.268	116/114	1.961	117/114	0.687
2								16859	1	0	581.867	1161.72	2	1161.72	-0.002	0	53.71	31	32	0.00039	K	TLIDIATK	D			115/114	1.155	116/114	1.829	117/114	0.622
2								16860	1	0	581.867	1161.72	2	1161.72	-0.002	0	52.43		32	0.00052	K	TLIDIATK	D			115/114	1.017	116/114	1.151	117/114	1.009
2								16861	1	0	581.867	1161.72	2	1161.72	-0.0019	0	53.48		32	0.00041	K	TLIDIATK	D			115/114	1.078	116/114	1.652	117/114	0.667
2								16862	1	0	581.867	1161.72	2	1161.72	-0.0019	0	53.57	31	32	0.0004	K	TLIDIATK	D			115/114	1.171	116/114	1.792	117/114	0.593
2								16863	1	0	581.867	1161.72	2	1161.72	-0.0019	0	40.59	26	32	0.0079	K	TLIDIATK	D			115/114	0.943	116/114	1.208	117/114	0.976
2								16864	1	0	581.867	1161.72	2	1161.72	-0.0018	0	55.76		32	0.00024	K	TLIDIATK	D			115/114	1.144	116/114	1.596	117/114	0.687
2								16865	1	0	581.867	1161.72	2	1161.72	-0.0018	0	53.56		32	0.0004	K	TLIDIATK	D			115/114	1.116	116/114	1.932	117/114	0.565
2								16866	1	0	581.867	1161.72	2	1161.72	-0.0018	0	53.73		32	0.00039	K	TLIDIATK	D			115/114	1.087	116/114	1.816	117/114	0.615
2								16867	1	0	581.867	1161.72	2	1161.72	-0.0017	0	54.13	28	32	0.00035	K	TLIDIATK	D			115/114	1.138	116/114	2.205	117/114	0.394
2								16868	1	0	581.867	1161.72	2	1161.72	-0.0017	0	53.52		32	0.0004	K	TLIDIATK	D			115/114	1.13	116/114	1.843	117/114	0.617
2								16869	1	0	581.867	1161.72	2	1161.72	-0.0017	0	52.75		32	0.00048	K	TLIDIATK	D			115/114	1.063	116/114	1.233	117/114	0.952
2								16870	1	0	581.867	1161.72	2	1161.72	-0.0017	0	55.9		32	0.00023	K	TLIDIATK	D			115/114	1.02	116/114	1.242	117/114	0.952
2								16871	1	0	581.867	1161.72	2	1161.72	-0.0015	0	53.48		32	0.00041	K	TLIDIATK	D			115/114	1.141	116/114	1.759	117/114	0.579
2								16873	1	0	581.867	1161.72	2	1161.72	-0.0014	0	52.69		32	0.00045	K	TLIDIATK	D			115/114	1.065	116/114	1.225	117/114	1.042
2								16874	1	0	581.867	1161.72	2	1161.72	-0.0014	0	53.35		32	0.00038	K	TLIDIATK	D			115/114	1.253	116/114	1.665	117/114	0.522
2								16876	1	0	581.867	1161.72	2	1161.72	-0.0011	0	52.55		32	0.00046	K	TLIDIATK	D			115/114	0.973	116/114	1.224	117/114	0.958
2								16877	1	0	581.867	1161.72	2	1161.72	-0.0011	0	42.11	31	32	0.0051	K	TLIDIATK	D			115/114	1.117	116/114	1.172	117/114	1.027
2								16878	1	0	581.867	1161.72	2	1161.72	-0.0009	0	52.55		32	0.00046	K	TLIDIATK	D			115/114	1.042	116/114	1.294	117/114	1.153
2								16879	1	0	581.867	1161.72	2	1161.72	-0.0008	0	54.14	28	32	0.00032	K	TLIDIATK	D			115/114	1.117	116/114	2.092	117/114	0.345
2								16880	1	0	581.868	1161.72	2	1161.72	-0.0006	0	53.63		32	0.00036	K	TLIDIATK	D			115/114	1.057	116/114	1.798	117/114	0.576
2								16881	1	0	581.868	1161.72	2	1161.72	-0.0006	0	33.24	22	32	0.039	K	TLIDIATK	D			115/114	1.006	116/114	1.201	117/114	1.011
2								16882	1	0	581.868	1161.72	2	1161.72	-0.0004	0	53.55	31	32	0.00037	K	TLIDIATK	D			115/114	1.107	116/114	1.738	117/114	0.58
2								16883	1	0	581.868	1161.72	2	1161.72	-0.0004	0	52.51		32	0.00046	K	TLIDIATK	D			115/114	1.011	116/114	1.23	117/114	1.109
2								16884	1	0	581.868	1161.72	2	1161.72	-0.0002	0	52.55		32	0.00046	K	TLIDIATK	D			115/114	0.987	116/114	1.205	117/114	1.087
2								16885	1	0	581.868	1161.72	2	1161.72	-0.0002	0	64.33		32	3.1e-05	K	TLIDIATK	D			115/114	0.956	116/114	1.19	117/114	1.011
2								16886	1	0	581.868	1161.72	2	1161.72	-0.0001	0	53.74		32	0.00035	K	TLIDIATK	D			115/114	1.176	116/114	1.887	117/114	0.55
2								16887	1	0	581.868	1161.72	2	1161.72	-0.0001	0	53.43		32	0.00038	K	TLIDIATK	D			115/114	1.078	116/114	1.768	117/114	0.638
2								16888	1	0	581.868	1161.72	2	1161.72	-0.0001	0	48		32	0.0013	K	TLIDIATK	D			115/114	1.039	116/114	1.648	117/114	0.517
2								16889	1	0	581.868	1161.72	2	1161.72	-0.0001	0	36.84	22	32	0.017	K	TLIDIATK	D			115/114	1	116/114	1.198	117/114	1.076
2								16890	1	0	581.868	1161.72	2	1161.72	0	0	53.5		32	0.00037	K	TLIDIATK	D			115/114	1.042	116/114	1.72	117/114	0.521
2								16891	1	0	581.868	1161.72	2	1161.72	0.0002	0	53.68	27	32	0.00035	K	TLIDIATK	D			115/114	1.446	116/114	2.576	117/114	0.583
2								16892	1	0	581.868	1161.72	2	1161.72	0.0003	0	50.19	31	32	0.00079	K	TLIDIATK	D			115/114	1.058	116/114	1.561	117/114	0.662
2								16893	1	0	581.868	1161.72	2	1161.72	0.0003	0	53.54		32	0.00037	K	TLIDIATK	D			115/114	1.141	116/114	1.799	117/114	0.562
2								16894	1	0	581.868	1161.72	2	1161.72	0.0003	0	52.47		32	0.00047	K	TLIDIATK	D			115/114	0.933	116/114	1.23	117/114	0.997
2								16895	1	0	581.868	1161.72	2	1161.72	0.0003	0	47.63		32	0.0014	K	TLIDIATK	D			115/114	1.142	116/114	1.827	117/114	0.598
2								16896	1	0	581.868	1161.72	2	1161.72	0.0004	0	52.24		32	0.00049	K	TLIDIATK	D			115/114	1.013	116/114	1.269	117/114	1.039
2								16897	1	0	581.868	1161.72	2	1161.72	0.0004	0	53.76		32	0.00035	K	TLIDIATK	D			115/114	1.053	116/114	1.755	117/114	0.576
2								16898	1	0	581.868	1161.72	2	1161.72	0.0005	0	53.48		32	0.00037	K	TLIDIATK	D			115/114	1.091	116/114	1.854	117/114	0.601
2								16899	1	0	581.868	1161.72	2	1161.72	0.0005	0	40.54	25	32	0.0073	K	TLIDIATK	D			115/114	1.077	116/114	1.237	117/114	1.098
2								16900	1	0	581.868	1161.72	2	1161.72	0.0007	0	52.76		32	0.00044	K	TLIDIATK	D			115/114	0.961	116/114	1.189	117/114	0.956
2								16901	1	0	581.868	1161.72	2	1161.72	0.0007	0	52.56		32	0.00046	K	TLIDIATK	D			115/114	0.928	116/114	1.236	117/114	0.974
2								16902	1	0	581.868	1161.72	2	1161.72	0.0009	0	53.56		32	0.00036	K	TLIDIATK	D			115/114	1.186	116/114	1.873	117/114	0.594
2								16903	1	0	581.868	1161.72	2	1161.72	0.0009	0	53.7		32	0.00035	K	TLIDIATK	D			115/114	1.11	116/114	1.671	117/114	0.614
2								16904	1	0	581.868	1161.72	2	1161.72	0.0009	0	52.57		32	0.00046	K	TLIDIATK	D			115/114	1.089	116/114	1.373	117/114	1.124
2								16905	1	0	581.868	1161.72	2	1161.72	0.0009	0	27.39	16	32	0.15	K	TLIDIATK	D			115/114	1.048	116/114	1.288	117/114	0.946
2								16906	1	0	581.869	1161.72	2	1161.72	0.0011	0	53.6	31	32	0.00036	K	TLIDIATK	D			115/114	1.09	116/114	1.714	117/114	0.591
2								16907	1	0	581.869	1161.72	2	1161.72	0.0013	0	53.64	31	32	0.00036	K	TLIDIATK	D			115/114	1.186	116/114	2.015	117/114	0.707
2								16908	1	0	581.869	1161.72	2	1161.72	0.0013	0	52.71		32	0.00044	K	TLIDIATK	D			115/114	1.003	116/114	1.194	117/114	1.027
2								16909	1	0	581.869	1161.72	2	1161.72	0.0014	0	64.76		32	2.8e-05	K	TLIDIATK	D			115/114	0.954	116/114	1.191	117/114	0.969
2								16910	1	0	581.869	1161.72	2	1161.72	0.0016	0	53.71	31	32	0.00035	K	TLIDIATK	D			115/114	1.21	116/114	1.889	117/114	0.577
2								16911	1	0	581.869	1161.72	2	1161.72	0.0017	0	52.43		32	0.00048	K	TLIDIATK	D			115/114	1.066	116/114	1.29	117/114	1.063
2								16912	1	0	581.869	1161.72	2	1161.72	0.0019	0	53.35		32	0.00038	K	TLIDIATK	D			115/114	1.141	116/114	1.925	117/114	0.585
2								16913	1	0	581.869	1161.72	2	1161.72	0.002	0	39.38		32	0.0096	K	TLIDIATK	D			115/114	1.039	116/114	1.214	117/114	1.038
2								16914	1	0	581.869	1161.72	2	1161.72	0.0024	0	53.77		32	0.00035	K	TLIDIATK	D			115/114	1.05	116/114	1.696	117/114	0.567
2								16915	1	0	581.87	1161.72	2	1161.72	0.0035	0	33.96	23	32	0.033	K	TLIDIATK	D			115/114	0.998	116/114	1.235	117/114	0.947
2								16916	1	0	581.87	1161.72	2	1161.72	0.0035	0	33.08	21	32	0.041	K	TLIDIATK	D			115/114	1.163	116/114	1.276	117/114	1.151
2								16917	1	0	581.87	1161.72	2	1161.72	0.0037	0	34.09	17	32	0.032	K	TLIDIATK	D			115/114	1.071	116/114	1.274	117/114	0.976
2								16918	1	0	581.87	1161.73	2	1161.72	0.0039	0	53.51		32	0.00037	K	TLIDIATK	D			115/114	1.077	116/114	1.636	117/114	0.647
2								16920	1	0	581.872	1161.73	2	1161.72	0.0087	0	25.83	24	32	0.22	K	TLIDIATK	D			115/114	3.11	116/114	1.88	117/114	3.995
2								17476	1	0	586.81	1171.61	2	1171.62	-0.0098	0	38		27	0.0048	K	DTFGMVSK	T			115/114	1.217	116/114	1.612	117/114	0.778
2								17478	1	0	586.811	1171.61	2	1171.62	-0.0068	0	56.21		27	7.4e-05	K	DTFGMVSK	T			115/114	1.002	116/114	1.92	117/114	0.312
2								17480	1	0	586.812	1171.61	2	1171.62	-0.0054	0	43.81	25	28	0.0013	K	DTFGMVSK	T			115/114	1.013	116/114	1.714	117/114	0.73
2								17481	1	0	586.812	1171.61	2	1171.62	-0.0051	0	53.71		28	0.00015	K	DTFGMVSK	T			115/114	1.041	116/114	1.734	117/114	0.669
2								17482	1	0	586.812	1171.61	2	1171.62	-0.005	0	44.5		28	0.0012	K	DTFGMVSK	T			115/114	1.091	116/114	1.775	117/114	0.469
2								17483	1	0	586.812	1171.61	2	1171.62	-0.0046	0	49.44		28	0.00039	K	DTFGMVSK	T			115/114	1.014	116/114	1.771	117/114	0.521
2								17484	1	0	586.813	1171.61	2	1171.62	-0.0044	0	55.66		28	9.3e-05	K	DTFGMVSK	T			115/114	1.069	116/114	2.172	117/114	0.565
2								17485	1	0	586.813	1171.61	2	1171.62	-0.0044	0	45.11		28	0.0011	K	DTFGMVSK	T			115/114	1.056	116/114	2.082	117/114	0.379
2								17486	1	0	586.813	1171.61	2	1171.62	-0.004	0	40.91		28	0.0028	K	DTFGMVSK	T			115/114	0.695	116/114	1.391	117/114	0.381
2								17487	1	0	586.814	1171.61	2	1171.62	-0.0022	0	40.83	27	28	0.0028	K	DTFGMVSK	T			115/114	0.878	116/114	1.675	117/114	0.398
2								17489	1	0	586.816	1171.62	2	1171.62	0.0015	0	48.47		29	0.00057	K	DTFGMVSK	T			115/114	1.197	116/114	1.599	117/114	1.255
2								17999	2	0	592.314	1182.61	2	1182.65	-0.0353	0	32.84		28	0.021	K	GTTIDFNK	T			115/114	0.481	116/114	0.928	117/114	0.373
2								18000	2	0	592.314	1182.61	2	1182.65	-0.0353	0	30.87		28	0.032	K	GTTIDFNK	T			115/114	0.507	116/114	0.967	117/114	0.412
2								18001	2	0	592.314	1182.61	2	1182.65	-0.0353	0	30.9		28	0.032	K	GTTIDFNK	T			115/114	0.491	116/114	0.949	117/114	0.383
2								18002	2	0	592.314	1182.61	2	1182.65	-0.0352	0	33.86		28	0.016	K	GTTIDFNK	T			115/114	0.484	116/114	0.926	117/114	0.404
2								18003	2	0	592.314	1182.61	2	1182.65	-0.0352	0	29.69		28	0.042	K	GTTIDFNK	T			115/114	0.505	116/114	0.957	117/114	0.399
2								18004	2	0	592.314	1182.61	2	1182.65	-0.0352	0	33.22		28	0.019	K	GTTIDFNK	T			115/114	0.496	116/114	0.916	117/114	0.38
2								18006	2	0	592.314	1182.61	2	1182.65	-0.0348	0	29.85		28	0.041	K	GTTIDFNK	T			115/114	0.496	116/114	0.929	117/114	0.381
2								18011	2	0	592.314	1182.61	2	1182.65	-0.0345	0	31.86		28	0.026	K	GTTIDFNK	T			115/114	0.467	116/114	0.911	117/114	0.36
2								18012	2	0	592.315	1182.61	2	1182.65	-0.0342	0	31.94		28	0.025	K	GTTIDFNK	T			115/114	0.492	116/114	0.992	117/114	0.4
2								18013	2	0	592.315	1182.61	2	1182.65	-0.0341	0	31.74		28	0.026	K	GTTIDFNK	T			115/114	0.482	116/114	0.967	117/114	0.375
2								18014	2	0	592.315	1182.61	2	1182.65	-0.034	0	33.05		28	0.02	K	GTTIDFNK	T			115/114	0.464	116/114	0.902	117/114	0.381
2								18016	2	0	592.315	1182.62	2	1182.65	-0.0334	0	30.82		28	0.032	K	GTTIDFNK	T			115/114	0.492	116/114	0.945	117/114	0.386
2								18017	2	0	592.315	1182.62	2	1182.65	-0.0334	0	31.08		28	0.03	K	GTTIDFNK	T			115/114	0.494	116/114	0.91	117/114	0.381
2								18020	2	0	592.316	1182.62	2	1182.65	-0.0324	0	30.92		28	0.031	K	GTTIDFNK	T			115/114	0.494	116/114	0.924	117/114	0.384
2								18021	2	0	592.316	1182.62	2	1182.65	-0.0322	0	29.74		28	0.04	K	GTTIDFNK	T			115/114	0.48	116/114	0.954	117/114	0.388
2								18022	2	0	592.316	1182.62	2	1182.65	-0.0318	0	33.17		28	0.019	K	GTTIDFNK	T			115/114	0.486	116/114	0.905	117/114	0.376
2								18027	2	0	592.316	1182.62	2	1182.65	-0.0308	0	32.03		28	0.024	K	GTTIDFNK	T			115/114	0.502	116/114	0.919	117/114	0.393
2								18029	2	0	592.316	1182.62	2	1182.65	-0.0307	0	31.1		28	0.03	K	GTTIDFNK	T			115/114	0.481	116/114	0.943	117/114	0.394
2								18030	2	0	592.316	1182.62	2	1182.65	-0.0307	0	31.06		28	0.03	K	GTTIDFNK	T			115/114	0.505	116/114	0.978	117/114	0.397
2								18033	2	0	592.317	1182.62	2	1182.65	-0.0301	0	34.85		28	0.012	K	GTTIDFNK	T			115/114	0.512	116/114	0.972	117/114	0.435
2								18034	2	0	592.317	1182.62	2	1182.65	-0.03	0	28.85		28	0.05	K	GTTIDFNK	T			115/114	0.475	116/114	0.91	117/114	0.404
2								18037	2	0	592.317	1182.62	2	1182.65	-0.0292	0	35.09		28	0.012	K	GTTIDFNK	T			115/114	0.51	116/114	0.944	117/114	0.383
2								18045	1	0	592.33	1182.64	2	1182.65	-0.0041	0	47.67	26	30	0.00088	K	GTTIDFNK	T			115/114	0.696	116/114	1.242	117/114	0.45
2								18046	1	0	592.33	1182.64	2	1182.65	-0.0038	0	48.28	25	29	0.00074	K	GTTIDFNK	T			115/114	0.564	116/114	0.993	117/114	0.33
2								18047	1	0	592.33	1182.65	2	1182.65	-0.0036	0	49.43	24	29	0.00057	K	GTTIDFNK	T			115/114	0.694	116/114	1.112	117/114	0.642
2								18048	1	0	592.33	1182.65	2	1182.65	-0.0027	0	55.55	28	29	0.00014	K	GTTIDFNK	T			115/114	0.694	116/114	1.248	117/114	0.503
2								18049	1	0	592.332	1182.65	2	1182.65	0.0007	0	48.32	25	29	0.00069	K	GTTIDFNK	T			115/114	0.517	116/114	1.012	117/114	0.25
2								18050	1	0	592.333	1182.65	2	1182.65	0.0029	0	45.16	26	29	0.0015	K	GTTIDFNK	T			115/114	0.547	116/114	1.051	117/114	0.295
2								18196	1	0	594.808	1187.6	2	1187.61	-0.0083	0	36.86	19	25	0.0037	K	DTFGMVSK	T	Oxidation (M)	0.00002000.0	115/114	1.333	116/114	1.869	117/114	0.523
2								18197	1	0	594.808	1187.6	2	1187.61	-0.0076	0	34.42	19	26	0.0072	K	DTFGMVSK	T	Oxidation (M)	0.00002000.0	115/114	1.42	116/114	1.971	117/114	1.057
2								18198	1	0	594.81	1187.61	2	1187.61	-0.0048	0	36.92	19	26	0.0041	K	DTFGMVSK	T	Oxidation (M)	0.00002000.0	115/114	0.963	116/114	1.705	117/114	0.336
2								18199	1	0	594.811	1187.61	2	1187.61	-0.0035	0	47.76	20	26	0.00034	K	DTFGMVSK	T	Oxidation (M)	0.00002000.0	115/114	0.845	116/114	1.196	117/114	0.52
2								33731	1	0	490.615	1468.82	3	1468.83	-0.0023	1	29.43		31	0.079	K	AGAVEDKYGK	V			115/114	---	116/114	---	117/114	---
2								33733	1	0	490.615	1468.82	3	1468.83	-0.0015	1	27.29	22	31	0.13	K	AGAVEDKYGK	V			115/114	0.224	116/114	0.341	117/114	0.345
2								33738	1	0	490.616	1468.83	3	1468.83	0.0009	1	26.56	16	31	0.15	K	AGAVEDKYGK	V			115/114	0.092	116/114	0.236	117/114	0.217
2								33741	1	0	735.422	1468.83	2	1468.83	0.0038	1	54.12	16	31	0.00028	K	AGAVEDKYGK	V			115/114	0.085	116/114	0.226	117/114	0.217
2								33744	1	0	490.618	1468.83	3	1468.83	0.007	1	27.39		31	0.13	K	AGAVEDKYGK	V			115/114	---	116/114	---	117/114	---
2								33745	1	0	735.425	1468.84	2	1468.83	0.0099	1	62.89	21	31	3.7e-05	K	AGAVEDKYGK	V			115/114	0.132	116/114	0.311	117/114	0.312
2								35662	1	0	503.979	1508.92	3	1508.93	-0.0139	1	46.03		29	0.0012	K	VKDVATFGLK	S			115/114	0.418	116/114	0.775	117/114	0.615
2								35665	1	0	503.981	1508.92	3	1508.93	-0.0069	1	34.26	24	29	0.016	K	VKDVATFGLK	S			115/114	0.565	116/114	0.916	117/114	0.798
2								35666	1	0	503.983	1508.93	3	1508.93	-0.0027	1	42.34		29	0.0024	K	VKDVATFGLK	S			115/114	0.801	116/114	1.152	117/114	1.253
2								35668	1	0	503.983	1508.93	3	1508.93	-0.0017	1	45.89	17	29	0.001	K	VKDVATFGLK	S			115/114	0.421	116/114	0.847	117/114	0.636
2								35669	1	0	755.471	1508.93	2	1508.93	-0.0014	1	51.08	18	29	0.00032	K	VKDVATFGLK	S			115/114	0.296	116/114	1.008	117/114	0.542
2								35670	1	0	503.983	1508.93	3	1508.93	-0.0011	1	45.95		29	0.001	K	VKDVATFGLK	S			115/114	0.576	116/114	0.929	117/114	0.88
2								35671	1	0	503.983	1508.93	3	1508.93	-0.001	1	46		29	0.001	K	VKDVATFGLK	S			115/114	0.413	116/114	0.778	117/114	0.584
2								35672	1	0	503.983	1508.93	3	1508.93	-0.001	1	33.42		29	0.018	K	VKDVATFGLK	S			115/114	1.178	116/114	1.175	117/114	1.008
2								35673	1	0	503.983	1508.93	3	1508.93	-0.001	1	45.52		29	0.0011	K	VKDVATFGLK	S			115/114	0.563	116/114	0.88	117/114	0.741
2								35674	1	0	755.472	1508.93	2	1508.93	-0.0004	1	58.04	23	29	6.4e-05	K	VKDVATFGLK	S			115/114	0.121	116/114	0.914	117/114	0.305
2								35675	1	0	503.984	1508.93	3	1508.93	-0.0001	1	54.53		29	0.00014	K	VKDVATFGLK	S			115/114	0.285	116/114	1.208	117/114	0.591
2								35676	1	0	503.984	1508.93	3	1508.93	0	1	54.93		28	0.00012	K	VKDVATFGLK	S			115/114	0.131	116/114	0.833	117/114	0.303
2								35677	1	0	503.984	1508.93	3	1508.93	0.0001	1	46.24		28	0.00091	K	VKDVATFGLK	S			115/114	0.47	116/114	0.9	117/114	0.61
2								35678	1	0	755.472	1508.93	2	1508.93	0.0002	1	57.94	22	28	6.1e-05	K	VKDVATFGLK	S			115/114	0.207	116/114	1.235	117/114	0.46
2								35679	1	0	503.984	1508.93	3	1508.93	0.0003	1	46.52		28	0.00085	K	VKDVATFGLK	S			115/114	0.128	116/114	0.709	117/114	0.3
2								35681	1	0	503.984	1508.93	3	1508.93	0.0006	1	46.12		28	0.00093	K	VKDVATFGLK	S			115/114	0.449	116/114	0.963	117/114	0.602
2								35682	1	0	503.984	1508.93	3	1508.93	0.0007	1	46.27		28	0.00086	K	VKDVATFGLK	S			115/114	0.518	116/114	0.848	117/114	0.659
2								35683	1	0	503.984	1508.93	3	1508.93	0.001	1	35.53		28	0.01	K	VKDVATFGLK	S			115/114	0.583	116/114	0.906	117/114	0.663
2								35684	1	0	503.984	1508.93	3	1508.93	0.0011	1	34.57	15	28	0.013	K	VKDVATFGLK	S			115/114	0.67	116/114	0.936	117/114	0.833
2								35685	1	0	503.984	1508.93	3	1508.93	0.0014	1	46.1		28	0.0009	K	VKDVATFGLK	S			115/114	0.522	116/114	1.049	117/114	0.63
2								35686	1	0	503.984	1508.93	3	1508.93	0.0015	1	38.25		28	0.0055	K	VKDVATFGLK	S			115/114	0.397	116/114	0.92	117/114	0.622
2								35687	1	0	503.984	1508.93	3	1508.93	0.0015	1	36.17		28	0.0088	K	VKDVATFGLK	S			115/114	1.095	116/114	0.994	117/114	0.781
2								35688	1	0	503.984	1508.93	3	1508.93	0.0023	1	46.26		28	0.00087	K	VKDVATFGLK	S			115/114	0.416	116/114	0.781	117/114	0.616
2								35689	1	0	503.985	1508.93	3	1508.93	0.0025	1	45.96		28	0.00093	K	VKDVATFGLK	S			115/114	0.45	116/114	0.786	117/114	0.587
2								35690	1	0	503.985	1508.93	3	1508.93	0.0028	1	45.99		28	0.00092	K	VKDVATFGLK	S			115/114	0.406	116/114	0.949	117/114	0.68
2								35691	1	0	503.985	1508.93	3	1508.93	0.0031	1	45.89		28	0.00094	K	VKDVATFGLK	S			115/114	0.487	116/114	0.856	117/114	0.667
2								35692	1	0	503.985	1508.93	3	1508.93	0.0033	1	46.1		28	0.0009	K	VKDVATFGLK	S			115/114	0.411	116/114	0.874	117/114	0.608
2								35693	1	0	503.985	1508.93	3	1508.93	0.004	1	46.18		28	0.00088	K	VKDVATFGLK	S			115/114	0.35	116/114	0.786	117/114	0.559
2								35694	1	0	755.474	1508.93	2	1508.93	0.0041	1	25.29		28	0.1	K	VKDVATFGLK	S			115/114	---	116/114	---	117/114	---
2								35695	1	0	503.985	1508.93	3	1508.93	0.0042	1	46.07		28	0.00087	K	VKDVATFGLK	S			115/114	0.502	116/114	0.952	117/114	0.744
2								35696	1	0	503.985	1508.93	3	1508.93	0.0042	1	46.22		28	0.00084	K	VKDVATFGLK	S			115/114	0.45	116/114	0.863	117/114	0.625
2								35697	1	0	503.985	1508.93	3	1508.93	0.0042	1	46.21		28	0.00084	K	VKDVATFGLK	S			115/114	0.625	116/114	1.17	117/114	0.754
2								35698	1	0	503.985	1508.93	3	1508.93	0.0053	1	45.96	17	28	0.00089	K	VKDVATFGLK	S			115/114	0.402	116/114	0.864	117/114	0.584
2								35699	1	0	503.986	1508.93	3	1508.93	0.0054	1	57.78	18	28	5.9e-05	K	VKDVATFGLK	S			115/114	0.439	116/114	0.87	117/114	0.566
2								35700	1	0	503.986	1508.93	3	1508.93	0.0054	1	45.93	17	28	0.0009	K	VKDVATFGLK	S			115/114	0.481	116/114	0.946	117/114	0.611
2								35701	1	0	503.986	1508.93	3	1508.93	0.0055	1	35.67		28	0.0095	K	VKDVATFGLK	S			115/114	0.502	116/114	1.053	117/114	0.649
2								35702	1	0	503.986	1508.94	3	1508.93	0.006	1	46.15		28	0.00085	K	VKDVATFGLK	S			115/114	0.422	116/114	0.869	117/114	0.708
2								35703	1	0	503.986	1508.94	3	1508.93	0.0062	1	46.11		28	0.00086	K	VKDVATFGLK	S			115/114	0.424	116/114	0.894	117/114	0.552
2								35704	1	0	503.986	1508.94	3	1508.93	0.0069	1	45.8		28	0.00092	K	VKDVATFGLK	S			115/114	0.416	116/114	0.742	117/114	0.617
2								35705	1	0	503.986	1508.94	3	1508.93	0.0074	1	45.88		28	0.00091	K	VKDVATFGLK	S			115/114	0.449	116/114	0.893	117/114	0.622
2								35706	1	0	503.987	1508.94	3	1508.93	0.009	1	32.95		26	0.011	K	VKDVATFGLK	S			115/114	0.383	116/114	0.799	117/114	0.457
2								35707	1	0	503.987	1508.94	3	1508.93	0.0095	1	45.82		26	0.00058	K	VKDVATFGLK	S			115/114	0.534	116/114	0.92	117/114	0.687
2								35708	1	0	503.987	1508.94	3	1508.93	0.01	1	32.65		26	0.012	K	VKDVATFGLK	S			115/114	0.445	116/114	0.881	117/114	0.665
2								35709	1	0	503.987	1508.94	3	1508.93	0.0104	1	31.95		26	0.014	K	VKDVATFGLK	S			115/114	0.473	116/114	0.934	117/114	0.569
2								35710	1	0	503.988	1508.94	3	1508.93	0.0118	1	46.05		26	0.00053	K	VKDVATFGLK	S			115/114	0.34	116/114	0.737	117/114	0.539
2								35711	1	0	503.988	1508.94	3	1508.93	0.0121	1	45.91		26	0.00053	K	VKDVATFGLK	S			115/114	0.505	116/114	0.993	117/114	0.692
2								35712	1	0	503.988	1508.94	3	1508.93	0.0123	1	45.96		25	0.00049	K	VKDVATFGLK	S			115/114	0.456	116/114	0.806	117/114	0.553
2								35713	1	0	503.988	1508.94	3	1508.93	0.0126	1	45.9		25	0.00049	K	VKDVATFGLK	S			115/114	0.477	116/114	0.988	117/114	0.578
2								35929	1	1	757.422	1512.83	2	1512.84	-0.0105	0	79.25	24	30	6.6e-07	-	ATTGTQGYTVVK	N			115/114	1.508	116/114	2.773	117/114	0.478
2								35931	1	1	505.285	1512.83	3	1512.84	-0.0064	0	29.42	16	30	0.069	-	ATTGTQGYTVVK	N			115/114	1.301	116/114	2.282	117/114	0.509
2								35933	1	1	757.424	1512.83	2	1512.84	-0.0056	0	70.47	23	30	5.5e-06	-	ATTGTQGYTVVK	N			115/114	1.627	116/114	3.224	117/114	0.751
2								35934	1	1	757.424	1512.83	2	1512.84	-0.0055	0	72.74	23	30	3.2e-06	-	ATTGTQGYTVVK	N			115/114	1.429	116/114	3.081	117/114	0.364
2								35936	1	1	757.424	1512.83	2	1512.84	-0.0047	0	72.55	23	30	3.3e-06	-	ATTGTQGYTVVK	N			115/114	1.438	116/114	2.623	117/114	0.697
2								35937	1	1	757.425	1512.83	2	1512.84	-0.0046	0	71.71	23	30	4.1e-06	-	ATTGTQGYTVVK	N			115/114	1.357	116/114	2.887	117/114	0.353
2								35938	1	1	757.425	1512.83	2	1512.84	-0.0044	0	38.52		30	0.0085	-	ATTGTQGYTVVK	N			115/114	1.661	116/114	3.07	117/114	0.768
2								35943	1	1	757.425	1512.84	2	1512.84	-0.0039	0	73.55	23	30	2.6e-06	-	ATTGTQGYTVVK	N			115/114	1.802	116/114	4.028	117/114	0.499
2								35944	1	1	757.425	1512.84	2	1512.84	-0.0031	0	71.24	23	30	4.5e-06	-	ATTGTQGYTVVK	N			115/114	1.621	116/114	3.324	117/114	0.547
2								35947	1	1	757.426	1512.84	2	1512.84	-0.0023	0	58.26	19	30	8.9e-05	-	ATTGTQGYTVVK	N			115/114	2.095	116/114	3.322	117/114	1.099
2								35959	1	1	757.427	1512.84	2	1512.84	0.001	0	71.62	23	30	3.9e-06	-	ATTGTQGYTVVK	N			115/114	1.504	116/114	3.019	117/114	0.607
2								41121	1	0	804.958	1607.9	2	1607.91	-0.0107	0	71.67		31	4.7e-06	K	LYNLVNTQLDK	L			115/114	1.414	116/114	2.331	117/114	0.327
2								41122	1	0	536.975	1607.9	3	1607.91	-0.0104	0	27.38	23	31	0.13	K	LYNLVNTQLDK	L			115/114	0.89	116/114	0.854	117/114	0.79
2								41123	1	0	804.959	1607.9	2	1607.91	-0.0092	0	34.17		31	0.026	K	LYNLVNTQLDK	L			115/114	1.214	116/114	1.702	117/114	0.564
2								41125	1	0	804.961	1607.91	2	1607.91	-0.0054	0	40.87	22	31	0.0055	K	LYNLVNTQLDK	L			115/114	1.582	116/114	2.427	117/114	0.846
2								41126	1	0	804.961	1607.91	2	1607.91	-0.0053	0	25.14	25	31	0.21	K	LYNLVNTQLDK	L			115/114	1.115	116/114	1.547	117/114	0.563
2								41127	1	0	536.976	1607.91	3	1607.91	-0.005	0	44.4	27	31	0.0025	K	LYNLVNTQLDK	L			115/114	1.255	116/114	2.078	117/114	0.606
2								41128	1	0	804.961	1607.91	2	1607.91	-0.0047	0	66.43	30	31	1.5e-05	K	LYNLVNTQLDK	L			115/114	1.741	116/114	3.177	117/114	0.57
2								41129	1	0	804.961	1607.91	2	1607.91	-0.0045	0	37		31	0.013	K	LYNLVNTQLDK	L			115/114	1.396	116/114	2.057	117/114	0.625
2								41131	1	0	536.977	1607.91	3	1607.91	-0.0037	0	30.55	22	31	0.057	K	LYNLVNTQLDK	L			115/114	0.901	116/114	1	117/114	0.938
2								41133	1	0	536.977	1607.91	3	1607.91	-0.0033	0	40.39	26	31	0.006	K	LYNLVNTQLDK	L			115/114	0.981	116/114	1.194	117/114	1.205
2								41134	1	0	536.977	1607.91	3	1607.91	-0.0033	0	33.19	26	31	0.031	K	LYNLVNTQLDK	L			115/114	1.105	116/114	1.234	117/114	1.109
2								41135	1	0	536.977	1607.91	3	1607.91	-0.0031	0	31.32	25	31	0.048	K	LYNLVNTQLDK	L			115/114	1.033	116/114	1.35	117/114	0.959
2								41137	1	0	536.977	1607.91	3	1607.91	-0.0029	0	45.78	29	31	0.0017	K	LYNLVNTQLDK	L			115/114	1.933	116/114	3.297	117/114	0.916
2								41138	1	0	804.962	1607.91	2	1607.91	-0.0029	0	34.4	30	31	0.024	K	LYNLVNTQLDK	L			115/114	1.424	116/114	2.17	117/114	0.629
2								41139	1	0	536.977	1607.91	3	1607.91	-0.0028	0	32.63	26	31	0.036	K	LYNLVNTQLDK	L			115/114	1.075	116/114	1.223	117/114	1.074
2								41141	1	0	536.977	1607.91	3	1607.91	-0.0026	0	30.6	19	31	0.057	K	LYNLVNTQLDK	L			115/114	2.558	116/114	2.743	117/114	2.973
2								41142	1	0	804.962	1607.91	2	1607.91	-0.0025	0	32.23	23	31	0.039	K	LYNLVNTQLDK	L			115/114	1.231	116/114	1.707	117/114	0.636
2								41143	1	0	804.962	1607.91	2	1607.91	-0.0025	0	25.49	25	31	0.18	K	LYNLVNTQLDK	L			115/114	1.617	116/114	2.552	117/114	0.749
2								41144	1	0	804.962	1607.91	2	1607.91	-0.0024	0	68.32		31	9.6e-06	K	LYNLVNTQLDK	L			115/114	2.233	116/114	3.709	117/114	0.739
2								41145	1	0	804.962	1607.91	2	1607.91	-0.0024	0	62.05	25	31	4.1e-05	K	LYNLVNTQLDK	L			115/114	1.675	116/114	2.894	117/114	0.932
2								41148	1	0	804.962	1607.91	2	1607.91	-0.0021	0	25.55	25	31	0.18	K	LYNLVNTQLDK	L			115/114	1.104	116/114	1.81	117/114	0.484
2								41149	1	0	536.977	1607.91	3	1607.91	-0.002	0	30.79	25	31	0.054	K	LYNLVNTQLDK	L			115/114	1.075	116/114	1.126	117/114	1.073
2								41150	1	0	804.963	1607.91	2	1607.91	-0.002	0	36.93		31	0.013	K	LYNLVNTQLDK	L			115/114	1.082	116/114	2.022	117/114	0.476
2								41152	1	0	804.963	1607.91	2	1607.91	-0.0018	0	37.19		31	0.012	K	LYNLVNTQLDK	L			115/114	1.04	116/114	1.74	117/114	0.576
2								41153	1	0	536.978	1607.91	3	1607.91	-0.0017	0	37.37	26	31	0.012	K	LYNLVNTQLDK	L			115/114	1.054	116/114	1.442	117/114	1.094
2								41154	1	0	804.963	1607.91	2	1607.91	-0.0016	0	45.21		31	0.0019	K	LYNLVNTQLDK	L			115/114	1.698	116/114	2.963	117/114	0.442
2								41157	1	0	536.978	1607.91	3	1607.91	-0.0009	0	38.28	27	31	0.0096	K	LYNLVNTQLDK	L			115/114	1.755	116/114	2.015	117/114	1.422
2								41158	1	0	804.963	1607.91	2	1607.91	-0.0009	0	32.92	23	31	0.033	K	LYNLVNTQLDK	L			115/114	1.233	116/114	1.794	117/114	0.531
2								41159	1	0	804.963	1607.91	2	1607.91	-0.0008	0	69.7		31	6.9e-06	K	LYNLVNTQLDK	L			115/114	1.508	116/114	2.375	117/114	0.44
2								41160	1	0	804.963	1607.91	2	1607.91	-0.0008	0	33.02	24	31	0.032	K	LYNLVNTQLDK	L			115/114	1.112	116/114	1.789	117/114	0.509
2								41161	1	0	536.978	1607.91	3	1607.91	-0.0007	0	36.09	27	31	0.016	K	LYNLVNTQLDK	L			115/114	0.975	116/114	1.167	117/114	0.892
2								41162	1	0	804.963	1607.91	2	1607.91	-0.0005	0	35.94	21	31	0.016	K	LYNLVNTQLDK	L			115/114	1.231	116/114	1.794	117/114	0.685
2								41163	1	0	804.963	1607.91	2	1607.91	-0.0005	0	33.18	23	31	0.031	K	LYNLVNTQLDK	L			115/114	1.422	116/114	1.97	117/114	0.549
2								41164	1	0	536.978	1607.91	3	1607.91	-0.0004	0	36.32	26	31	0.015	K	LYNLVNTQLDK	L			115/114	1.238	116/114	1.546	117/114	1.158
2								41165	1	0	804.963	1607.91	2	1607.91	-0.0003	0	32.83	24	31	0.033	K	LYNLVNTQLDK	L			115/114	1.379	116/114	1.97	117/114	0.615
2								41166	1	0	536.978	1607.91	3	1607.91	-0.0002	0	39.58	26	31	0.007	K	LYNLVNTQLDK	L			115/114	2.003	116/114	2.958	117/114	1.674
2								41167	1	0	536.978	1607.91	3	1607.91	-0.0002	0	36.08	26	31	0.016	K	LYNLVNTQLDK	L			115/114	1.139	116/114	1.266	117/114	0.982
2								41171	1	0	536.978	1607.91	3	1607.91	0.0004	0	27.33	25	31	0.13	K	LYNLVNTQLDK	L			115/114	1.004	116/114	1.16	117/114	1.023
2								41174	1	0	804.964	1607.91	2	1607.91	0.0008	0	32.31	17	31	0.041	K	LYNLVNTQLDK	L			115/114	1.385	116/114	1.912	117/114	0.62
2								41175	1	0	804.964	1607.91	2	1607.91	0.0012	0	37.47	30	31	0.012	K	LYNLVNTQLDK	L			115/114	1.434	116/114	2.071	117/114	0.659
2								41178	1	0	804.964	1607.91	2	1607.91	0.0015	0	37.77		31	0.012	K	LYNLVNTQLDK	L			115/114	1.352	116/114	1.974	117/114	0.465
2								41179	1	0	804.964	1607.91	2	1607.91	0.0017	0	27.76	23	31	0.12	K	LYNLVNTQLDK	L			115/114	1.245	116/114	2.095	117/114	0.623
2								41185	1	0	804.965	1607.92	2	1607.91	0.0025	0	64.95		31	2.2e-05	K	LYNLVNTQLDK	L			115/114	1.54	116/114	2.75	117/114	0.364
2								41187	1	0	804.965	1607.92	2	1607.91	0.0032	0	65.09	30	31	2.1e-05	K	LYNLVNTQLDK	L			115/114	1.941	116/114	3.379	117/114	0.573
2								41188	1	0	804.965	1607.92	2	1607.91	0.0032	0	39.39	23	31	0.008	K	LYNLVNTQLDK	L			115/114	1.3	116/114	1.759	117/114	0.736
2								41189	1	0	804.965	1607.92	2	1607.91	0.0032	0	42.74		31	0.0037	K	LYNLVNTQLDK	L			115/114	1.433	116/114	2.05	117/114	0.638
2								41191	1	0	804.966	1607.92	2	1607.91	0.0037	0	44.59		31	0.0025	K	LYNLVNTQLDK	L			115/114	1.225	116/114	1.747	117/114	0.663
2								41196	1	0	804.966	1607.92	2	1607.91	0.0057	0	36.91		31	0.014	K	LYNLVNTQLDK	L			115/114	1.223	116/114	1.766	117/114	0.606
2								41197	1	0	804.967	1607.92	2	1607.91	0.0071	0	70.27		31	6.3e-06	K	LYNLVNTQLDK	L			115/114	1.45	116/114	2.429	117/114	0.321
2								41198	1	0	804.967	1607.92	2	1607.91	0.0075	0	26.16	30	31	0.16	K	LYNLVNTQLDK	L			115/114	---	116/114	---	117/114	---
2								43520	1	1	553.315	1656.92	3	1656.94	-0.0191	0	26.62	17	31	0.16	-	ATTGTQGYTVVK	N	iTRAQ4plex (Y)	0.000000010000.0	115/114	---	116/114	---	117/114	---
2								44106	1	0	835.496	1668.98	2	1668.98	0.0003	1	75.55	21	31	1.9e-06	K	GTTIDFNKTLK	V			115/114	0.196	116/114	0.097	117/114	0.494
2								47879	1	0	582.951	1745.83	3	1745.84	-0.0067	0	37.34	20	25	0.0036	K	SGGSEDTGYVVEMK	A			115/114	0.678	116/114	0.925	117/114	0.516
2								47880	1	0	582.951	1745.83	3	1745.84	-0.0067	0	32.63	20	25	0.011	K	SGGSEDTGYVVEMK	A			115/114	0.656	116/114	0.741	117/114	0.764
2								47881	1	0	582.952	1745.83	3	1745.84	-0.0054	0	27.5	18	25	0.035	K	SGGSEDTGYVVEMK	A			115/114	2.222	116/114	1.688	117/114	2.231
2								47883	1	0	873.924	1745.83	2	1745.84	-0.0047	0	100.36	22	25	1.8e-09	K	SGGSEDTGYVVEMK	A			115/114	0.79	116/114	1.186	117/114	0.422
2								47884	1	0	873.924	1745.83	2	1745.84	-0.0044	0	92.65		25	1.1e-08	K	SGGSEDTGYVVEMK	A			115/114	0.535	116/114	0.787	117/114	0.287
2								47886	1	0	873.925	1745.83	2	1745.84	-0.0039	0	91.86	21	26	1.4e-08	K	SGGSEDTGYVVEMK	A			115/114	0.563	116/114	0.872	117/114	0.317
2								47888	1	0	873.925	1745.84	2	1745.84	-0.003	0	97.62	22	26	3.7e-09	K	SGGSEDTGYVVEMK	A			115/114	0.659	116/114	0.958	117/114	0.4
2								47889	1	0	582.953	1745.84	3	1745.84	-0.0019	0	38.2	19	26	0.0032	K	SGGSEDTGYVVEMK	A			115/114	0.684	116/114	0.987	117/114	0.655
2								47891	1	0	873.926	1745.84	2	1745.84	-0.0016	0	95.03		26	6.7e-09	K	SGGSEDTGYVVEMK	A			115/114	0.716	116/114	1.049	117/114	0.523
2								47892	1	0	873.926	1745.84	2	1745.84	-0.0012	0	97.66		26	3.6e-09	K	SGGSEDTGYVVEMK	A			115/114	0.621	116/114	0.89	117/114	0.366
2								47895	1	0	582.954	1745.84	3	1745.84	0.0006	0	35.39	19	26	0.0063	K	SGGSEDTGYVVEMK	A			115/114	0.701	116/114	0.875	117/114	0.718
2								47896	1	0	873.927	1745.84	2	1745.84	0.0008	0	98.1		26	3.4e-09	K	SGGSEDTGYVVEMK	A			115/114	0.453	116/114	0.699	117/114	0.284
2								48146	1	0	585.009	1752.01	3	1752.01	-0.0083	0	45.43		30	0.0016	K	LYNLVNTQLDK	L	iTRAQ4plex (Y)	0.01000000000.0	115/114	---	116/114	---	117/114	---
2								48147	1	0	877.011	1752.01	2	1752.01	-0.0074	0	59.85		30	5.7e-05	K	LYNLVNTQLDK	L	iTRAQ4plex (Y)	0.01000000000.0	115/114	---	116/114	---	117/114	---
2								48613	1	0	881.92	1761.83	2	1761.83	-0.0076	0	69.73		24	1.5e-06	K	SGGSEDTGYVVEMK	A	Oxidation (M)	0.00000000000020.0	115/114	0.654	116/114	0.78	117/114	0.415
2								48614	1	0	881.921	1761.83	2	1761.83	-0.0065	0	87.46		24	2.6e-08	K	SGGSEDTGYVVEMK	A	Oxidation (M)	0.00000000000020.0	115/114	0.504	116/114	0.706	117/114	0.257
2								48615	1	0	588.283	1761.83	3	1761.83	-0.0059	0	32.8		24	0.008	K	SGGSEDTGYVVEMK	A	Oxidation (M)	0.00000000000020.0	115/114	1.13	116/114	0.918	117/114	1.296
2								48618	1	0	588.285	1761.83	3	1761.83	-0.0011	0	33.19		25	0.0083	K	SGGSEDTGYVVEMK	A	Oxidation (M)	0.00000000000020.0	115/114	0.486	116/114	0.504	117/114	0.263
2								48619	1	0	881.925	1761.84	2	1761.83	0.0022	0	81.82		25	1.3e-07	K	SGGSEDTGYVVEMK	A	Oxidation (M)	0.00000000000020.0	115/114	0.821	116/114	1.055	117/114	0.58
2								48620	1	0	881.926	1761.84	2	1761.83	0.0041	0	92.58		26	1.1e-08	K	SGGSEDTGYVVEMK	A	Oxidation (M)	0.00000000000020.0	115/114	0.567	116/114	0.76	117/114	0.372
2								48622	1	0	588.287	1761.84	3	1761.83	0.0066	0	37.63		26	0.0036	K	SGGSEDTGYVVEMK	A	Oxidation (M)	0.00000000000020.0	115/114	0.936	116/114	1.495	117/114	0.979
2								48623	1	0	881.928	1761.84	2	1761.83	0.0076	0	87.96		26	3.4e-08	K	SGGSEDTGYVVEMK	A	Oxidation (M)	0.00000000000020.0	115/114	0.621	116/114	0.872	117/114	0.352
2								49274	1	0	888.007	1774	2	1774.01	-0.0086	0	98.48	21	31	9.2e-09	K	IITNQADAEAIVTK	L			115/114	1.019	116/114	1.778	117/114	0.433
2								49275	1	0	888.007	1774	2	1774.01	-0.0083	0	89.5	21	31	7.3e-08	K	IITNQADAEAIVTK	L			115/114	1.311	116/114	2.439	117/114	0.438
2								49276	1	0	592.341	1774	3	1774.01	-0.0081	0	51.13		31	0.0005	K	IITNQADAEAIVTK	L			115/114	1.075	116/114	1.312	117/114	1.171
2								49277	1	0	888.007	1774	2	1774.01	-0.0079	0	70.73		31	5.5e-06	K	IITNQADAEAIVTK	L			115/114	0.752	116/114	1.094	117/114	0.422
2								49278	1	0	888.008	1774	2	1774.01	-0.0074	0	101.04	20	31	5.1e-09	K	IITNQADAEAIVTK	L			115/114	1.118	116/114	1.994	117/114	0.267
2								49279	1	0	888.008	1774	2	1774.01	-0.0068	0	85.82	20	31	1.7e-07	K	IITNQADAEAIVTK	L			115/114	1.307	116/114	2.494	117/114	0.379
2								49280	1	0	888.008	1774	2	1774.01	-0.0065	0	87.44	20	31	1.2e-07	K	IITNQADAEAIVTK	L			115/114	1.118	116/114	2.165	117/114	0.324
2								49281	1	0	888.008	1774	2	1774.01	-0.0064	0	101.46	20	30	4.5e-09	K	IITNQADAEAIVTK	L			115/114	1.178	116/114	2.063	117/114	0.291
2								49284	1	0	592.341	1774	3	1774.01	-0.0057	0	47.19		30	0.0012	K	IITNQADAEAIVTK	L			115/114	0.983	116/114	1.085	117/114	0.934
2								49285	1	0	592.341	1774	3	1774.01	-0.0055	0	51.04		30	0.00049	K	IITNQADAEAIVTK	L			115/114	1.031	116/114	1.039	117/114	1.002
2								49287	1	0	888.009	1774	2	1774.01	-0.0052	0	85.45	20	30	1.8e-07	K	IITNQADAEAIVTK	L			115/114	1.16	116/114	2.236	117/114	0.336
2								49288	1	0	888.009	1774	2	1774.01	-0.0052	0	89.5	20	30	7e-08	K	IITNQADAEAIVTK	L			115/114	1.402	116/114	2.419	117/114	0.49
2								49289	1	0	592.342	1774	3	1774.01	-0.005	0	35.19		30	0.019	K	IITNQADAEAIVTK	L			115/114	0.789	116/114	1.029	117/114	0.803
2								49290	1	0	592.342	1774	3	1774.01	-0.0046	0	42.67		31	0.0036	K	IITNQADAEAIVTK	L			115/114	1.017	116/114	1.032	117/114	0.967
2								49292	1	0	592.342	1774	3	1774.01	-0.0042	0	40.13		31	0.0062	K	IITNQADAEAIVTK	L			115/114	0.869	116/114	1.11	117/114	0.728
2								49295	1	0	592.342	1774.01	3	1774.01	-0.0029	0	36.83		31	0.013	K	IITNQADAEAIVTK	L			115/114	0.904	116/114	1.054	117/114	0.943
2								49297	1	0	888.01	1774.01	2	1774.01	-0.0026	0	103.24	20	31	3e-09	K	IITNQADAEAIVTK	L			115/114	1.214	116/114	2.14	117/114	0.346
2								49298	1	0	592.342	1774.01	3	1774.01	-0.0022	0	39.41		31	0.0074	K	IITNQADAEAIVTK	L			115/114	0.95	116/114	1.141	117/114	1.016
2								49302	1	0	888.01	1774.01	2	1774.01	-0.002	0	86.99	19	31	1.3e-07	K	IITNQADAEAIVTK	L			115/114	1.041	116/114	1.895	117/114	0.446
2								49303	1	0	592.343	1774.01	3	1774.01	-0.0019	0	53.88		31	0.00026	K	IITNQADAEAIVTK	L			115/114	0.721	116/114	1.017	117/114	0.682
2								49304	1	0	592.343	1774.01	3	1774.01	-0.0017	0	32.66		31	0.035	K	IITNQADAEAIVTK	L			115/114	1.065	116/114	1.143	117/114	1.053
2								49305	1	0	592.343	1774.01	3	1774.01	-0.0015	0	48.73		31	0.00086	K	IITNQADAEAIVTK	L			115/114	1.23	116/114	1.059	117/114	1.18
2								49306	1	0	592.343	1774.01	3	1774.01	-0.0015	0	35.16		31	0.02	K	IITNQADAEAIVTK	L			115/114	1.028	116/114	1.011	117/114	0.908
2								49307	1	0	888.011	1774.01	2	1774.01	-0.0013	0	69.68	20	31	6.9e-06	K	IITNQADAEAIVTK	L			115/114	1.499	116/114	2.272	117/114	0.632
2								49310	1	0	592.343	1774.01	3	1774.01	-0.0002	0	26.39		31	0.15	K	IITNQADAEAIVTK	L			115/114	---	116/114	---	117/114	---
2								49320	1	0	888.012	1774.01	2	1774.01	0.001	0	85.37	21	31	1.9e-07	K	IITNQADAEAIVTK	L			115/114	1.2	116/114	2.188	117/114	0.66
2								49323	1	0	592.344	1774.01	3	1774.01	0.0014	0	47.03		31	0.0013	K	IITNQADAEAIVTK	L			115/114	1.144	116/114	1.169	117/114	1.235
2								49326	1	0	592.344	1774.01	3	1774.01	0.002	0	38.84		31	0.0084	K	IITNQADAEAIVTK	L			115/114	1.01	116/114	1.046	117/114	0.982
2								49327	1	0	592.344	1774.01	3	1774.01	0.0027	0	32.75		31	0.034	K	IITNQADAEAIVTK	L			115/114	1.004	116/114	1.18	117/114	1.186
2								49328	1	0	592.344	1774.01	3	1774.01	0.0031	0	34.14		31	0.025	K	IITNQADAEAIVTK	L			115/114	1.012	116/114	1.161	117/114	0.938
2								49331	1	0	592.345	1774.01	3	1774.01	0.0036	0	42.49		31	0.0036	K	IITNQADAEAIVTK	L			115/114	1.041	116/114	1.231	117/114	0.99
2								49333	1	0	592.345	1774.01	3	1774.01	0.0038	0	47.5		31	0.0011	K	IITNQADAEAIVTK	L			115/114	1.154	116/114	1.151	117/114	1.359
2								49334	1	0	592.345	1774.01	3	1774.01	0.0042	0	34.75		31	0.021	K	IITNQADAEAIVTK	L			115/114	0.974	116/114	1.014	117/114	0.943
2								49335	1	0	592.345	1774.01	3	1774.01	0.0047	0	45.8		30	0.0016	K	IITNQADAEAIVTK	L			115/114	1.073	116/114	1.063	117/114	1.063
2								49336	1	0	888.014	1774.01	2	1774.01	0.0049	0	70.9	20	30	5.1e-06	K	IITNQADAEAIVTK	L			115/114	1.307	116/114	2.186	117/114	1.675
2								49337	1	0	592.345	1774.01	3	1774.01	0.0055	0	40.45		30	0.0056	K	IITNQADAEAIVTK	L			115/114	1.193	116/114	1.346	117/114	1.231
2								49340	1	0	592.346	1774.02	3	1774.01	0.008	0	48.09		30	0.00092	K	IITNQADAEAIVTK	L			115/114	0.95	116/114	1.068	117/114	0.951
2								49342	1	0	592.346	1774.02	3	1774.01	0.0086	0	36.33		30	0.014	K	IITNQADAEAIVTK	L			115/114	1.198	116/114	1.182	117/114	1.198
2								52875	1	0	924.523	1847.03	2	1847.05	-0.0156	1	75.38	19	31	1.9e-06	K	QLQDGLKDNSIGK	I			115/114	1.233	116/114	5.28	117/114	0.47
2								52879	1	0	616.688	1847.04	3	1847.05	-0.0066	1	28.79		30	0.083	K	QLQDGLKDNSIGK	I			115/114	---	116/114	---	117/114	---
2								52888	1	0	616.691	1847.05	3	1847.05	0.0033	1	28.11		30	0.089	K	QLQDGLKDNSIGK	I			115/114	---	116/114	---	117/114	---
2								52890	1	0	924.536	1847.06	2	1847.05	0.0102	1	72.04		30	3.5e-06	K	QLQDGLKDNSIGK	I			115/114	1.132	116/114	4.461	117/114	0.573
2								54709	1	0	945.976	1889.94	2	1889.94	-0.0035	0	45.77	18	28	0.001	K	SGGSEDTGYVVEMK	A	iTRAQ4plex (Y)	0.00000000100000.0	115/114	---	116/114	---	117/114	---
2								56169	1	0	640.691	1919.05	3	1919.06	-0.0095	0	37.69	15	31	0.013	K	ITVSFNDGVVGEVAPK	S			115/114	0.926	116/114	1.039	117/114	1.028
2								56170	1	0	960.534	1919.05	2	1919.06	-0.0084	0	45.09	20	31	0.0024	K	ITVSFNDGVVGEVAPK	S			115/114	1.296	116/114	2.233	117/114	0.492
2								56171	1	0	640.692	1919.05	3	1919.06	-0.0067	0	30.36		31	0.07	K	ITVSFNDGVVGEVAPK	S			115/114	---	116/114	---	117/114	---
2								56172	1	0	640.692	1919.05	3	1919.06	-0.006	0	78.37		31	1.1e-06	K	ITVSFNDGVVGEVAPK	S			115/114	1.156	116/114	2.421	117/114	0.406
2								56174	1	0	640.692	1919.06	3	1919.06	-0.0055	0	44.84	15	31	0.0025	K	ITVSFNDGVVGEVAPK	S			115/114	0.887	116/114	1.013	117/114	0.952
2								56176	1	0	640.692	1919.06	3	1919.06	-0.0051	0	29.85	15	31	0.079	K	ITVSFNDGVVGEVAPK	S			115/114	1.5	116/114	1.489	117/114	1.33
2								56180	1	0	960.535	1919.06	2	1919.06	-0.0044	0	65.41	21	31	2.2e-05	K	ITVSFNDGVVGEVAPK	S			115/114	1.23	116/114	2.046	117/114	0.635
2								56182	1	0	960.535	1919.06	2	1919.06	-0.0043	0	82.44	20	31	4.4e-07	K	ITVSFNDGVVGEVAPK	S			115/114	1.19	116/114	2.3	117/114	0.508
2								56186	1	0	640.693	1919.06	3	1919.06	-0.0035	0	48		31	0.0012	K	ITVSFNDGVVGEVAPK	S			115/114	0.945	116/114	0.876	117/114	0.981
2								56187	1	0	960.536	1919.06	2	1919.06	-0.0034	0	84.36	21	31	2.8e-07	K	ITVSFNDGVVGEVAPK	S			115/114	1.331	116/114	2.586	117/114	0.529
2								56189	1	0	640.693	1919.06	3	1919.06	-0.0031	0	43.67	15	31	0.0032	K	ITVSFNDGVVGEVAPK	S			115/114	0.733	116/114	0.744	117/114	0.638
2								56191	1	0	640.693	1919.06	3	1919.06	-0.0029	0	56.84		31	0.00015	K	ITVSFNDGVVGEVAPK	S			115/114	0.732	116/114	1.153	117/114	0.623
2								56195	1	0	640.693	1919.06	3	1919.06	-0.0022	0	51.35		31	0.00054	K	ITVSFNDGVVGEVAPK	S			115/114	1.292	116/114	1.232	117/114	1.697
2								56198	1	0	640.693	1919.06	3	1919.06	-0.002	0	38.48		31	0.01	K	ITVSFNDGVVGEVAPK	S			115/114	1.046	116/114	0.832	117/114	1.035
2								56201	1	0	960.537	1919.06	2	1919.06	-0.002	0	83.95	20	31	2.9e-07	K	ITVSFNDGVVGEVAPK	S			115/114	1.275	116/114	2.38	117/114	0.473
2								56202	1	0	960.537	1919.06	2	1919.06	-0.0011	0	88.31	21	31	1.1e-07	K	ITVSFNDGVVGEVAPK	S			115/114	1.252	116/114	2.605	117/114	0.447
2								56205	1	0	640.694	1919.06	3	1919.06	-0.0009	0	42.14		31	0.0044	K	ITVSFNDGVVGEVAPK	S			115/114	0.765	116/114	0.843	117/114	0.9
2								56212	1	0	960.537	1919.06	2	1919.06	-0.0005	0	85.56	21	31	2e-07	K	ITVSFNDGVVGEVAPK	S			115/114	1.155	116/114	2.363	117/114	0.335
2								56220	1	0	960.538	1919.06	2	1919.06	0.0003	0	90.82	21	31	5.9e-08	K	ITVSFNDGVVGEVAPK	S			115/114	1.204	116/114	2.288	117/114	0.507
2								56226	1	0	640.695	1919.06	3	1919.06	0.0011	0	26.77		31	0.15	K	ITVSFNDGVVGEVAPK	S			115/114	---	116/114	---	117/114	---
2								56231	1	0	960.538	1919.06	2	1919.06	0.0016	0	57.85	18	31	0.00012	K	ITVSFNDGVVGEVAPK	S			115/114	1.153	116/114	2.103	117/114	0.591
2								56235	1	0	640.695	1919.06	3	1919.06	0.0022	0	37.71	15	31	0.012	K	ITVSFNDGVVGEVAPK	S			115/114	0.847	116/114	0.889	117/114	0.922
2								56245	1	0	960.54	1919.07	2	1919.06	0.0056	0	90.94	21	31	5.9e-08	K	ITVSFNDGVVGEVAPK	S			115/114	1.235	116/114	2.43	117/114	0.474
2								56250	1	0	640.696	1919.07	3	1919.06	0.0063	0	41.23	15	31	0.0055	K	ITVSFNDGVVGEVAPK	S			115/114	0.647	116/114	0.752	117/114	0.816
2								56251	1	0	960.541	1919.07	2	1919.06	0.0063	0	73.25	20	31	3.5e-06	K	ITVSFNDGVVGEVAPK	S			115/114	1.489	116/114	2.65	117/114	0.611
2								65100	1	0	1084.09	2166.17	2	2166.18	-0.0115	0	93.05		29	2.2e-08	K	VDVTGGSTPSAVAVSGFVTK	D			115/114	1.349	116/114	1.956	117/114	0.302
2								65101	1	0	723.063	2166.17	3	2166.18	-0.0092	0	46.86		29	0.00094	K	VDVTGGSTPSAVAVSGFVTK	D			115/114	1.238	116/114	1.089	117/114	0.683
2								65103	1	0	723.064	2166.17	3	2166.18	-0.0074	0	34.43		29	0.017	K	VDVTGGSTPSAVAVSGFVTK	D			115/114	0.954	116/114	1.078	117/114	0.538
2								65105	1	0	723.064	2166.17	3	2166.18	-0.0072	0	45.77		29	0.0012	K	VDVTGGSTPSAVAVSGFVTK	D			115/114	2.515	116/114	2.241	117/114	1.658
2								65107	1	0	1084.09	2166.17	2	2166.18	-0.0047	0	68.92		29	6.2e-06	K	VDVTGGSTPSAVAVSGFVTK	D			115/114	1.348	116/114	1.92	117/114	0.403
2								65108	1	0	723.065	2166.17	3	2166.18	-0.0045	0	32.8		29	0.025	K	VDVTGGSTPSAVAVSGFVTK	D			115/114	0.758	116/114	0.89	117/114	0.699
2								65109	1	0	723.065	2166.17	3	2166.18	-0.0045	0	27.81		29	0.08	K	VDVTGGSTPSAVAVSGFVTK	D			115/114	---	116/114	---	117/114	---
2								65111	1	0	723.065	2166.17	3	2166.18	-0.0032	0	33.53		29	0.021	K	VDVTGGSTPSAVAVSGFVTK	D			115/114	1.182	116/114	1.285	117/114	1.543
2								65112	1	0	1084.09	2166.17	2	2166.18	-0.003	0	103.98		29	1.9e-09	K	VDVTGGSTPSAVAVSGFVTK	D			115/114	1.744	116/114	2.418	117/114	0.375
2								65115	1	0	1084.1	2166.18	2	2166.18	-0.002	0	88.7		29	6.5e-08	K	VDVTGGSTPSAVAVSGFVTK	D			115/114	1.536	116/114	2.272	117/114	0.348
2								65116	1	0	723.066	2166.18	3	2166.18	-0.0019	0	36.01		29	0.012	K	VDVTGGSTPSAVAVSGFVTK	D			115/114	1.679	116/114	1.323	117/114	0.985
2								65118	1	0	723.066	2166.18	3	2166.18	-0.0017	0	56.16		29	0.00012	K	VDVTGGSTPSAVAVSGFVTK	D			115/114	1.411	116/114	1.962	117/114	0.713
2								65119	1	0	723.066	2166.18	3	2166.18	-0.0015	0	54.14		29	0.00019	K	VDVTGGSTPSAVAVSGFVTK	D			115/114	1.233	116/114	1.593	117/114	0.517
2								65120	1	0	1084.1	2166.18	2	2166.18	-0.0015	0	91.36		29	3.6e-08	K	VDVTGGSTPSAVAVSGFVTK	D			115/114	1.312	116/114	1.795	117/114	0.326
2								65121	1	0	723.066	2166.18	3	2166.18	-0.001	0	55.22		29	0.00015	K	VDVTGGSTPSAVAVSGFVTK	D			115/114	1.438	116/114	1.848	117/114	0.517
2								65122	1	0	723.066	2166.18	3	2166.18	-0.0008	0	51.94		29	0.00031	K	VDVTGGSTPSAVAVSGFVTK	D			115/114	2.81	116/114	1.854	117/114	4.086
2								65123	1	0	723.066	2166.18	3	2166.18	-0.0004	0	33.38		29	0.022	K	VDVTGGSTPSAVAVSGFVTK	D			115/114	1.545	116/114	1.379	117/114	1.682
2								65126	1	0	1084.1	2166.18	2	2166.18	0.0014	0	99.12		29	5.9e-09	K	VDVTGGSTPSAVAVSGFVTK	D			115/114	1.535	116/114	2.028	117/114	0.414
2								65127	1	0	1084.1	2166.18	2	2166.18	0.0038	0	92.6		29	2.7e-08	K	VDVTGGSTPSAVAVSGFVTK	D			115/114	1.38	116/114	1.985	117/114	0.319
2								65131	1	0	723.07	2166.19	3	2166.18	0.0093	0	46.07		29	0.0012	K	VDVTGGSTPSAVAVSGFVTK	D			115/114	2.114	116/114	2.095	117/114	2.459
2								65134	1	0	1084.1	2166.19	2	2166.18	0.0109	0	108.9		29	6.4e-10	K	VDVTGGSTPSAVAVSGFVTK	D			115/114	1.253	116/114	1.757	117/114	0.279
2								65135	1	0	723.07	2166.19	3	2166.18	0.0116	0	49.15		29	0.00061	K	VDVTGGSTPSAVAVSGFVTK	D			115/114	1.439	116/114	1.433	117/114	1.272
2								65138	1	0	1084.1	2166.19	2	2166.18	0.0143	0	104.35		30	1.9e-09	K	VDVTGGSTPSAVAVSGFVTK	D			115/114	1.386	116/114	1.938	117/114	0.327
2								65333	1	0	724.748	2171.22	3	2171.22	-0.0005	1	31.68	16	30	0.043	K	TLIDIATKDTFGMVSK	T			115/114	0.233	116/114	0.163	117/114	0.558
2								65334	1	0	724.749	2171.22	3	2171.22	0.0001	1	40.58		30	0.0055	K	TLIDIATKDTFGMVSK	T			115/114	0.113	116/114	0.011	117/114	0.481
2								65339	1	0	724.75	2171.23	3	2171.22	0.0037	1	34.88		30	0.02	K	TLIDIATKDTFGMVSK	T			115/114	0.148	116/114	0.013	117/114	0.567
2								65340	1	0	724.75	2171.23	3	2171.22	0.0048	1	35.8		30	0.016	K	TLIDIATKDTFGMVSK	T			115/114	0.112	116/114	0.011	117/114	0.468
2								65341	1	0	724.75	2171.23	3	2171.22	0.0048	1	32.38	16	30	0.036	K	TLIDIATKDTFGMVSK	T			115/114	0.259	116/114	0.165	117/114	0.52
2								65342	1	0	724.75	2171.23	3	2171.22	0.005	1	27.04	15	30	0.12	K	TLIDIATKDTFGMVSK	T			115/114	0.239	116/114	0.111	117/114	0.527
2								65343	1	0	724.75	2171.23	3	2171.22	0.0052	1	34.61		30	0.021	K	TLIDIATKDTFGMVSK	T			115/114	0.146	116/114	0.036	117/114	0.518
2								65346	1	0	1086.62	2171.23	2	2171.22	0.0076	1	88.37		30	9.1e-08	K	TLIDIATKDTFGMVSK	T			115/114	0.165	116/114	0.049	117/114	0.617
2								65347	1	0	1086.62	2171.23	2	2171.22	0.0076	1	79.46		30	7.1e-07	K	TLIDIATKDTFGMVSK	T			115/114	0.211	116/114	0.093	117/114	0.648
2								65355	1	0	724.754	2171.24	3	2171.22	0.0158	1	45.97	19	30	0.0015	K	TLIDIATKDTFGMVSK	T			115/114	0.238	116/114	0.136	117/114	0.462
2								65855	1	0	1094.61	2187.21	2	2187.22	-0.0118	1	49.19		31	0.00078	K	TLIDIATKDTFGMVSK	T	Oxidation (M)	0.0000000000002000.0	115/114	0.242	116/114	0.215	117/114	0.564
2								65858	1	0	1094.63	2187.24	2	2187.22	0.0188	1	93.83	19	30	2.3e-08	K	TLIDIATKDTFGMVSK	T	Oxidation (M)	0.0000000000002000.0	115/114	0.201	116/114	0.09	117/114	0.598
2								66250	1	1	734.402	2200.18	3	2200.19	-0.0016	1	40.01		30	0.0056	-	ATTGTQGYTVVKNDWK	K			115/114	0.309	116/114	0.372	117/114	1.265
2								70417	1	0	1176.06	2350.1	2	2350.12	-0.0192	0	84.5	18	25	5.7e-08	K	LGDGDYVDFSVDYNLENK	I			115/114	1.427	116/114	2.425	117/114	0.33
2								70419	1	0	784.379	2350.11	3	2350.12	-0.0071	0	48.91		26	0.00026	K	LGDGDYVDFSVDYNLENK	I			115/114	1.226	116/114	1.843	117/114	0.947
2								70420	1	0	784.379	2350.11	3	2350.12	-0.006	0	29.58		26	0.023	K	LGDGDYVDFSVDYNLENK	I			115/114	1.551	116/114	1.549	117/114	2.29
2								70421	1	0	784.379	2350.12	3	2350.12	-0.0052	0	53.22		26	0.0001	K	LGDGDYVDFSVDYNLENK	I			115/114	1.368	116/114	1.871	117/114	1.178
2								70422	1	0	784.379	2350.12	3	2350.12	-0.0051	0	39.5		26	0.0024	K	LGDGDYVDFSVDYNLENK	I			115/114	1.77	116/114	1.967	117/114	0.941
2								70423	1	0	1176.07	2350.12	2	2350.12	-0.005	0	42.54	16	26	0.0012	K	LGDGDYVDFSVDYNLENK	I			115/114	1.456	116/114	2.71	117/114	0.379
2								70424	1	0	784.38	2350.12	3	2350.12	-0.0031	0	37.55		26	0.0037	K	LGDGDYVDFSVDYNLENK	I			115/114	1.335	116/114	1.696	117/114	1.221
2								70428	1	0	1176.07	2350.12	2	2350.12	0.0001	0	59.45	20	26	2.4e-05	K	LGDGDYVDFSVDYNLENK	I			115/114	1.542	116/114	2.606	117/114	0.521
2								70430	1	0	1176.07	2350.12	2	2350.12	0.0023	0	78.99	17	26	2.6e-07	K	LGDGDYVDFSVDYNLENK	I			115/114	1.604	116/114	3.006	117/114	0.344
2								70431	1	0	784.382	2350.12	3	2350.12	0.0024	0	41.3		26	0.0015	K	LGDGDYVDFSVDYNLENK	I			115/114	1.544	116/114	1.921	117/114	1.034
2								70432	1	0	784.382	2350.12	3	2350.12	0.0026	0	26.56		26	0.046	K	LGDGDYVDFSVDYNLENK	I			115/114	1.166	116/114	1.284	117/114	1.102
2								70434	1	0	784.382	2350.12	3	2350.12	0.0032	0	52.5		26	0.00012	K	LGDGDYVDFSVDYNLENK	I			115/114	1.238	116/114	1.433	117/114	0.87
2								70436	1	0	784.383	2350.13	3	2350.12	0.0052	0	36.33		26	0.0052	K	LGDGDYVDFSVDYNLENK	I			115/114	1.555	116/114	1.873	117/114	1.252
2								70437	1	0	784.383	2350.13	3	2350.12	0.0061	0	29.78		26	0.024	K	LGDGDYVDFSVDYNLENK	I			115/114	1.342	116/114	1.66	117/114	1.193
2								70438	1	0	1176.07	2350.13	2	2350.12	0.0064	0	61.69	18	26	1.6e-05	K	LGDGDYVDFSVDYNLENK	I			115/114	1.549	116/114	2.622	117/114	0.346
2								70439	1	0	1176.07	2350.13	2	2350.12	0.0072	0	60.11		26	2.3e-05	K	LGDGDYVDFSVDYNLENK	I			115/114	1.389	116/114	2.424	117/114	0.34
2								70440	1	0	784.384	2350.13	3	2350.12	0.0081	0	28.37		26	0.035	K	LGDGDYVDFSVDYNLENK	I			115/114	1.082	116/114	1.343	117/114	0.755
2								70442	1	0	784.385	2350.13	3	2350.12	0.0109	0	28.2		26	0.037	K	LGDGDYVDFSVDYNLENK	I			115/114	1.23	116/114	1.501	117/114	1.098
2								70443	1	0	1176.08	2350.14	2	2350.12	0.0162	0	63.67		27	1.1e-05	K	LGDGDYVDFSVDYNLENK	I			115/114	1.473	116/114	2.68	117/114	0.348
2								72403	1	0	808.103	2421.29	3	2421.3	-0.0124	0	69.94		30	5.7e-06	K	VGDSTAGIAINLPSTGLEYAGK	G			115/114	0.857	116/114	1.496	117/114	1.007
2								72404	1	0	1211.65	2421.29	2	2421.3	-0.0113	0	79.98		30	5.7e-07	K	VGDSTAGIAINLPSTGLEYAGK	G			115/114	0.486	116/114	1.185	117/114	0.247
2								72406	1	0	1211.65	2421.29	2	2421.3	-0.0101	0	44.02		30	0.0022	K	VGDSTAGIAINLPSTGLEYAGK	G			115/114	0.55	116/114	1.274	117/114	0.203
2								72407	1	0	808.104	2421.29	3	2421.3	-0.0093	0	60.94		30	4.5e-05	K	VGDSTAGIAINLPSTGLEYAGK	G			115/114	0.484	116/114	0.921	117/114	0.443
2								72410	1	0	1211.65	2421.29	2	2421.3	-0.0079	0	76.41		30	1.3e-06	K	VGDSTAGIAINLPSTGLEYAGK	G			115/114	0.694	116/114	1.416	117/114	0.531
2								72413	1	0	1211.65	2421.29	2	2421.3	-0.005	0	85.52		30	1.5e-07	K	VGDSTAGIAINLPSTGLEYAGK	G			115/114	0.596	116/114	1.163	117/114	0.243
2								72415	1	0	808.106	2421.3	3	2421.3	-0.004	0	52.4		30	0.00031	K	VGDSTAGIAINLPSTGLEYAGK	G			115/114	0.436	116/114	0.694	117/114	-0.028
2								72416	1	0	808.106	2421.3	3	2421.3	-0.004	0	50.1	17	30	0.00053	K	VGDSTAGIAINLPSTGLEYAGK	G			115/114	---	116/114	---	117/114	---
2								72418	1	0	808.106	2421.3	3	2421.3	-0.0029	0	31.6		30	0.037	K	VGDSTAGIAINLPSTGLEYAGK	G			115/114	1.353	116/114	1.512	117/114	1.377
2								72419	1	0	808.106	2421.3	3	2421.3	-0.0027	0	49.7		30	0.00058	K	VGDSTAGIAINLPSTGLEYAGK	G			115/114	0.576	116/114	1.043	117/114	0.561
2								72420	1	0	1211.66	2421.3	2	2421.3	-0.0023	0	81.6		30	3.7e-07	K	VGDSTAGIAINLPSTGLEYAGK	G			115/114	0.641	116/114	1.034	117/114	0.408
2								72425	1	0	808.107	2421.3	3	2421.3	-0.0016	0	44.68	16	30	0.0018	K	VGDSTAGIAINLPSTGLEYAGK	G			115/114	0.86	116/114	1.301	117/114	0.797
2								72426	1	0	808.107	2421.3	3	2421.3	-0.0014	0	36.4		30	0.012	K	VGDSTAGIAINLPSTGLEYAGK	G			115/114	---	116/114	---	117/114	---
2								72430	1	0	1211.66	2421.3	2	2421.3	-0.0011	0	56.41		30	0.00012	K	VGDSTAGIAINLPSTGLEYAGK	G			115/114	0.436	116/114	0.963	117/114	0.196
2								72431	1	0	1211.66	2421.3	2	2421.3	-0.0008	0	44.27	16	30	0.002	K	VGDSTAGIAINLPSTGLEYAGK	G			115/114	0.58	116/114	1.255	117/114	0.261
2								72432	1	0	808.107	2421.3	3	2421.3	-0.0007	0	34.36	15	30	0.02	K	VGDSTAGIAINLPSTGLEYAGK	G			115/114	0.696	116/114	1.29	117/114	1.002
2								72441	1	0	1211.66	2421.3	2	2421.3	0.0004	0	80.31		30	4.8e-07	K	VGDSTAGIAINLPSTGLEYAGK	G			115/114	0.832	116/114	1.202	117/114	0.78
2								72442	1	0	808.107	2421.3	3	2421.3	0.0008	0	33.91	15	30	0.021	K	VGDSTAGIAINLPSTGLEYAGK	G			115/114	---	116/114	---	117/114	---
2								72443	1	0	1211.66	2421.3	2	2421.3	0.0009	0	79.35		30	6e-07	K	VGDSTAGIAINLPSTGLEYAGK	G			115/114	0.543	116/114	1.16	117/114	0.212
2								72445	1	0	808.108	2421.3	3	2421.3	0.0017	0	40.77		30	0.0043	K	VGDSTAGIAINLPSTGLEYAGK	G			115/114	1.017	116/114	1.52	117/114	-0.062
2								72447	1	0	808.108	2421.3	3	2421.3	0.0026	0	56.04		30	0.00013	K	VGDSTAGIAINLPSTGLEYAGK	G			115/114	0.541	116/114	1.036	117/114	0.246
2								72448	1	0	1211.66	2421.3	2	2421.3	0.0026	0	81.87		30	3.4e-07	K	VGDSTAGIAINLPSTGLEYAGK	G			115/114	0.541	116/114	0.979	117/114	0.241
2								72449	1	0	808.108	2421.3	3	2421.3	0.0031	0	51.91		30	0.00034	K	VGDSTAGIAINLPSTGLEYAGK	G			115/114	1.321	116/114	2.098	117/114	1.601
2								72450	1	0	1211.66	2421.3	2	2421.3	0.0033	0	85.62		30	1.4e-07	K	VGDSTAGIAINLPSTGLEYAGK	G			115/114	0.445	116/114	1.048	117/114	0.23
2								72452	1	0	808.108	2421.3	3	2421.3	0.0037	0	56.25		30	0.00012	K	VGDSTAGIAINLPSTGLEYAGK	G			115/114	0.579	116/114	0.723	117/114	0.396
2								72455	1	0	1211.66	2421.3	2	2421.3	0.0041	0	93.95		30	2.1e-08	K	VGDSTAGIAINLPSTGLEYAGK	G			115/114	0.699	116/114	1.331	117/114	0.291
2								72457	1	0	808.109	2421.3	3	2421.3	0.005	0	29.83		30	0.053	K	VGDSTAGIAINLPSTGLEYAGK	G			115/114	---	116/114	---	117/114	---
2								72459	1	0	808.109	2421.3	3	2421.3	0.0052	0	32.45		30	0.029	K	VGDSTAGIAINLPSTGLEYAGK	G			115/114	1.026	116/114	1.715	117/114	1.143
2								72464	1	0	808.109	2421.31	3	2421.3	0.0057	0	54.37		30	0.00018	K	VGDSTAGIAINLPSTGLEYAGK	G			115/114	0.74	116/114	1.169	117/114	0.469
2								72465	1	0	808.109	2421.31	3	2421.3	0.0057	0	55.9		30	0.00013	K	VGDSTAGIAINLPSTGLEYAGK	G			115/114	0.54	116/114	1.358	117/114	0.334
2								72466	1	0	808.109	2421.31	3	2421.3	0.0059	0	45.34		30	0.0015	K	VGDSTAGIAINLPSTGLEYAGK	G			115/114	0.847	116/114	1.381	117/114	1.223
2								72468	1	0	808.109	2421.31	3	2421.3	0.0061	0	52.49		30	0.00028	K	VGDSTAGIAINLPSTGLEYAGK	G			115/114	0.673	116/114	0.945	117/114	0.674
2								72480	1	0	1211.66	2421.31	2	2421.3	0.0082	0	87.16		30	9.7e-08	K	VGDSTAGIAINLPSTGLEYAGK	G			115/114	0.466	116/114	1.028	117/114	0.233
2								72481	1	0	1211.66	2421.31	2	2421.3	0.0085	0	91.29		30	3.7e-08	K	VGDSTAGIAINLPSTGLEYAGK	G			115/114	0.455	116/114	0.994	117/114	0.221
2								72482	1	0	808.11	2421.31	3	2421.3	0.0087	0	49.6		29	0.00054	K	VGDSTAGIAINLPSTGLEYAGK	G			115/114	0.681	116/114	1.513	117/114	1.271
2								72483	1	0	606.334	2421.31	4	2421.3	0.0088	0	34.46		29	0.018	K	VGDSTAGIAINLPSTGLEYAGK	G			115/114	-37.346	116/114	-32.051	117/114	-47.103
2								72484	1	0	808.11	2421.31	3	2421.3	0.009	0	43.54		29	0.0022	K	VGDSTAGIAINLPSTGLEYAGK	G			115/114	1.192	116/114	1.745	117/114	1.25
2								72486	1	0	808.11	2421.31	3	2421.3	0.0099	0	30.54		29	0.044	K	VGDSTAGIAINLPSTGLEYAGK	G			115/114	0.834	116/114	1.423	117/114	1.078
2								72487	1	0	808.111	2421.31	3	2421.3	0.0101	0	49.14		29	0.0006	K	VGDSTAGIAINLPSTGLEYAGK	G			115/114	0.567	116/114	0.993	117/114	0.374
2								72491	1	0	1211.66	2421.31	2	2421.3	0.0114	0	91.84		29	3.2e-08	K	VGDSTAGIAINLPSTGLEYAGK	G			115/114	0.604	116/114	1.151	117/114	0.3
2								72492	1	0	808.111	2421.31	3	2421.3	0.0132	0	53.32		29	0.00023	K	VGDSTAGIAINLPSTGLEYAGK	G			115/114	0.84	116/114	1.01	117/114	0.969
2								72493	1	0	808.111	2421.31	3	2421.3	0.0132	0	31.17		29	0.037	K	VGDSTAGIAINLPSTGLEYAGK	G			115/114	0.86	116/114	1.114	117/114	0.93
2								72494	1	0	1211.66	2421.31	2	2421.3	0.0141	0	87.2		29	9.2e-08	K	VGDSTAGIAINLPSTGLEYAGK	G			115/114	0.536	116/114	1.149	117/114	0.25
2								72495	1	0	808.112	2421.31	3	2421.3	0.0141	0	44.95	21	29	0.0015	K	VGDSTAGIAINLPSTGLEYAGK	G			115/114	0.935	116/114	1.561	117/114	1.427
2								72496	1	0	808.112	2421.31	3	2421.3	0.0143	0	53.17		29	0.00023	K	VGDSTAGIAINLPSTGLEYAGK	G			115/114	0.701	116/114	1.028	117/114	0.449
2								72499	1	0	1211.67	2421.32	2	2421.3	0.0202	0	89.04		29	5.8e-08	K	VGDSTAGIAINLPSTGLEYAGK	G			115/114	0.478	116/114	1.027	117/114	0.247
2								72500	1	0	606.337	2421.32	4	2421.3	0.0208	0	40.44		29	0.0042	K	VGDSTAGIAINLPSTGLEYAGK	G			115/114	0.61	116/114	0.935	117/114	0.698	emPAI	121.89	Quantitation summary for protein	115/114	0.793	520	NN		116/114	1.513	520	NN		117/114	0.415	518	NN
3	115251733	pyruvate-flavodoxin oxidoreductase	10993	142827	401	62.7	5.39	2791	1	1	434.278	866.541	2	866.547	-0.0063	0	27.2	28	31	0.14	K	YGLVK	V			115/114	---	116/114	---	117/114	---
3								2794	1	1	434.279	866.544	2	866.547	-0.0026	0	27.06	27	31	0.15	K	YGLVK	V			115/114	0.508	116/114	0.601	117/114	0.547
3								2819	1	1	434.759	867.503	2	867.506	-0.0027	0	26.77	15	29	0.1	K	FAASGK	K			115/114	0.391	116/114	0.66	117/114	0.367
3								2821	1	1	434.761	867.508	2	867.506	0.0018	0	28.14	17	28	0.06	K	FAASGK	K			115/114	0.293	116/114	0.663	117/114	0.282
3								4464	1	1	452.788	903.561	2	903.563	-0.0019	0	26.1		34	0.32	K	GLEGLK	Y			115/114	---	116/114	---	117/114	---
3								4485	1	1	452.791	903.567	2	903.563	0.0039	0	27.45		33	0.21	K	GLEGLK	Y			115/114	---	116/114	---	117/114	---
3								4954	1	1	456.771	911.528	2	911.532	-0.0041	0	43.26		26	0.0011	R	YGLGSK	D			115/114	0.467	116/114	0.825	117/114	0.368
3								4957	1	1	456.776	911.537	2	911.532	0.0045	0	44.19		25	0.00071	R	YGLGSK	D			115/114	0.301	116/114	0.539	117/114	0.218
3								5376	1	1	461.748	921.481	2	921.482	-0.0009	0	34.12		26	0.0095	K	MSNLTGR	K			115/114	0.4	116/114	0.535	117/114	0.276
3								5377	1	1	461.75	921.485	2	921.482	0.0023	0	34.3		27	0.011	K	MSNLTGR	K			115/114	0.377	116/114	0.494	117/114	0.228
3								5538	1	1	463.284	924.554	2	924.552	0.0017	0	25.93	26	31	0.2	K	DYLVK	R			115/114	---	116/114	---	117/114	---
3								5539	1	1	463.285	924.556	2	924.552	0.0034	0	31.32	30	31	0.051	K	DYLVK	R			115/114	0.35	116/114	0.504	117/114	0.389
3								6284	1	1	470.788	939.561	2	939.563	-0.0028	0	33.53	19	28	0.016	R	YSAIAK	Q			115/114	0.302	116/114	0.522	117/114	0.216
3								6291	1	1	470.792	939.569	2	939.563	0.0054	0	32.3	19	26	0.012	R	YSAIAK	Q			115/114	0.357	116/114	0.697	117/114	0.269
3								6670	1	1	475.264	948.514	2	948.515	-0.0012	0	28.29	17	28	0.048	R	FGDTPIR	A			115/114	0.335	116/114	0.505	117/114	0.22
3								10004	1	1	508.785	1015.56	2	1015.56	-0.0027	0	28.7		28	0.047	R	DVFYGK	E			115/114	0.605	116/114	0.837	117/114	0.418
3								10005	1	1	508.785	1015.56	2	1015.56	-0.0019	0	28.61		28	0.046	R	DVFYGK	E			115/114	0.629	116/114	0.77	117/114	0.508
3								10315	1	1	511.297	1020.58	2	1020.58	-0.0056	0	41.63		30	0.0043	R	FNPEVK	A			115/114	0.567	116/114	0.733	117/114	0.507
3								10316	1	1	511.298	1020.58	2	1020.58	-0.004	0	41.75		30	0.0042	R	FNPEVK	A			115/114	0.574	116/114	0.728	117/114	0.585
3								10318	1	1	511.298	1020.58	2	1020.58	-0.003	0	36.85	29	30	0.013	R	FNPEVK	A			115/114	0.517	116/114	0.699	117/114	0.467
3								10319	1	1	511.298	1020.58	2	1020.58	-0.0025	0	25.36	21	30	0.18	R	FNPEVK	A			115/114	0.629	116/114	0.852	117/114	0.622
3								10323	1	1	511.301	1020.59	2	1020.58	0.0027	0	30.8	21	31	0.059	R	FNPEVK	A			115/114	0.985	116/114	0.99	117/114	1.136
3								11373	1	1	524.317	1046.62	2	1046.62	-0.0031	0	39.9		31	0.0067	K	AVLEAEK	H			115/114	0.39	116/114	0.403	117/114	0.639
3								11376	1	1	524.318	1046.62	2	1046.62	-0.0003	0	42.24		30	0.0037	K	AVLEAEK	H			115/114	0.489	116/114	0.804	117/114	0.537
3								11378	1	1	524.318	1046.62	2	1046.62	0.0004	0	39.78		30	0.0065	K	AVLEAEK	H			115/114	0.431	116/114	0.553	117/114	0.489
3								11518	1	1	525.807	1049.6	2	1049.6	0.0001	0	33.56	23	31	0.031	K	EPEFIK	N			115/114	0.385	116/114	0.538	117/114	0.388
3								11519	1	1	525.808	1049.6	2	1049.6	0.0011	0	34.06	23	31	0.03	K	EPEFIK	N			115/114	0.386	116/114	0.478	117/114	0.315
3								11521	1	1	525.809	1049.6	2	1049.6	0.0034	0	29.43	20	31	0.087	K	EPEFIK	N			115/114	0.37	116/114	0.437	117/114	0.316
3								12332	1	1	534.302	1066.59	2	1066.59	-0.0013	0	33.09	15	30	0.03	K	EPTASFK	D			115/114	0.315	116/114	0.525	117/114	0.255
3								12333	1	1	534.302	1066.59	2	1066.59	-0.0007	0	33.36	15	30	0.026	K	EPTASFK	D			115/114	0.349	116/114	0.645	117/114	0.27
3								13942	1	1	553.326	1104.64	2	1104.64	-0.004	0	34.28	28	31	0.026	K	DFILAQVR	Y			115/114	0.395	116/114	0.584	117/114	0.254
3								13948	1	1	553.326	1104.64	2	1104.64	-0.0038	0	30.33	29	31	0.065	K	DFILAQVR	Y			115/114	0.439	116/114	0.505	117/114	0.365
3								13963	1	1	553.327	1104.64	2	1104.64	-0.0013	0	34.87	28	31	0.022	K	DFILAQVR	Y			115/114	0.517	116/114	0.731	117/114	0.359
3								13964	1	1	553.327	1104.64	2	1104.64	-0.0012	0	41.07	28	31	0.0053	K	DFILAQVR	Y			115/114	0.379	116/114	0.566	117/114	0.247
3								13965	1	1	553.327	1104.64	2	1104.64	-0.001	0	31.9	30	31	0.044	K	DFILAQVR	Y			115/114	0.401	116/114	0.601	117/114	0.336
3								13970	1	1	553.328	1104.64	2	1104.64	0.0006	0	25.97	15	31	0.17	K	DFILAQVR	Y			115/114	0.447	116/114	0.597	117/114	0.344
3								13973	1	1	553.329	1104.64	2	1104.64	0.0013	0	40.62	16	31	0.0059	K	DFILAQVR	Y			115/114	0.363	116/114	0.671	117/114	0.323
3								13979	1	1	553.33	1104.64	2	1104.64	0.0033	0	30.8	15	31	0.057	K	DFILAQVR	Y			115/114	0.453	116/114	0.734	117/114	0.376
3								13986	1	1	553.332	1104.65	2	1104.64	0.0073	0	30.85	19	31	0.058	K	DFILAQVR	Y			115/114	0.359	116/114	0.609	117/114	0.229
3								13988	1	1	553.332	1104.65	2	1104.64	0.0083	0	29.7	16	31	0.077	K	DFILAQVR	Y			115/114	0.326	116/114	0.553	117/114	0.216
3								14644	1	1	560.324	1118.63	2	1118.64	-0.0035	0	68.42		30	8.7e-06	K	ATPAAAMAK	F			115/114	0.325	116/114	0.585	117/114	0.296
3								14646	1	1	560.324	1118.63	2	1118.64	-0.0019	0	61.4		30	4.3e-05	K	ATPAAAMAK	F			115/114	0.445	116/114	0.728	117/114	0.481
3								14648	1	1	560.326	1118.64	2	1118.64	0.0007	0	68.61		31	8.8e-06	K	ATPAAAMAK	F			115/114	0.294	116/114	0.623	117/114	0.276
3								14650	1	1	560.327	1118.64	2	1118.64	0.0025	0	68.53		30	8.7e-06	K	ATPAAAMAK	F			115/114	0.334	116/114	0.607	117/114	0.307
3								17002	1	1	582.82	1163.63	2	1163.63	-0.0027	0	48.76	28	29	0.00065	K	DTTPSDIK	T			115/114	0.393	116/114	0.6	117/114	0.248
3								17003	1	1	582.822	1163.63	2	1163.63	0.0012	0	48.78	28	29	0.00063	K	DTTPSDIK	T			115/114	0.405	116/114	0.597	117/114	0.263
3								17006	1	1	582.822	1163.63	2	1163.63	0.0026	0	48.49	28	30	0.00073	K	DTTPSDIK	T			115/114	0.376	116/114	0.528	117/114	0.31
3								18691	1	1	597.831	1193.65	2	1193.65	-0.006	0	40.41	17	30	0.0047	K	VVTQLYGDR	M			115/114	0.571	116/114	0.845	117/114	0.582
3								18693	1	1	597.832	1193.65	2	1193.65	-0.0038	0	26.8		30	0.11	K	VVTQLYGDR	M			115/114	---	116/114	---	117/114	---
3								18695	1	1	597.832	1193.65	2	1193.65	-0.0035	0	41.01		30	0.004	K	VVTQLYGDR	M			115/114	0.421	116/114	0.629	117/114	0.264
3								18701	1	1	597.834	1193.65	2	1193.65	0.0008	0	42.17		30	0.0031	K	VVTQLYGDR	M			115/114	0.335	116/114	0.497	117/114	0.233
3								19018	1	1	600.842	1199.67	2	1199.67	-0.0043	0	44.09		30	0.0021	K	LGQEIGLGNR	I			115/114	0.389	116/114	0.495	117/114	0.2
3								19025	1	1	600.843	1199.67	2	1199.67	-0.0029	0	37.91	23	30	0.0089	K	LGQEIGLGNR	I			115/114	0.548	116/114	0.784	117/114	0.293
3								19043	1	1	600.846	1199.68	2	1199.67	0.0022	0	43.84		30	0.0022	K	LGQEIGLGNR	I			115/114	0.407	116/114	0.581	117/114	0.316
3								19102	1	1	601.325	1200.64	2	1200.64	-0.0053	0	41.04	25	29	0.0032	K	ENAPMIIGGR	Y			115/114	0.514	116/114	0.682	117/114	0.353
3								19103	1	1	601.328	1200.64	2	1200.64	0.0003	0	43.72	26	29	0.002	K	ENAPMIIGGR	Y			115/114	0.496	116/114	0.714	117/114	0.323
3								19104	1	1	601.328	1200.64	2	1200.64	0.0017	0	43.54	26	29	0.0019	K	ENAPMIIGGR	Y			115/114	0.544	116/114	0.732	117/114	0.402
3								19105	1	1	601.328	1200.64	2	1200.64	0.0017	0	43.65	26	29	0.0019	K	ENAPMIIGGR	Y			115/114	0.589	116/114	0.798	117/114	0.324
3								19107	1	1	401.222	1200.64	3	1200.64	0.0031	0	41.51	23	29	0.003	K	ENAPMIIGGR	Y			115/114	0.583	116/114	0.808	117/114	0.717
3								19149	1	1	601.818	1201.62	2	1201.64	-0.015	0	43.79		27	0.0013	K	SGGITMSHLR	F			115/114	0.455	116/114	0.682	117/114	0.311
3								19150	1	1	401.548	1201.62	3	1201.64	-0.0138	0	44.49		27	0.0011	K	SGGITMSHLR	F			115/114	0.457	116/114	0.659	117/114	0.304
3								19154	1	1	601.824	1201.63	2	1201.64	-0.0022	0	48.11		27	0.00047	K	SGGITMSHLR	F			115/114	0.505	116/114	0.735	117/114	0.326
3								19156	1	1	401.552	1201.63	3	1201.64	-0.0009	0	37.04		28	0.0069	K	SGGITMSHLR	F			115/114	0.723	116/114	1.029	117/114	0.507
3								19157	1	1	601.826	1201.64	2	1201.64	0.0019	0	38.5		28	0.0049	K	SGGITMSHLR	F			115/114	0.653	116/114	0.759	117/114	0.453
3								19158	1	1	401.554	1201.64	3	1201.64	0.0041	0	38.14		29	0.0063	K	SGGITMSHLR	F			115/114	0.419	116/114	0.705	117/114	0.275
3								19586	1	1	605.337	1208.66	2	1208.66	-0.0051	0	37.46		29	0.0085	K	NPFTLDSK	E			115/114	0.402	116/114	0.628	117/114	0.331
3								19591	1	1	605.338	1208.66	2	1208.66	-0.0021	0	34.64	28	29	0.017	K	NPFTLDSK	E			115/114	0.442	116/114	0.688	117/114	0.385
3								19600	1	1	605.341	1208.67	2	1208.66	0.003	0	38.33	27	30	0.0079	K	NPFTLDSK	E			115/114	0.337	116/114	0.631	117/114	0.266
3								19602	1	1	605.341	1208.67	2	1208.66	0.0035	0	37.63	25	30	0.009	K	NPFTLDSK	E			115/114	0.352	116/114	0.521	117/114	0.26
3								19603	1	1	605.342	1208.67	2	1208.66	0.0046	0	27.79	20	30	0.085	K	NPFTLDSK	E			115/114	0.811	116/114	0.806	117/114	0.815
3								19604	1	1	605.343	1208.67	2	1208.66	0.0066	0	47.34	24	30	0.00092	K	NPFTLDSK	E			115/114	0.555	116/114	0.546	117/114	0.445
3								19995	1	1	609.319	1216.62	2	1216.64	-0.0121	0	37.95		27	0.0042	K	ENAPMIIGGR	Y	Oxidation (M)	0.0000200000.0	115/114	2.681	116/114	1.316	117/114	2.314
3								19999	1	1	609.323	1216.63	2	1216.64	-0.0038	0	38.32	15	27	0.0041	K	ENAPMIIGGR	Y	Oxidation (M)	0.0000200000.0	115/114	1.319	116/114	0.858	117/114	0.972
3								20000	1	1	609.324	1216.63	2	1216.64	-0.0018	0	46.91		27	0.00058	K	ENAPMIIGGR	Y	Oxidation (M)	0.0000200000.0	115/114	0.567	116/114	0.779	117/114	0.405
3								20699	1	1	615.357	1228.7	2	1228.71	-0.0074	0	63.89		30	2.4e-05	K	FYTVNAVK	L			115/114	0.747	116/114	0.968	117/114	0.472
3								20700	1	1	615.358	1228.7	2	1228.71	-0.0044	0	64.33		30	2.1e-05	K	FYTVNAVK	L			115/114	0.596	116/114	0.841	117/114	0.358
3								20702	1	1	615.36	1228.71	2	1228.71	-0.0002	0	44.98	25	30	0.0017	K	FYTVNAVK	L			115/114	0.582	116/114	1.046	117/114	0.581
3								20703	1	1	615.361	1228.71	2	1228.71	0.0013	0	64.2		30	1.9e-05	K	FYTVNAVK	L			115/114	0.557	116/114	0.717	117/114	0.348
3								27916	1	1	681.385	1360.76	2	1360.76	-0.0069	0	60.05	26	30	5.2e-05	K	VDVMPANTVK	G			115/114	0.418	116/114	0.717	117/114	0.331
3								27918	1	1	681.386	1360.76	2	1360.76	-0.0044	0	64.03	22	30	2.1e-05	K	VDVMPANTVK	G			115/114	0.319	116/114	0.482	117/114	0.213
3								27920	1	1	681.387	1360.76	2	1360.76	-0.0037	0	61.53	27	30	3.7e-05	K	VDVMPANTVK	G			115/114	0.289	116/114	0.517	117/114	0.262
3								27921	1	1	681.388	1360.76	2	1360.76	-0.0016	0	59.04	27	30	6.7e-05	K	VDVMPANTVK	G			115/114	0.373	116/114	0.671	117/114	0.322
3								27922	1	1	681.388	1360.76	2	1360.76	-0.0007	0	60.81	27	30	4.4e-05	K	VDVMPANTVK	G			115/114	0.307	116/114	0.578	117/114	0.284
3								28198	1	1	684.355	1366.7	2	1366.7	-0.0044	0	39.28	15	28	0.0042	K	AVFTEWLDSR	N			115/114	0.67	116/114	0.865	117/114	0.662
3								28202	1	1	684.357	1366.7	2	1366.7	-0.0004	0	44.4	19	28	0.0013	K	AVFTEWLDSR	N			115/114	0.432	116/114	0.609	117/114	0.294
3								28204	1	1	684.358	1366.7	2	1366.7	0.0007	0	36.18	20	28	0.0091	K	AVFTEWLDSR	N			115/114	0.531	116/114	0.666	117/114	0.531
3								28208	1	1	684.36	1366.71	2	1366.7	0.0056	0	47.53	16	28	0.00069	K	AVFTEWLDSR	N			115/114	0.358	116/114	0.485	117/114	0.404
3								28210	1	1	684.361	1366.71	2	1366.7	0.0074	0	44.27		28	0.0015	K	AVFTEWLDSR	N			115/114	0.39	116/114	0.551	117/114	0.283
3								28883	1	1	689.383	1376.75	2	1376.76	-0.0067	0	52.12	20	29	0.00031	K	VDVMPANTVK	G	Oxidation (M)	0.0002000000.0	115/114	0.445	116/114	0.543	117/114	0.916
3								28887	1	1	689.388	1376.76	2	1376.76	0.0034	0	52.21	19	30	0.00033	K	VDVMPANTVK	G	Oxidation (M)	0.0002000000.0	115/114	0.368	116/114	0.499	117/114	0.429
3								31990	1	1	478.921	1433.74	3	1433.75	-0.0072	0	61.38		28	2.8e-05	R	DNALSPNHPVAR	G			115/114	0.45	116/114	0.574	117/114	0.258
3								31993	1	1	478.923	1433.75	3	1433.75	-0.0042	0	60.43		29	3.9e-05	R	DNALSPNHPVAR	G			115/114	0.389	116/114	0.481	117/114	0.197
3								31994	1	1	717.882	1433.75	2	1433.75	0.0002	0	72.49	22	29	2.5e-06	R	DNALSPNHPVAR	G			115/114	0.371	116/114	0.577	117/114	0.237
3								31995	1	1	478.925	1433.75	3	1433.75	0.0045	0	40.82		29	0.0036	R	DNALSPNHPVAR	G			115/114	0.615	116/114	0.721	117/114	0.371
3								37337	1	1	513.941	1538.8	3	1538.82	-0.0134	0	43.44		29	0.002	R	LPFIHFFDGFR	T			115/114	0.489	116/114	0.707	117/114	0.331
3								37339	1	1	513.945	1538.81	3	1538.82	-0.003	0	28.11		29	0.076	R	LPFIHFFDGFR	T			115/114	---	116/114	---	117/114	---
3								37341	1	1	513.945	1538.81	3	1538.82	-0.0026	0	26.51		29	0.11	R	LPFIHFFDGFR	T			115/114	---	116/114	---	117/114	---
3								37342	1	1	513.945	1538.81	3	1538.82	-0.0026	0	27.41		29	0.09	R	LPFIHFFDGFR	T			115/114	---	116/114	---	117/114	---
3								37343	1	1	770.414	1538.81	2	1538.82	-0.0024	0	50.45		29	0.00045	R	LPFIHFFDGFR	T			115/114	0.377	116/114	0.48	117/114	0.18
3								37345	1	1	513.945	1538.81	3	1538.82	-0.0015	0	50.89		29	0.0004	R	LPFIHFFDGFR	T			115/114	0.403	116/114	0.611	117/114	0.231
3								37355	1	1	513.947	1538.82	3	1538.82	0.0027	0	51.1		29	0.00038	R	LPFIHFFDGFR	T			115/114	0.466	116/114	0.641	117/114	0.286
3								37356	1	1	513.947	1538.82	3	1538.82	0.0031	0	42.23		29	0.0029	R	LPFIHFFDGFR	T			115/114	0.528	116/114	0.622	117/114	0.461
3								37357	1	1	513.947	1538.82	3	1538.82	0.0032	0	46.87		29	0.001	R	LPFIHFFDGFR	T			115/114	0.407	116/114	0.637	117/114	0.281
3								37359	1	1	513.947	1538.82	3	1538.82	0.0047	0	46.56		30	0.0011	R	LPFIHFFDGFR	T			115/114	0.457	116/114	0.65	117/114	0.39
3								37360	1	1	513.947	1538.82	3	1538.82	0.0047	0	46.45		30	0.0012	R	LPFIHFFDGFR	T			115/114	0.545	116/114	0.655	117/114	0.42
3								37362	1	1	513.947	1538.82	3	1538.82	0.0049	0	34.74		30	0.017	R	LPFIHFFDGFR	T			115/114	0.742	116/114	0.76	117/114	0.625
3								37363	1	1	513.948	1538.82	3	1538.82	0.0053	0	50.98		30	0.00044	R	LPFIHFFDGFR	T			115/114	0.396	116/114	0.672	117/114	0.208
3								37364	1	1	513.948	1538.82	3	1538.82	0.0054	0	26.4		30	0.13	R	LPFIHFFDGFR	T			115/114	---	116/114	---	117/114	---
3								37366	1	1	770.419	1538.82	2	1538.82	0.0075	0	45.72		30	0.0015	R	LPFIHFFDGFR	T			115/114	0.428	116/114	0.616	117/114	0.287
3								37367	1	1	513.948	1538.82	3	1538.82	0.0076	0	37.8		30	0.0091	R	LPFIHFFDGFR	T			115/114	0.582	116/114	0.713	117/114	0.479
3								37368	1	1	770.419	1538.82	2	1538.82	0.0077	0	52.5		30	0.00031	R	LPFIHFFDGFR	T			115/114	0.724	116/114	0.921	117/114	0.759
3								37370	1	1	770.419	1538.82	2	1538.82	0.0084	0	53.99		30	0.00023	R	LPFIHFFDGFR	T			115/114	0.456	116/114	0.552	117/114	0.277
3								37371	1	1	513.949	1538.83	3	1538.82	0.0097	0	46.72		30	0.0012	R	LPFIHFFDGFR	T			115/114	0.486	116/114	0.655	117/114	0.345
3								37372	1	1	513.949	1538.83	3	1538.82	0.01	0	26.39		30	0.13	R	LPFIHFFDGFR	T			115/114	---	116/114	---	117/114	---
3								37373	1	1	513.949	1538.83	3	1538.82	0.0107	0	46.42		30	0.0013	R	LPFIHFFDGFR	T			115/114	0.421	116/114	0.593	117/114	0.312
3								37379	1	1	513.952	1538.83	3	1538.82	0.017	0	25.93		30	0.15	R	LPFIHFFDGFR	T			115/114	---	116/114	---	117/114	---
3								37642	1	1	773.89	1545.77	2	1545.77	-0.0068	0	42.45	20	28	0.0022	K	HFLDAMPSTVER	I			115/114	0.493	116/114	0.617	117/114	0.314
3								37649	1	1	516.264	1545.77	3	1545.77	-0.0023	0	30.51		29	0.037	K	HFLDAMPSTVER	I			115/114	0.76	116/114	0.896	117/114	0.667
3								37650	1	1	516.264	1545.77	3	1545.77	-0.0023	0	31.16		29	0.032	K	HFLDAMPSTVER	I			115/114	0.751	116/114	1.044	117/114	0.754
3								37651	1	1	516.264	1545.77	3	1545.77	-0.0023	0	26.99		29	0.084	K	HFLDAMPSTVER	I			115/114	---	116/114	---	117/114	---
3								37653	1	1	516.264	1545.77	3	1545.77	-0.002	0	28.64		29	0.058	K	HFLDAMPSTVER	I			115/114	---	116/114	---	117/114	---
3								37654	1	1	516.264	1545.77	3	1545.77	-0.0018	0	25.6		29	0.12	K	HFLDAMPSTVER	I			115/114	---	116/114	---	117/114	---
3								37659	1	1	773.894	1545.77	2	1545.77	-0.0006	0	40.94	20	29	0.0036	K	HFLDAMPSTVER	I			115/114	0.373	116/114	0.536	117/114	0.247
3								37662	1	1	516.265	1545.77	3	1545.77	0.0004	0	27		29	0.09	K	HFLDAMPSTVER	I			115/114	---	116/114	---	117/114	---
3								37667	1	1	516.266	1545.78	3	1545.77	0.0019	0	26.83		29	0.093	K	HFLDAMPSTVER	I			115/114	---	116/114	---	117/114	---
3								37670	1	1	516.266	1545.78	3	1545.77	0.0021	0	28.67		29	0.061	K	HFLDAMPSTVER	I			115/114	---	116/114	---	117/114	---
3								37671	1	1	516.266	1545.78	3	1545.77	0.0023	0	25.34		29	0.13	K	HFLDAMPSTVER	I			115/114	---	116/114	---	117/114	---
3								37674	1	1	516.267	1545.78	3	1545.77	0.0052	0	26.85		29	0.095	K	HFLDAMPSTVER	I			115/114	---	116/114	---	117/114	---
3								38483	1	1	781.889	1561.76	2	1561.77	-0.0045	0	54.79		27	8.7e-05	K	HFLDAMPSTVER	I	Oxidation (M)	0.000002000000.0	115/114	0.447	116/114	0.589	117/114	0.266
3								38639	1	1	783.446	1564.88	2	1564.88	-0.0014	0	56.36	16	31	0.00016	K	VHLYRPFSMK	H			115/114	0.073	116/114	2.327	117/114	0.236
3								41419	1	1	807.458	1612.9	2	1612.91	-0.0044	0	59.59	20	30	5.5e-05	K	YYQNIVGIVEK	Y			115/114	0.508	116/114	0.653	117/114	0.481
3								41420	1	1	807.459	1612.9	2	1612.91	-0.0035	0	58.89	24	30	6.6e-05	K	YYQNIVGIVEK	Y			115/114	0.73	116/114	0.95	117/114	0.648
3								41422	1	1	807.462	1612.91	2	1612.91	0.0032	0	55.79	22	30	0.00014	K	YYQNIVGIVEK	Y			115/114	0.707	116/114	0.891	117/114	0.648
3								41423	1	1	538.644	1612.91	3	1612.91	0.0044	0	28.69		30	0.076	K	YYQNIVGIVEK	Y			115/114	---	116/114	---	117/114	---
3								41426	1	1	807.464	1612.91	2	1612.91	0.0064	0	63.33	17	30	2.6e-05	K	YYQNIVGIVEK	Y			115/114	0.67	116/114	0.69	117/114	0.695
3								41429	1	1	807.465	1612.92	2	1612.91	0.0087	0	62.13		30	3.5e-05	K	YYQNIVGIVEK	Y			115/114	0.386	116/114	0.774	117/114	0.336
3								41430	1	1	538.646	1612.92	3	1612.91	0.0094	0	32.84	26	30	0.029	K	YYQNIVGIVEK	Y			115/114	0.448	116/114	0.819	117/114	0.584
3								41457	1	1	807.961	1613.91	2	1613.91	-0.0039	0	88.49	24	30	8.4e-08	K	LAEIIPEEDAVK	Y			115/114	0.419	116/114	0.622	117/114	0.307
3								41458	1	1	807.962	1613.91	2	1613.91	-0.003	0	70.08	20	30	5.8e-06	K	LAEIIPEEDAVK	Y			115/114	0.513	116/114	0.629	117/114	0.422
3								41460	1	1	807.967	1613.92	2	1613.91	0.0079	0	88.06	24	30	9e-08	K	LAEIIPEEDAVK	Y			115/114	0.34	116/114	0.505	117/114	0.255
3								41622	1	1	539.961	1616.86	3	1616.87	-0.006	0	32.47	17	29	0.027	R	INMIMQSAFFK	L			115/114	0.411	116/114	0.505	117/114	0.232
3								41624	1	1	809.439	1616.86	2	1616.87	-0.0026	0	83.33		30	2.4e-07	R	INMIMQSAFFK	L			115/114	0.503	116/114	0.604	117/114	0.358
3								41625	1	1	809.439	1616.86	2	1616.87	-0.0021	0	71.81		30	3.4e-06	R	INMIMQSAFFK	L			115/114	0.379	116/114	0.577	117/114	0.259
3								41627	1	1	809.44	1616.86	2	1616.87	-0.0016	0	74.16	29	30	2.1e-06	R	INMIMQSAFFK	L			115/114	0.511	116/114	0.745	117/114	0.346
3								41628	1	1	539.962	1616.87	3	1616.87	-0.001	0	27.13	15	30	0.11	R	INMIMQSAFFK	L			115/114	0.691	116/114	0.763	117/114	0.723
3								41633	1	1	539.963	1616.87	3	1616.87	0.001	0	39.48	17	30	0.0063	R	INMIMQSAFFK	L			115/114	0.42	116/114	0.615	117/114	0.285
3								41635	1	1	809.441	1616.87	2	1616.87	0.0021	0	86.19		30	1.3e-07	R	INMIMQSAFFK	L			115/114	0.529	116/114	0.624	117/114	0.401
3								41638	1	1	809.442	1616.87	2	1616.87	0.0032	0	80.8		30	4.8e-07	R	INMIMQSAFFK	L			115/114	0.522	116/114	0.601	117/114	0.297
3								41642	1	1	539.967	1616.88	3	1616.87	0.0118	0	26.98	16	30	0.12	R	INMIMQSAFFK	L			115/114	0.589	116/114	0.729	117/114	0.545
3								42411	1	1	817.437	1632.86	2	1632.86	-0.0018	0	70.99	25	30	4.2e-06	R	INMIMQSAFFK	L	Oxidation (M)	0.00200000000.0	115/114	0.532	116/114	0.692	117/114	0.346
3								42412	1	1	817.437	1632.86	2	1632.86	-0.0008	0	71.43	23	30	3.8e-06	R	INMIMQSAFFK	L	Oxidation (M)	0.00002000000.0	115/114	0.585	116/114	0.708	117/114	0.562
3								42416	1	1	817.441	1632.87	2	1632.86	0.0062	0	52.41		30	0.00031	R	INMIMQSAFFK	L	Oxidation (M)	0.00002000000.0	115/114	0.712	116/114	0.855	117/114	0.591
3								42666	1	1	820.431	1638.85	2	1638.85	-0.0024	0	76.58	21	29	9.1e-07	K	QFPEEADGLFAK	A			115/114	0.435	116/114	0.707	117/114	0.388
3								42667	1	1	547.29	1638.85	3	1638.85	-0.0012	0	26.91	24	29	0.089	K	QFPEEADGLFAK	A			115/114	1.492	116/114	0.782	117/114	1.893
3								42669	1	1	820.432	1638.85	2	1638.85	-0.0004	0	87.08		29	9e-08	K	QFPEEADGLFAK	A			115/114	0.395	116/114	0.657	117/114	0.257
3								43109	1	1	825.434	1648.85	2	1648.86	-0.0027	0	89.75		29	4.9e-08	R	INMIMQSAFFK	L	2 Oxidation (M)	0.00202000000.0	115/114	0.769	116/114	0.896	117/114	0.694
3								43375	1	1	827.914	1653.81	2	1653.82	-0.009	0	75.33	21	28	9.3e-07	R	GTAQNPDIYFQTR	E			115/114	0.38	116/114	0.571	117/114	0.308
3								43376	1	1	552.279	1653.82	3	1653.82	-0.0078	0	41.83		28	0.0022	R	GTAQNPDIYFQTR	E			115/114	0.556	116/114	0.477	117/114	0.884
3								43377	1	1	827.918	1653.82	2	1653.82	-0.0016	0	77.65	21	28	5.8e-07	R	GTAQNPDIYFQTR	E			115/114	0.447	116/114	0.673	117/114	0.292
3								43378	1	1	827.919	1653.82	2	1653.82	0.0001	0	66.22		28	8e-06	R	GTAQNPDIYFQTR	E			115/114	0.436	116/114	0.625	117/114	0.348
3								43379	1	1	827.92	1653.83	2	1653.82	0.0023	0	66.25	18	28	8.3e-06	R	GTAQNPDIYFQTR	E			115/114	0.463	116/114	0.626	117/114	0.379
3								43380	1	1	552.283	1653.83	3	1653.82	0.003	0	42.51		28	0.002	R	GTAQNPDIYFQTR	E			115/114	0.508	116/114	0.572	117/114	0.578
3								43381	1	1	827.921	1653.83	2	1653.82	0.0037	0	66.77	23	28	7.2e-06	R	GTAQNPDIYFQTR	E			115/114	0.356	116/114	0.384	117/114	0.33
3								43383	1	1	827.922	1653.83	2	1653.82	0.007	0	79.12	21	28	4.3e-07	R	GTAQNPDIYFQTR	E			115/114	0.345	116/114	0.572	117/114	0.212
3								43384	1	1	552.284	1653.83	3	1653.82	0.0085	0	49.8		28	0.00037	R	GTAQNPDIYFQTR	E			115/114	0.447	116/114	0.692	117/114	0.255
3								43546	1	1	829.899	1657.78	2	1657.79	-0.0024	0	81.51		24	1e-07	K	YAQAYFDYDSK	K			115/114	0.278	116/114	0.439	117/114	0.25
3								43547	1	1	829.9	1657.79	2	1657.79	-0.0006	0	77.51		24	2.7e-07	K	YAQAYFDYDSK	K			115/114	0.345	116/114	0.581	117/114	0.243
3								43549	1	1	829.901	1657.79	2	1657.79	0.0009	0	82.22	18	25	9.7e-08	K	YAQAYFDYDSK	K			115/114	0.28	116/114	0.485	117/114	0.219
3								43550	1	1	829.901	1657.79	2	1657.79	0.0014	0	77.24		25	3.2e-07	K	YAQAYFDYDSK	K			115/114	0.494	116/114	0.708	117/114	0.452
3								43857	1	1	555.641	1663.9	3	1663.9	-0.0024	0	25.62	16	31	0.17	K	TVFDNLVSEQPK	N			115/114	0.622	116/114	0.5	117/114	0.643
3								43860	1	1	832.961	1663.91	2	1663.9	0.0042	0	71.86		31	4.6e-06	K	TVFDNLVSEQPK	N			115/114	0.463	116/114	0.662	117/114	0.306
3								44444	1	1	838.933	1675.85	2	1675.85	-0.0025	0	52.79		29	0.00022	K	EPGSTGEPLYLDVR	D			115/114	0.244	116/114	0.36	117/114	0.159
3								44448	1	1	838.935	1675.86	2	1675.85	0.0014	0	54.38		29	0.00016	K	EPGSTGEPLYLDVR	D			115/114	0.275	116/114	0.42	117/114	0.224
3								44453	1	1	838.939	1675.86	2	1675.85	0.0096	0	34.28	17	29	0.018	K	EPGSTGEPLYLDVR	D			115/114	0.424	116/114	0.514	117/114	0.431
3								45349	1	1	565.99	1694.95	3	1694.96	-0.0097	0	48.55		31	0.00093	K	VAGELLPGVFHVSAR	A			115/114	0.681	116/114	0.618	117/114	0.597
3								45350	1	1	848.483	1694.95	2	1694.96	-0.0072	0	59.32		31	7.8e-05	K	VAGELLPGVFHVSAR	A			115/114	0.692	116/114	0.963	117/114	0.675
3								45352	1	1	848.484	1694.95	2	1694.96	-0.0059	0	46.36		31	0.0015	K	VAGELLPGVFHVSAR	A			115/114	0.499	116/114	0.647	117/114	0.26
3								45353	1	1	848.485	1694.95	2	1694.96	-0.0041	0	60.62		31	5.7e-05	K	VAGELLPGVFHVSAR	A			115/114	0.501	116/114	0.613	117/114	0.333
3								45354	1	1	848.485	1694.96	2	1694.96	-0.0034	0	39.69		31	0.0071	K	VAGELLPGVFHVSAR	A			115/114	0.555	116/114	0.718	117/114	0.304
3								45355	1	1	565.993	1694.96	3	1694.96	-0.0032	0	52.29	22	31	0.00039	K	VAGELLPGVFHVSAR	A			115/114	0.571	116/114	0.699	117/114	0.447
3								45356	1	1	565.993	1694.96	3	1694.96	-0.003	0	53.58	22	31	0.00029	K	VAGELLPGVFHVSAR	A			115/114	0.744	116/114	0.856	117/114	0.455
3								45358	1	1	565.993	1694.96	3	1694.96	-0.0021	0	52.98	22	31	0.00034	K	VAGELLPGVFHVSAR	A			115/114	0.37	116/114	0.455	117/114	0.265
3								45359	1	1	848.486	1694.96	2	1694.96	-0.002	0	61.47		31	4.7e-05	K	VAGELLPGVFHVSAR	A			115/114	0.457	116/114	0.552	117/114	0.258
3								45361	1	1	565.993	1694.96	3	1694.96	-0.0009	0	51.85	22	31	0.00044	K	VAGELLPGVFHVSAR	A			115/114	0.444	116/114	0.584	117/114	0.349
3								45363	1	1	565.993	1694.96	3	1694.96	-0.0006	0	48.86		31	0.00087	K	VAGELLPGVFHVSAR	A			115/114	0.491	116/114	0.589	117/114	0.25
3								45364	1	1	565.994	1694.96	3	1694.96	0.0001	0	46.34	18	31	0.0015	K	VAGELLPGVFHVSAR	A			115/114	0.467	116/114	0.51	117/114	0.348
3								45365	1	1	565.994	1694.96	3	1694.96	0.0003	0	26.87	15	31	0.13	K	VAGELLPGVFHVSAR	A			115/114	0.783	116/114	0.734	117/114	0.862
3								45366	1	1	565.994	1694.96	3	1694.96	0.0005	0	40.77		31	0.0054	K	VAGELLPGVFHVSAR	A			115/114	0.69	116/114	0.624	117/114	0.638
3								45367	1	1	565.994	1694.96	3	1694.96	0.0007	0	42.71		31	0.0035	K	VAGELLPGVFHVSAR	A			115/114	0.624	116/114	0.67	117/114	0.616
3								45372	1	1	565.995	1694.96	3	1694.96	0.0025	0	39.86		31	0.0067	K	VAGELLPGVFHVSAR	A			115/114	0.591	116/114	0.564	117/114	0.542
3								45374	1	1	565.995	1694.96	3	1694.96	0.0025	0	26.35	14	31	0.15	K	VAGELLPGVFHVSAR	A			115/114	0.777	116/114	0.691	117/114	0.754
3								45375	1	1	565.995	1694.96	3	1694.96	0.0027	0	25.88	15	31	0.17	K	VAGELLPGVFHVSAR	A			115/114	0.829	116/114	0.932	117/114	1.011
3								45376	1	1	565.995	1694.96	3	1694.96	0.0029	0	25.73	16	31	0.17	K	VAGELLPGVFHVSAR	A			115/114	0.723	116/114	0.798	117/114	0.762
3								45377	1	1	565.995	1694.96	3	1694.96	0.0031	0	26.11	15	31	0.16	K	VAGELLPGVFHVSAR	A			115/114	1.011	116/114	0.923	117/114	0.83
3								45379	1	1	565.995	1694.96	3	1694.96	0.0036	0	48.85		30	0.00082	K	VAGELLPGVFHVSAR	A			115/114	0.592	116/114	0.61	117/114	0.585
3								45382	1	1	565.995	1694.96	3	1694.96	0.0042	0	35.93		30	0.016	K	VAGELLPGVFHVSAR	A			115/114	2.907	116/114	2.333	117/114	3.205
3								45383	1	1	565.995	1694.96	3	1694.96	0.0042	0	27.97	14	30	0.1	K	VAGELLPGVFHVSAR	A			115/114	0.704	116/114	0.735	117/114	0.62
3								45384	1	1	565.995	1694.96	3	1694.96	0.0044	0	43.47	16	30	0.0028	K	VAGELLPGVFHVSAR	A			115/114	0.703	116/114	0.664	117/114	0.573
3								45385	1	1	565.995	1694.96	3	1694.96	0.0051	0	26.13		30	0.15	K	VAGELLPGVFHVSAR	A			115/114	---	116/114	---	117/114	---
3								45388	1	1	565.996	1694.97	3	1694.96	0.0067	0	34.45		30	0.022	K	VAGELLPGVFHVSAR	A			115/114	0.749	116/114	0.68	117/114	0.518
3								45389	1	1	565.997	1694.97	3	1694.96	0.0095	0	26.02	16	30	0.15	K	VAGELLPGVFHVSAR	A			115/114	0.711	116/114	0.867	117/114	0.813
3								45411	1	1	848.944	1695.87	2	1695.88	-0.0083	0	98.68		30	7.1e-09	K	FWGLGSDGTVGANK	Q			115/114	0.424	116/114	0.624	117/114	0.308
3								45416	1	1	848.948	1695.88	2	1695.88	-0.0017	0	97.97		30	9.4e-09	K	FWGLGSDGTVGANK	Q			115/114	0.429	116/114	0.632	117/114	0.311
3								45418	1	1	848.948	1695.88	2	1695.88	-0.0007	0	100.94		30	4.8e-09	K	FWGLGSDGTVGANK	Q			115/114	0.377	116/114	0.502	117/114	0.271
3								45421	1	1	848.951	1695.89	2	1695.88	0.0045	0	102.56		30	3.3e-09	K	FWGLGSDGTVGANK	Q			115/114	0.456	116/114	0.659	117/114	0.339
3								46011	1	1	569.976	1706.91	3	1706.91	-0.0046	0	34.63	28	30	0.02	K	QSYVYQYDLLK	G			115/114	0.73	116/114	0.684	117/114	0.57
3								46012	1	1	854.461	1706.91	2	1706.91	-0.0045	0	74.98	24	30	1.9e-06	K	QSYVYQYDLLK	G			115/114	0.44	116/114	0.613	117/114	0.239
3								46014	1	1	854.462	1706.91	2	1706.91	-0.0018	0	72.51	23	30	3.3e-06	K	QSYVYQYDLLK	G			115/114	0.353	116/114	0.517	117/114	0.207
3								46017	1	1	854.464	1706.91	2	1706.91	0.001	0	70.87	22	30	4.9e-06	K	QSYVYQYDLLK	G			115/114	0.482	116/114	0.647	117/114	0.281
3								46019	1	1	854.465	1706.91	2	1706.91	0.0022	0	68.14	22	30	9.2e-06	K	QSYVYQYDLLK	G			115/114	0.388	116/114	0.58	117/114	0.265
3								48461	1	1	586.673	1757	3	1757.01	-0.0125	0	32.82		30	0.029	K	YYQNIVGIVEK	Y	iTRAQ4plex (Y)	0.01000000000.0	115/114	---	116/114	---	117/114	---
3								50447	1	1	600.314	1797.92	3	1797.93	-0.006	0	34.81		29	0.014	R	GTAQNPDIYFQTR	E	iTRAQ4plex (Y)	0.0000000010000.0	115/114	---	116/114	---	117/114	---
3								50642	1	1	601.963	1802.87	3	1802.87	-0.0056	0	39.11		26	0.0025	K	HSLFDYYGAEDAK	Y			115/114	0.654	116/114	0.761	117/114	0.562
3								50645	1	1	601.963	1802.87	3	1802.87	-0.0034	0	53.71		26	8.5e-05	K	HSLFDYYGAEDAK	Y			115/114	0.541	116/114	0.577	117/114	0.464
3								50646	1	1	601.964	1802.87	3	1802.87	-0.0021	0	35.91		26	0.0053	K	HSLFDYYGAEDAK	Y			115/114	0.69	116/114	0.774	117/114	0.876
3								50649	1	1	902.445	1802.88	2	1802.87	0.0031	0	99.37		26	2.5e-09	K	HSLFDYYGAEDAK	Y			115/114	0.338	116/114	0.464	117/114	0.217
3								56040	1	1	959.494	1916.97	2	1916.97	0.0016	0	69.64		29	4.6e-06	K	VEVPASWENAVDADK	G			115/114	0.111	116/114	0.264	117/114	0.129
3								56726	1	1	644.332	1929.97	3	1929.98	-0.0088	1	39.88		29	0.0048	K	YAQAYFDYDSKK	S			115/114	1.57	116/114	2.6	117/114	0.83
3								56727	1	1	644.333	1929.98	3	1929.98	-0.0069	1	37.43		29	0.0086	K	YAQAYFDYDSKK	S			115/114	1.574	116/114	2.328	117/114	0.825
3								56732	1	1	966.004	1929.99	2	1929.98	0.0087	1	82.15	21	30	3.3e-07	K	YAQAYFDYDSKK	S			115/114	1.724	116/114	2.947	117/114	0.911
3								61273	1	1	684.037	2049.09	3	2049.1	-0.0104	1	71.71	17	30	3.8e-06	R	TKEPGSTGEPLYLDVR	D			115/114	0.45	116/114	0.939	117/114	0.27
3								61274	1	1	684.037	2049.09	3	2049.1	-0.0102	1	58.75		30	7.6e-05	R	TKEPGSTGEPLYLDVR	D			115/114	0.366	116/114	0.639	117/114	0.211
3								61276	1	1	684.038	2049.09	3	2049.1	-0.008	1	60.11		30	5.8e-05	R	TKEPGSTGEPLYLDVR	D			115/114	0.63	116/114	0.919	117/114	0.627
3								61278	1	1	1025.55	2049.09	2	2049.1	-0.0067	1	47.93		30	0.00096	R	TKEPGSTGEPLYLDVR	D			115/114	0.344	116/114	0.649	117/114	0.224
3								61279	1	1	1025.55	2049.09	2	2049.1	-0.0057	1	61.81	21	30	4e-05	R	TKEPGSTGEPLYLDVR	D			115/114	0.432	116/114	0.641	117/114	0.206
3								61282	1	1	513.281	2049.09	4	2049.1	-0.0042	1	31.3	17	30	0.045	R	TKEPGSTGEPLYLDVR	D			115/114	0.749	116/114	0.846	117/114	0.688
3								61284	1	1	684.039	2049.09	3	2049.1	-0.004	1	67.46		30	1.1e-05	R	TKEPGSTGEPLYLDVR	D			115/114	0.582	116/114	0.852	117/114	0.414
3								61286	1	1	1025.55	2049.1	2	2049.1	-0.0033	1	84.17	20	30	2.3e-07	R	TKEPGSTGEPLYLDVR	D			115/114	0.376	116/114	0.657	117/114	0.283
3								61287	1	1	684.039	2049.1	3	2049.1	-0.0027	1	48.19	16	30	0.00091	R	TKEPGSTGEPLYLDVR	D			115/114	0.765	116/114	1.211	117/114	0.508
3								61631	1	1	687.338	2058.99	3	2059	-0.0087	0	54.28		26	8.6e-05	R	ATYLIDEADYIACHK	Q			115/114	0.652	116/114	0.725	117/114	0.649
3								61632	1	1	687.338	2058.99	3	2059	-0.0083	0	54.23		26	8.7e-05	R	ATYLIDEADYIACHK	Q			115/114	0.79	116/114	0.612	117/114	1.074
3								61633	1	1	687.338	2058.99	3	2059	-0.0067	0	51.13		26	0.00019	R	ATYLIDEADYIACHK	Q			115/114	0.416	116/114	0.645	117/114	0.455
3								61634	1	1	687.34	2059	3	2059	-0.0032	0	46.92	16	27	0.00053	R	ATYLIDEADYIACHK	Q			115/114	0.5	116/114	0.618	117/114	0.528
3								61635	1	1	687.34	2059	3	2059	-0.003	0	54.8		27	8.5e-05	R	ATYLIDEADYIACHK	Q			115/114	0.54	116/114	0.797	117/114	0.621
3								61636	1	1	1030.51	2059	2	2059	-0.0029	0	77.34		27	4.7e-07	R	ATYLIDEADYIACHK	Q			115/114	0.246	116/114	0.455	117/114	0.159
3								61637	1	1	687.34	2059	3	2059	-0.0025	0	51.12		27	0.00021	R	ATYLIDEADYIACHK	Q			115/114	0.372	116/114	0.471	117/114	0.273
3								61638	1	1	687.34	2059	3	2059	-0.0021	0	48.93		27	0.00034	R	ATYLIDEADYIACHK	Q			115/114	0.661	116/114	0.584	117/114	0.623
3								61641	1	1	687.34	2059	3	2059	-0.0008	0	58.3		27	3.9e-05	R	ATYLIDEADYIACHK	Q			115/114	0.43	116/114	0.822	117/114	0.582
3								61643	1	1	687.341	2059	3	2059	-0.0003	0	54.57		27	9.1e-05	R	ATYLIDEADYIACHK	Q			115/114	0.389	116/114	0.431	117/114	0.196
3								61644	1	1	687.341	2059	3	2059	-0.0001	0	52.56		27	0.00015	R	ATYLIDEADYIACHK	Q			115/114	0.466	116/114	0.641	117/114	0.396
3								61645	1	1	687.341	2059	3	2059	-0.0001	0	46.59		27	0.00057	R	ATYLIDEADYIACHK	Q			115/114	0.685	116/114	0.585	117/114	0.606
3								61646	1	1	687.341	2059	3	2059	0.0003	0	56.38		27	6e-05	R	ATYLIDEADYIACHK	Q			115/114	0.409	116/114	0.592	117/114	0.308
3								61647	1	1	1030.51	2059	2	2059	0.0013	0	87.26		27	5e-08	R	ATYLIDEADYIACHK	Q			115/114	0.27	116/114	0.415	117/114	0.187
3								61648	1	1	687.341	2059	3	2059	0.0014	0	52.39		27	0.00015	R	ATYLIDEADYIACHK	Q			115/114	0.487	116/114	0.609	117/114	0.438
3								61649	1	1	687.341	2059	3	2059	0.0016	0	41.65		27	0.0019	R	ATYLIDEADYIACHK	Q			115/114	0.472	116/114	0.52	117/114	0.388
3								61651	1	1	687.341	2059	3	2059	0.0023	0	50.74		27	0.00023	R	ATYLIDEADYIACHK	Q			115/114	0.606	116/114	0.679	117/114	0.445
3								61652	1	1	1030.51	2059	2	2059	0.0027	0	73.08		27	1.4e-06	R	ATYLIDEADYIACHK	Q			115/114	0.478	116/114	0.598	117/114	0.418
3								61654	1	1	687.341	2059	3	2059	0.003	0	50.1		27	0.00027	R	ATYLIDEADYIACHK	Q			115/114	0.458	116/114	0.46	117/114	0.442
3								61655	1	1	687.342	2059	3	2059	0.0032	0	56.13		27	6.7e-05	R	ATYLIDEADYIACHK	Q			115/114	0.271	116/114	0.449	117/114	0.21
3								61656	1	1	687.342	2059	3	2059	0.0036	0	61.52		27	2e-05	R	ATYLIDEADYIACHK	Q			115/114	0.506	116/114	0.611	117/114	0.327
3								61657	1	1	687.342	2059	3	2059	0.0038	0	52.33		27	0.00016	R	ATYLIDEADYIACHK	Q			115/114	0.386	116/114	0.51	117/114	0.38
3								61658	1	1	687.342	2059	3	2059	0.0038	0	47.89		27	0.00046	R	ATYLIDEADYIACHK	Q			115/114	0.443	116/114	0.523	117/114	0.448
3								61660	1	1	687.343	2059.01	3	2059	0.0069	0	56.47		27	6.9e-05	R	ATYLIDEADYIACHK	Q			115/114	0.547	116/114	0.588	117/114	0.464
3								61661	1	1	687.343	2059.01	3	2059	0.0082	0	51.5	16	27	0.00022	R	ATYLIDEADYIACHK	Q			115/114	0.537	116/114	0.531	117/114	0.445
3								61662	1	1	687.344	2059.01	3	2059	0.0109	0	53.82		27	0.00013	R	ATYLIDEADYIACHK	Q			115/114	0.368	116/114	0.372	117/114	0.209
3								61663	1	1	687.345	2059.01	3	2059	0.0118	0	50.43		27	0.00028	R	ATYLIDEADYIACHK	Q			115/114	0.257	116/114	0.386	117/114	0.222
3								61664	1	1	687.345	2059.01	3	2059	0.0135	0	64.23		28	1.2e-05	R	ATYLIDEADYIACHK	Q			115/114	0.24	116/114	0.378	117/114	0.147
3								62062	1	1	692.695	2075.06	3	2075.07	-0.0055	1	61.08		30	4e-05	R	KHSLFDYYGAEDAK	Y			115/114	0.569	116/114	0.961	117/114	0.44
3								62065	1	1	692.696	2075.07	3	2075.07	-0.0037	1	47.95		30	0.00086	R	KHSLFDYYGAEDAK	Y			115/114	0.537	116/114	0.896	117/114	0.41
3								62066	1	1	1038.54	2075.07	2	2075.07	-0.0036	1	84.36		30	2e-07	R	KHSLFDYYGAEDAK	Y			115/114	0.487	116/114	0.789	117/114	0.291
3								63356	1	1	705.389	2113.14	3	2113.14	0.0028	1	34.05		30	0.023	K	NPFTLDSKEPTASFK	D			115/114	6.035	116/114	12.395	117/114	3.62
3								64925	1	1	722.071	2163.19	3	2163.2	-0.0056	0	52.07		30	0.00036	K	IVNMNYAAVDAGINALVK	V			115/114	0.724	116/114	0.948	117/114	0.774
3								64926	1	1	722.071	2163.19	3	2163.2	-0.005	0	28.04		30	0.092	K	IVNMNYAAVDAGINALVK	V			115/114	---	116/114	---	117/114	---
3								64927	1	1	722.072	2163.19	3	2163.2	-0.0036	0	44.71		30	0.002	K	IVNMNYAAVDAGINALVK	V			115/114	1.197	116/114	1.497	117/114	1.08
3								64928	1	1	722.072	2163.19	3	2163.2	-0.0028	0	48.3		30	0.00086	K	IVNMNYAAVDAGINALVK	V			115/114	1.29	116/114	1.38	117/114	1.493
3								64930	1	1	722.073	2163.2	3	2163.2	-0.0003	0	67.42	17	30	1e-05	K	IVNMNYAAVDAGINALVK	V			115/114	0.438	116/114	0.781	117/114	0.302
3								64931	1	1	722.073	2163.2	3	2163.2	-0.0003	0	69.69		30	6.1e-06	K	IVNMNYAAVDAGINALVK	V			115/114	0.969	116/114	0.991	117/114	1.376
3								64932	1	1	1082.61	2163.2	2	2163.2	0.0021	0	68.88	19	30	7.3e-06	K	IVNMNYAAVDAGINALVK	V			115/114	0.786	116/114	0.881	117/114	0.571
3								64934	1	1	1082.61	2163.2	2	2163.2	0.0026	0	76.71		30	1.2e-06	K	IVNMNYAAVDAGINALVK	V			115/114	0.369	116/114	0.601	117/114	0.23
3								64935	1	1	1082.61	2163.2	2	2163.2	0.0028	0	95.46	24	30	1.6e-08	K	IVNMNYAAVDAGINALVK	V			115/114	0.385	116/114	0.681	117/114	0.266
3								64938	1	1	722.074	2163.2	3	2163.2	0.0043	0	50.12		30	0.00053	K	IVNMNYAAVDAGINALVK	V			115/114	0.779	116/114	0.99	117/114	0.894
3								64939	1	1	722.074	2163.2	3	2163.2	0.0043	0	52.51		30	0.00031	K	IVNMNYAAVDAGINALVK	V			115/114	0.974	116/114	1.748	117/114	2.463
3								64940	1	1	722.075	2163.2	3	2163.2	0.0054	0	62.56	16	30	2.9e-05	K	IVNMNYAAVDAGINALVK	V			115/114	0.434	116/114	0.593	117/114	0.412
3								64942	1	1	722.076	2163.21	3	2163.2	0.0087	0	46.22		30	0.0012	K	IVNMNYAAVDAGINALVK	V			115/114	0.565	116/114	0.794	117/114	0.579
3								64944	1	1	722.076	2163.21	3	2163.2	0.0096	0	59.35	16	30	5.9e-05	K	IVNMNYAAVDAGINALVK	V			115/114	0.433	116/114	0.585	117/114	0.324
3								64947	1	1	1082.61	2163.21	2	2163.2	0.0106	0	82.29	22	29	2.9e-07	K	IVNMNYAAVDAGINALVK	V			115/114	0.35	116/114	0.638	117/114	0.235
3								64951	1	1	1082.61	2163.21	2	2163.2	0.0114	0	70.63	18	29	4.2e-06	K	IVNMNYAAVDAGINALVK	V			115/114	0.367	116/114	0.53	117/114	0.33
3								64954	1	1	1082.61	2163.21	2	2163.2	0.0172	0	61.41		29	3.2e-05	K	IVNMNYAAVDAGINALVK	V			115/114	0.463	116/114	0.672	117/114	0.57
3								65607	1	1	1090.6	2179.18	2	2179.19	-0.008	0	74.06		30	2.3e-06	K	IVNMNYAAVDAGINALVK	V	Oxidation (M)	0.000200000000000000.0	115/114	0.446	116/114	0.676	117/114	0.312
3								65608	1	1	1090.6	2179.19	2	2179.19	0.0003	0	81.13		30	4.2e-07	K	IVNMNYAAVDAGINALVK	V	Oxidation (M)	0.000200000000000000.0	115/114	0.397	116/114	0.653	117/114	0.296
3								65609	1	1	1090.6	2179.19	2	2179.19	0.0006	0	80.11		30	5.3e-07	K	IVNMNYAAVDAGINALVK	V	Oxidation (M)	0.000200000000000000.0	115/114	0.485	116/114	0.747	117/114	0.343
3								67536	1	1	748.024	2241.05	3	2241.06	-0.0067	0	33.13		26	0.0098	R	TVANEAQAVACGYWHLYR	F			115/114	1.483	116/114	0.711	117/114	-0.033
3								67540	1	1	748.026	2241.06	3	2241.06	-0.0025	0	59.24		26	2.4e-05	R	TVANEAQAVACGYWHLYR	F			115/114	0.562	116/114	0.604	117/114	0.703
3								67541	1	1	1121.54	2241.06	2	2241.06	-0.0023	0	79.54		26	2.3e-07	R	TVANEAQAVACGYWHLYR	F			115/114	0.27	116/114	0.382	117/114	0.189
3								67542	1	1	748.026	2241.06	3	2241.06	-0.0023	0	63.19		26	9.8e-06	R	TVANEAQAVACGYWHLYR	F			115/114	0.28	116/114	0.351	117/114	0.207
3								67543	1	1	748.026	2241.06	3	2241.06	-0.0019	0	59.02	17	26	2.6e-05	R	TVANEAQAVACGYWHLYR	F			115/114	0.539	116/114	0.758	117/114	0.651
3								67546	1	1	1121.54	2241.06	2	2241.06	0.0021	0	89.96		26	2.1e-08	R	TVANEAQAVACGYWHLYR	F			115/114	0.252	116/114	0.409	117/114	0.217
3								67547	1	1	748.028	2241.06	3	2241.06	0.0043	0	61.62		26	1.4e-05	R	TVANEAQAVACGYWHLYR	F			115/114	0.462	116/114	0.582	117/114	0.343
3								67550	1	1	748.029	2241.06	3	2241.06	0.0058	0	65.44		26	6.1e-06	R	TVANEAQAVACGYWHLYR	F			115/114	0.348	116/114	0.488	117/114	0.267
3								67557	1	1	748.03	2241.07	3	2241.06	0.0107	0	63.42	17	26	1.1e-05	R	TVANEAQAVACGYWHLYR	F			115/114	1.238	116/114	1.293	117/114	0.952
3								67638	1	1	749.051	2244.13	3	2244.14	-0.0125	0	79.96		28	3.4e-07	R	ALASQALSIFGDHQDVMAAR	Q			115/114	0.534	116/114	0.573	117/114	0.375
3								67640	1	1	1123.08	2244.14	2	2244.14	-0.0057	0	107.78		28	6.4e-10	R	ALASQALSIFGDHQDVMAAR	Q			115/114	0.399	116/114	0.58	117/114	0.227
3								67642	1	1	749.054	2244.14	3	2244.14	-0.0048	0	71.03		28	3.1e-06	R	ALASQALSIFGDHQDVMAAR	Q			115/114	0.494	116/114	0.647	117/114	0.273
3								67643	1	1	749.054	2244.14	3	2244.14	-0.0042	0	75.39		28	1.1e-06	R	ALASQALSIFGDHQDVMAAR	Q			115/114	0.408	116/114	0.611	117/114	0.238
3								67644	1	1	749.054	2244.14	3	2244.14	-0.004	0	77.21		28	7.5e-07	R	ALASQALSIFGDHQDVMAAR	Q			115/114	0.428	116/114	0.546	117/114	0.222
3								67645	1	1	749.054	2244.14	3	2244.14	-0.0039	0	67.76		28	6.6e-06	R	ALASQALSIFGDHQDVMAAR	Q			115/114	0.621	116/114	0.702	117/114	0.456
3								67646	1	1	749.054	2244.14	3	2244.14	-0.0035	0	46.01		28	0.00099	R	ALASQALSIFGDHQDVMAAR	Q			115/114	0.905	116/114	1.03	117/114	0.674
3								67647	1	1	1123.08	2244.14	2	2244.14	-0.0026	0	97.44		28	7e-09	R	ALASQALSIFGDHQDVMAAR	Q			115/114	0.427	116/114	0.635	117/114	0.277
3								67648	1	1	749.055	2244.14	3	2244.14	-0.0024	0	71.4		28	2.8e-06	R	ALASQALSIFGDHQDVMAAR	Q			115/114	0.434	116/114	0.577	117/114	0.311
3								67649	1	1	749.055	2244.14	3	2244.14	-0.0019	0	82.6		28	2.2e-07	R	ALASQALSIFGDHQDVMAAR	Q			115/114	0.442	116/114	0.581	117/114	0.295
3								67650	1	1	749.055	2244.14	3	2244.14	-0.0017	0	63.84		28	1.6e-05	R	ALASQALSIFGDHQDVMAAR	Q			115/114	0.669	116/114	0.784	117/114	0.591
3								67651	1	1	1123.08	2244.14	2	2244.14	-0.0011	0	106.54		29	8.9e-10	R	ALASQALSIFGDHQDVMAAR	Q			115/114	0.42	116/114	0.651	117/114	0.247
3								67652	1	1	749.056	2244.14	3	2244.14	0.0005	0	65.82		29	1.1e-05	R	ALASQALSIFGDHQDVMAAR	Q			115/114	0.588	116/114	0.883	117/114	0.49
3								67653	1	1	1123.08	2244.15	2	2244.14	0.0016	0	111.41		29	3.2e-10	R	ALASQALSIFGDHQDVMAAR	Q			115/114	0.428	116/114	0.609	117/114	0.267
3								67654	1	1	1123.08	2244.15	2	2244.14	0.0026	0	105.16		29	1.4e-09	R	ALASQALSIFGDHQDVMAAR	Q			115/114	0.587	116/114	0.638	117/114	0.635
3								67655	1	1	749.056	2244.15	3	2244.14	0.0029	0	67.5		29	7.9e-06	R	ALASQALSIFGDHQDVMAAR	Q			115/114	0.555	116/114	0.696	117/114	0.377
3								67658	1	1	749.057	2244.15	3	2244.14	0.0044	0	73.28		29	2.1e-06	R	ALASQALSIFGDHQDVMAAR	Q			115/114	0.415	116/114	0.574	117/114	0.238
3								67659	1	1	749.057	2244.15	3	2244.14	0.0044	0	72.62		29	2.5e-06	R	ALASQALSIFGDHQDVMAAR	Q			115/114	0.617	116/114	0.613	117/114	0.398
3								67669	1	1	1123.09	2244.16	2	2244.14	0.0148	0	101.22		29	3.3e-09	R	ALASQALSIFGDHQDVMAAR	Q			115/114	0.433	116/114	0.642	117/114	0.356
3								68081	1	1	1131.07	2260.13	2	2260.14	-0.0065	0	82.89		27	1.6e-07	R	ALASQALSIFGDHQDVMAAR	Q	Oxidation (M)	0.00000000000000002000.0	115/114	0.473	116/114	0.623	117/114	0.284
3								68082	1	1	754.385	2260.13	3	2260.14	-0.0053	0	69.05		28	4.1e-06	R	ALASQALSIFGDHQDVMAAR	Q	Oxidation (M)	0.00000000000000002000.0	115/114	0.583	116/114	0.605	117/114	0.344
3								68083	1	1	754.386	2260.14	3	2260.14	-0.0036	0	71.19		28	2.6e-06	R	ALASQALSIFGDHQDVMAAR	Q	Oxidation (M)	0.00000000000000002000.0	115/114	0.519	116/114	0.547	117/114	0.368
3								68084	1	1	754.386	2260.14	3	2260.14	-0.003	0	67.8		28	5.6e-06	R	ALASQALSIFGDHQDVMAAR	Q	Oxidation (M)	0.00000000000000002000.0	115/114	0.76	116/114	0.68	117/114	0.467
3								69434	1	1	772.713	2315.12	3	2315.12	-0.0065	0	27.48		27	0.049	K	VVELLEKPACDCTDEK	A			115/114	0.18	116/114	0.473	117/114	0.215
3								69435	1	1	772.714	2315.12	3	2315.12	-0.004	0	39.72		27	0.0032	K	VVELLEKPACDCTDEK	A			115/114	0.096	116/114	0.35	117/114	0.159
3								69438	1	1	772.717	2315.13	3	2315.12	0.0056	0	28.39		28	0.046	K	VVELLEKPACDCTDEK	A			115/114	0.198	116/114	0.597	117/114	0.308
3								69439	1	1	1158.57	2315.13	2	2315.12	0.0102	0	69.68		28	3.4e-06	K	VVELLEKPACDCTDEK	A			115/114	0.199	116/114	0.594	117/114	0.281
3								69459	1	1	773.038	2316.09	3	2316.1	-0.004	0	57.64		26	3.7e-05	K	IVDAMTELVSMDICEDAK	A			115/114	0.482	116/114	0.647	117/114	0.389
3								69460	1	1	773.039	2316.1	3	2316.1	-0.0008	0	45.01		26	0.00069	K	IVDAMTELVSMDICEDAK	A			115/114	0.45	116/114	0.516	117/114	0.479
3								69461	1	1	773.039	2316.1	3	2316.1	-0.0008	0	29.55		26	0.024	K	IVDAMTELVSMDICEDAK	A			115/114	-0.045	116/114	-0.002	117/114	0
3								69462	1	1	773.041	2316.1	3	2316.1	0.004	0	46.11		26	0.00056	K	IVDAMTELVSMDICEDAK	A			115/114	0.291	116/114	0.438	117/114	0.177
3								69463	1	1	1159.06	2316.1	2	2316.1	0.0047	0	57.88		26	3.6e-05	K	IVDAMTELVSMDICEDAK	A			115/114	0.228	116/114	0.36	117/114	0.168
3								69466	1	1	773.042	2316.11	3	2316.1	0.0086	0	50.03		26	0.00022	K	IVDAMTELVSMDICEDAK	A			115/114	0.317	116/114	0.414	117/114	0.255
3								69469	1	1	773.045	2316.11	3	2316.1	0.0165	0	44.1		26	0.00094	K	IVDAMTELVSMDICEDAK	A			115/114	0.271	116/114	0.317	117/114	0.137
3								69470	1	1	1159.06	2316.11	2	2316.1	0.0166	0	59.26		26	2.9e-05	K	IVDAMTELVSMDICEDAK	A			115/114	0.224	116/114	0.36	117/114	0.171
3								69472	1	1	773.047	2316.12	3	2316.1	0.0212	0	51.66		27	0.00018	K	IVDAMTELVSMDICEDAK	A			115/114	0.24	116/114	0.393	117/114	0.21
3								70498	1	1	785.085	2352.23	3	2352.23	0.0003	0	60.52		30	4.7e-05	K	HDGPSLIIAYAPCINHGLK	E			115/114	0.227	116/114	0.313	117/114	0.192
3								70499	1	1	589.066	2352.23	4	2352.23	0.0005	0	43		30	0.0026	K	HDGPSLIIAYAPCINHGLK	E			115/114	0.192	116/114	0.219	117/114	0.204
3								70500	1	1	589.066	2352.23	4	2352.23	0.0012	0	39.09		30	0.0065	K	HDGPSLIIAYAPCINHGLK	E			115/114	0.254	116/114	0.302	117/114	0.203
3								70504	1	1	785.086	2352.24	3	2352.23	0.0034	0	56.96		30	0.00011	K	HDGPSLIIAYAPCINHGLK	E			115/114	0.36	116/114	0.415	117/114	0.349
3								70505	1	1	471.455	2352.24	5	2352.23	0.0041	0	25.33		30	0.16	K	HDGPSLIIAYAPCINHGLK	E			115/114	---	116/114	---	117/114	---
3								70506	1	1	589.067	2352.24	4	2352.23	0.0042	0	43.94		30	0.0022	K	HDGPSLIIAYAPCINHGLK	E			115/114	0.205	116/114	0.292	117/114	0.361
3								70508	1	1	1177.13	2352.24	2	2352.23	0.0092	0	73.76		30	2.4e-06	K	HDGPSLIIAYAPCINHGLK	E			115/114	0.199	116/114	0.245	117/114	0.158
3								70509	1	1	1177.13	2352.24	2	2352.23	0.0114	0	62.56		30	3.1e-05	K	HDGPSLIIAYAPCINHGLK	E			115/114	0.245	116/114	0.249	117/114	0.193
3								73487	1	1	819.371	2455.09	3	2455.1	-0.0043	0	28.73		21	0.0084	R	QPLMEFSGACAGCGETAYIK	V			115/114	-0.06	116/114	0.518	117/114	0.4
3								73490	1	1	1228.56	2455.1	2	2455.1	0.0022	0	25.56		21	0.02	R	QPLMEFSGACAGCGETAYIK	V			115/114	0.217	116/114	0.247	117/114	0.156
3								73492	1	1	1228.56	2455.11	2	2455.1	0.0186	0	82.31		20	3.7e-08	R	QPLMEFSGACAGCGETAYIK	V			115/114	0.216	116/114	0.228	117/114	0.169
3								76893	1	1	860.699	2579.07	3	2579.08	-0.0015	0	29.5		14	0.0016	R	IQVSPLDCTGCGNCADICPAK	E			115/114	0.423	116/114	0.267	117/114	0.266
3								76894	1	1	1290.54	2579.07	2	2579.08	-0.0013	0	44.76		14	4.7e-05	R	IQVSPLDCTGCGNCADICPAK	E			115/114	0.297	116/114	0.127	117/114	0.158
3								76895	1	1	860.699	2579.07	3	2579.08	-0.0009	0	68.46		14	2e-07	R	IQVSPLDCTGCGNCADICPAK	E			115/114	0.369	116/114	0.182	117/114	0.236
3								76896	1	1	860.7	2579.08	3	2579.08	0.0018	0	37.78		14	0.00023	R	IQVSPLDCTGCGNCADICPAK	E			115/114	0.319	116/114	0.289	117/114	0.316
3								78888	1	1	1346.71	2691.41	2	2691.42	-0.0074	0	54.46		30	0.00019	K	NGFTVGIVDDVTNTSLTPSEPIK	I			115/114	0.27	116/114	0.486	117/114	0.255
3								78891	1	1	898.147	2691.42	3	2691.42	-0.0029	0	63.78		30	2.3e-05	K	NGFTVGIVDDVTNTSLTPSEPIK	I			115/114	-0.045	116/114	-0.002	117/114	0
3								78892	1	1	898.147	2691.42	3	2691.42	-0.0022	0	55.39		30	0.00016	K	NGFTVGIVDDVTNTSLTPSEPIK	I			115/114	0.416	116/114	0.642	117/114	-0.026
3								78893	1	1	1346.72	2691.42	2	2691.42	-0.0016	0	36.52		30	0.012	K	NGFTVGIVDDVTNTSLTPSEPIK	I			115/114	0.262	116/114	0.526	117/114	0.218
3								78895	1	1	898.147	2691.42	3	2691.42	-0.0014	0	75.5		30	1.5e-06	K	NGFTVGIVDDVTNTSLTPSEPIK	I			115/114	0.513	116/114	0.658	117/114	0.405
3								78897	1	1	898.148	2691.42	3	2691.42	-0.0005	0	62.42		30	3e-05	K	NGFTVGIVDDVTNTSLTPSEPIK	I			115/114	0.641	116/114	0.929	117/114	0.425
3								78899	1	1	673.862	2691.42	4	2691.42	-0.0002	0	27.79		30	0.088	K	NGFTVGIVDDVTNTSLTPSEPIK	I			115/114	---	116/114	---	117/114	---
3								78905	1	1	898.149	2691.42	3	2691.42	0.0035	0	46.64		30	0.0011	K	NGFTVGIVDDVTNTSLTPSEPIK	I			115/114	-0.045	116/114	-0.002	117/114	0
3								78906	1	1	898.149	2691.42	3	2691.42	0.0037	0	52.26		30	0.00031	K	NGFTVGIVDDVTNTSLTPSEPIK	I			115/114	0.654	116/114	1.01	117/114	-0.041
3								78909	1	1	1346.72	2691.43	2	2691.42	0.0063	0	66.29		30	1.2e-05	K	NGFTVGIVDDVTNTSLTPSEPIK	I			115/114	0.331	116/114	0.599	117/114	0.196
3								78910	1	1	898.154	2691.44	3	2691.42	0.018	0	44.57		30	0.0018	K	NGFTVGIVDDVTNTSLTPSEPIK	I			115/114	0.45	116/114	0.772	117/114	0.386
3								78911	1	1	1346.73	2691.44	2	2691.42	0.0211	0	55.79		30	0.00014	K	NGFTVGIVDDVTNTSLTPSEPIK	I			115/114	0.374	116/114	0.575	117/114	0.225
3								79262	1	1	905.46	2713.36	3	2713.37	-0.014	0	54.56		29	0.00017	K	VELLENEDYASLLNFEAVQAFR	D			115/114	0.646	116/114	0.593	117/114	0.485
3								79266	1	1	1357.69	2713.37	2	2713.37	0.0004	0	30.08	15	29	0.048	K	VELLENEDYASLLNFEAVQAFR	D			115/114	0.297	116/114	0.402	117/114	0.165
3								79267	1	1	1357.7	2713.38	2	2713.37	0.0035	0	48.33	17	30	0.00074	K	VELLENEDYASLLNFEAVQAFR	D			115/114	0.342	116/114	0.513	117/114	0.208
3								79268	1	1	679.351	2713.38	4	2713.37	0.0036	0	70.1		30	5e-06	K	VELLENEDYASLLNFEAVQAFR	D			115/114	-0.062	116/114	0.612	117/114	-0.024
3								79270	1	1	905.466	2713.38	3	2713.37	0.005	0	76.09		29	1.2e-06	K	VELLENEDYASLLNFEAVQAFR	D			115/114	0.434	116/114	0.444	117/114	0.494
3								79273	1	1	905.467	2713.38	3	2713.37	0.0083	0	64.99	18	30	1.6e-05	K	VELLENEDYASLLNFEAVQAFR	D			115/114	0.674	116/114	0.682	117/114	0.66
3								79274	1	1	1357.7	2713.38	2	2713.37	0.0087	0	53.55	17	30	0.00022	K	VELLENEDYASLLNFEAVQAFR	D			115/114	0.293	116/114	0.497	117/114	0.174
3								79279	1	1	905.468	2713.38	3	2713.37	0.0109	0	54.1	18	30	0.0002	K	VELLENEDYASLLNFEAVQAFR	D			115/114	1.146	116/114	1.74	117/114	1.619
3								79283	1	1	905.469	2713.39	3	2713.37	0.0144	0	53.7		30	0.00023	K	VELLENEDYASLLNFEAVQAFR	D			115/114	1.427	116/114	-0.172	117/114	1.652
3								79284	1	1	905.471	2713.39	3	2713.37	0.0177	0	42.56		30	0.003	K	VELLENEDYASLLNFEAVQAFR	D			115/114	1.17	116/114	0.879	117/114	0.986
3								79286	1	1	905.474	2713.4	3	2713.37	0.029	0	54.35		30	0.0002	K	VELLENEDYASLLNFEAVQAFR	D			115/114	1.124	116/114	0.917	117/114	1.035
3								79440	1	1	908.775	2723.3	3	2723.3	-0.0002	0	66.29		25	4e-06	K	DLGMMAMTYGNVYVAQVAMGADK	N			115/114	0.463	116/114	0.714	117/114	0.584
3								79442	1	1	1362.66	2723.31	2	2723.3	0.0103	0	84.24		25	7.4e-08	K	DLGMMAMTYGNVYVAQVAMGADK	N			115/114	0.48	116/114	0.876	117/114	0.332
3								79443	1	1	1362.67	2723.32	2	2723.3	0.0179	0	85.82		26	5.7e-08	K	DLGMMAMTYGNVYVAQVAMGADK	N			115/114	0.429	116/114	0.78	117/114	0.314
3								79638	1	1	914.104	2739.29	3	2739.3	-0.0073	0	27.56		25	0.028	K	DLGMMAMTYGNVYVAQVAMGADK	N	Oxidation (M)	0.00000000000000000020000.0	115/114	1.499	116/114	1.288	117/114	2.206
3								80250	1	1	930.099	2787.28	3	2787.28	-0.0069	0	29.64		24	0.015	K	DLGMMAMTYGNVYVAQVAMGADK	N	4 Oxidation (M)	0.00022020000000000020000.0	115/114	---	116/114	---	117/114	---
3								80253	1	1	930.102	2787.28	3	2787.28	-0.0003	0	49.27		25	0.00019	K	DLGMMAMTYGNVYVAQVAMGADK	N	4 Oxidation (M)	0.00022020000000000020000.0	115/114	###	116/114	###	117/114	###
3								82005	1	1	981.468	2941.38	3	2941.38	-0.001	0	81.92		26	1.3e-07	K	GPSWANSLFEDNAEYGFGMYTAVK	Q			115/114	0.391	116/114	0.681	117/114	0.446
3								82006	1	1	981.469	2941.39	3	2941.38	0.0017	0	29.17		26	0.025	K	GPSWANSLFEDNAEYGFGMYTAVK	Q			115/114	0.662	116/114	1.222	117/114	0.841
3								82007	1	1	981.47	2941.39	3	2941.38	0.0045	0	65.1		26	6.6e-06	K	GPSWANSLFEDNAEYGFGMYTAVK	Q			115/114	0.387	116/114	0.621	117/114	0.484
3								82009	1	1	981.472	2941.39	3	2941.38	0.0112	0	71.39		26	1.7e-06	K	GPSWANSLFEDNAEYGFGMYTAVK	Q			115/114	0.428	116/114	0.691	117/114	0.512
3								82114	1	1	738.887	2951.52	4	2951.52	-0.0034	0	38.8		29	0.0055	K	GGTFVLNTIWDQAGLEEHLPAHMK	Q			115/114	-0.045	116/114	-0.002	117/114	0
3								82116	1	1	738.887	2951.52	4	2951.52	-0.0008	0	45.23		29	0.0013	K	GGTFVLNTIWDQAGLEEHLPAHMK	Q			115/114	0.727	116/114	0.388	117/114	1.359
3								82118	1	1	738.888	2951.52	4	2951.52	0.0014	0	48.71		29	0.00057	K	GGTFVLNTIWDQAGLEEHLPAHMK	Q			115/114	0.352	116/114	0.449	117/114	-0.019
3								82119	1	1	984.848	2951.52	3	2951.52	0.0017	0	105.96		29	1.1e-09	K	GGTFVLNTIWDQAGLEEHLPAHMK	Q			115/114	0.284	116/114	0.386	117/114	0.188
3								82120	1	1	984.849	2951.52	3	2951.52	0.0031	0	104.73		29	1.4e-09	K	GGTFVLNTIWDQAGLEEHLPAHMK	Q			115/114	0.329	116/114	0.36	117/114	0.271
3								82122	1	1	738.888	2951.52	4	2951.52	0.0036	0	49.36		29	0.0005	K	GGTFVLNTIWDQAGLEEHLPAHMK	Q			115/114	0.56	116/114	0.397	117/114	-0.017
3								82125	1	1	984.85	2951.53	3	2951.52	0.0066	0	79.47		29	4.8e-07	K	GGTFVLNTIWDQAGLEEHLPAHMK	Q			115/114	0.203	116/114	0.385	117/114	0.199
3								82128	1	1	738.891	2951.53	4	2951.52	0.0132	0	42.84		29	0.0023	K	GGTFVLNTIWDQAGLEEHLPAHMK	Q			115/114	0.297	116/114	0.383	117/114	0.165
3								82160	1	1	986.8	2957.38	3	2957.38	-0.0002	0	54.56		24	4.9e-05	K	GPSWANSLFEDNAEYGFGMYTAVK	Q	Oxidation (M)	0.000000000000000000200000.0	115/114	0.861	116/114	0.804	117/114	1.117
3								82255	1	1	990.169	2967.49	3	2967.52	-0.0301	0	29.01		28	0.049	K	GGTFVLNTIWDQAGLEEHLPAHMK	Q	Oxidation (M)	0.000000000000000000000020.0	115/114	1.226	116/114	0.994	117/114	0.612
3								82261	1	1	742.888	2967.52	4	2967.52	0.0058	0	27.01		29	0.087	K	GGTFVLNTIWDQAGLEEHLPAHMK	Q	Oxidation (M)	0.000000000000000000000020.0	115/114	---	116/114	---	117/114	---
3								82262	1	1	742.888	2967.52	4	2967.52	0.0087	0	29.38		29	0.05	K	GGTFVLNTIWDQAGLEEHLPAHMK	Q	Oxidation (M)	0.000000000000000000000020.0	115/114	0.36	116/114	0.561	117/114	0.27
3								83840	1	1	1055.89	3164.64	3	3164.64	-0.0031	0	93.45		29	1.8e-08	R	QTGCVLLASGSVQEVADIAPVAHLAAIEGR	L			115/114	0.469	116/114	0.473	117/114	0.338
3								83841	1	1	1055.89	3164.64	3	3164.64	-0.0024	0	77.98		29	6.4e-07	R	QTGCVLLASGSVQEVADIAPVAHLAAIEGR	L			115/114	0.414	116/114	0.593	117/114	0.531
3								83842	1	1	792.168	3164.64	4	3164.64	-0.0016	0	38.87		29	0.0052	R	QTGCVLLASGSVQEVADIAPVAHLAAIEGR	L			115/114	---	116/114	---	117/114	---
3								83845	1	1	1055.89	3164.65	3	3164.64	0.0027	0	72.19		28	2.4e-06	R	QTGCVLLASGSVQEVADIAPVAHLAAIEGR	L			115/114	0.71	116/114	1.073	117/114	0.721
3								83846	1	1	1055.89	3164.65	3	3164.64	0.0049	0	118.02		28	6.2e-11	R	QTGCVLLASGSVQEVADIAPVAHLAAIEGR	L			115/114	0.273	116/114	0.304	117/114	0.202
3								83848	1	1	1055.89	3164.65	3	3164.64	0.009	0	93.27		29	1.9e-08	R	QTGCVLLASGSVQEVADIAPVAHLAAIEGR	L			115/114	0.438	116/114	0.698	117/114	0.311
3								83849	1	1	1055.89	3164.66	3	3164.64	0.0134	0	93.76		29	1.7e-08	R	QTGCVLLASGSVQEVADIAPVAHLAAIEGR	L			115/114	0.295	116/114	0.461	117/114	0.205
3								84154	1	1	806.934	3223.71	4	3223.72	-0.0113	1	36.73		29	0.011	K	KGGTFVLNTIWDQAGLEEHLPAHMK	Q			115/114	-36.694	116/114	-56.195	117/114	-50.63
3								84155	1	1	1075.58	3223.71	3	3223.72	-0.0089	1	62.77		29	2.6e-05	K	KGGTFVLNTIWDQAGLEEHLPAHMK	Q			115/114	1.836	116/114	3.887	117/114	1.708
3								84157	1	1	806.936	3223.72	4	3223.72	-0.0017	1	33.53		29	0.022	K	KGGTFVLNTIWDQAGLEEHLPAHMK	Q			115/114	-36.635	116/114	-60.495	117/114	-26.427
3								85031	1	1	1126.5	3376.48	3	3376.51	-0.0295	0	96.34		21	1.5e-09	R	MMIANATGCSSIWGASAPSIPYTCNHEGK	G			115/114	0.278	116/114	0.71	117/114	0.424
3								85032	1	1	1126.51	3376.5	3	3376.51	-0.0065	0	77.73		22	1.6e-07	R	MMIANATGCSSIWGASAPSIPYTCNHEGK	G			115/114	-0.058	116/114	0.45	117/114	0.324
3								85035	1	1	1126.51	3376.51	3	3376.51	0.006	0	94.11		23	3.9e-09	R	MMIANATGCSSIWGASAPSIPYTCNHEGK	G			115/114	0.069	116/114	0.491	117/114	0.232
3								85036	1	1	1126.51	3376.52	3	3376.51	0.01	0	79.34		23	1.2e-07	R	MMIANATGCSSIWGASAPSIPYTCNHEGK	G			115/114	0.09	116/114	0.583	117/114	0.209
3								85576	1	1	875.446	3497.76	4	3497.75	0.0013	1	28.13		28	0.055	K	DLGMMAMTYGNVYVAQVAMGADKNQFIK	A			115/114	-0.157	116/114	4.031	117/114	1.63	emPAI	15.9	Quantitation summary for protein	115/114	0.405	361	NN		116/114	0.609	364	NN		117/114	0.294	359	NN
4	115252023	aldehyde-alcohol dehydrogenase [includes: alcohol dehydrogenase and pyruvate-formate-lyase deactivase	9282	105832	323	76.4	5.63	110	1	0	401.275	800.536	2	800.536	-0.0006	0	27.46		26	0.039	K	VGIPK	S			115/114	0.662	116/114	1.3	117/114	0.487
4								5162	1	0	458.823	915.631	2	915.636	-0.0049	0	32.84		27	0.013	K	ALLALK	T			115/114	0.673	116/114	0.981	117/114	0.365
4								5163	1	0	458.824	915.634	2	915.636	-0.0023	0	34.46		27	0.0092	K	ALLALK	T			115/114	0.746	116/114	1.267	117/114	0.546
4								5164	1	0	458.825	915.636	2	915.636	-0.0005	0	43.72		27	0.0011	K	ALLALK	T			115/114	0.593	116/114	0.923	117/114	0.44
4								5165	1	0	458.827	915.639	2	915.636	0.0033	0	40.05		27	0.0026	K	ALLALK	T			115/114	0.657	116/114	1.251	117/114	0.602
4								7854	1	0	486.773	971.531	2	971.535	-0.0046	0	28.59	25	28	0.049	K	FTSAMK	T			115/114	1.045	116/114	1.63	117/114	0.885
4								7855	1	0	486.774	971.533	2	971.535	-0.0023	0	26.96	14	28	0.07	K	FTSAMK	T			115/114	0.89	116/114	1.386	117/114	0.583
4								7856	1	0	486.774	971.534	2	971.535	-0.0012	0	28.74		28	0.046	K	FTSAMK	T			115/114	0.925	116/114	1.159	117/114	1.112
4								8698	1	0	494.772	987.529	2	987.53	-0.001	0	26.55		29	0.092	K	FTSAMK	T	Oxidation (M)	0.000020.0	115/114	---	116/114	---	117/114	---
4								9649	1	0	504.799	1007.58	2	1007.59	-0.0057	0	37.47		30	0.0092	K	YPEALK	R			115/114	0.835	116/114	1.095	117/114	0.849
4								9650	1	0	504.799	1007.58	2	1007.59	-0.0055	0	37.62		30	0.0088	K	YPEALK	R			115/114	0.565	116/114	1.011	117/114	0.613
4								9651	1	0	504.8	1007.59	2	1007.59	-0.0045	0	26.58	24	30	0.11	K	YPEALK	R			115/114	0.495	116/114	0.985	117/114	0.441
4								9654	1	0	504.805	1007.59	2	1007.59	0.005	0	26.91	24	29	0.096	K	YPEALK	R			115/114	0.413	116/114	1.095	117/114	0.437
4								10522	1	0	513.341	1024.67	2	1024.66	0.0038	0	30.91		26	0.019	K	HLLNIK	T			115/114	1.131	116/114	1.609	117/114	0.942
4								11048	1	0	521.81	1041.6	2	1041.61	-0.0053	0	35.45	15	29	0.013	R	VYTFPK	M			115/114	0.725	116/114	1.585	117/114	0.767
4								11050	1	0	521.811	1041.61	2	1041.61	-0.0021	0	39.06	16	29	0.0058	R	VYTFPK	M			115/114	0.557	116/114	1.232	117/114	0.515
4								11052	1	0	521.812	1041.61	2	1041.61	0.0002	0	35.18	17	29	0.013	R	VYTFPK	M			115/114	0.819	116/114	1.948	117/114	0.945
4								12922	1	0	542.291	1082.57	2	1082.57	-0.0038	0	27.87	22	29	0.07	K	TCGVIEK	D			115/114	0.734	116/114	0.832	117/114	0.806
4								12923	1	0	542.292	1082.57	2	1082.57	-0.0023	0	41.29	28	29	0.0033	K	TCGVIEK	D			115/114	0.478	116/114	0.627	117/114	0.357
4								13426	1	0	547.817	1093.62	2	1093.62	-0.0034	0	40.98	22	31	0.0052	K	GCLGVALK	E			115/114	0.729	116/114	0.854	117/114	0.537
4								13427	1	0	547.817	1093.62	2	1093.62	-0.0032	0	43.82	22	31	0.0027	K	GCLGVALK	E			115/114	0.685	116/114	0.851	117/114	0.471
4								13428	1	0	547.817	1093.62	2	1093.62	-0.0031	0	33.87	17	31	0.027	K	GCLGVALK	E			115/114	0.772	116/114	0.826	117/114	0.523
4								13429	1	0	547.82	1093.62	2	1093.62	0.0018	0	27.57	17	30	0.11	K	GCLGVALK	E			115/114	1.754	116/114	0.899	117/114	1.828
4								14776	1	0	561.322	1120.63	2	1120.63	-0.0048	0	28.17	17	31	0.1	K	NSTIEAAK	V			115/114	0.939	116/114	1.765	117/114	0.847
4								15754	1	0	570.274	1138.53	2	1138.54	-0.0049	0	48.22		22	0.00013	K	ASDFDDAVR	K			115/114	0.942	116/114	1.614	117/114	0.733
4								15755	1	0	570.274	1138.53	2	1138.54	-0.0047	0	55.61		22	2.4e-05	K	ASDFDDAVR	K			115/114	0.895	116/114	1.455	117/114	0.649
4								15756	1	0	570.274	1138.53	2	1138.54	-0.0047	0	55.81		22	2.3e-05	K	ASDFDDAVR	K			115/114	0.797	116/114	1.393	117/114	0.512
4								15757	1	0	570.276	1138.54	2	1138.54	-0.0008	0	29.38		22	0.01	K	ASDFDDAVR	K			115/114	0.549	116/114	1.675	117/114	0.679
4								16355	1	0	577.306	1152.6	2	1152.6	-0.0042	0	54.6		27	9.6e-05	K	FNSSDAPK	K			115/114	0.823	116/114	1.779	117/114	0.757
4								16356	1	0	577.308	1152.6	2	1152.6	-0.0002	0	54.54		27	0.0001	K	FNSSDAPK	K			115/114	0.667	116/114	1.469	117/114	0.584
4								16357	1	0	577.309	1152.6	2	1152.6	0.0009	0	49.95	26	27	0.0003	K	FNSSDAPK	K			115/114	0.657	116/114	1.305	117/114	0.603
4								17125	1	0	584.826	1167.64	2	1167.64	-0.0032	0	31.29		30	0.042	K	SIFEYLPR	A			115/114	0.688	116/114	1.18	117/114	0.433
4								17128	1	0	584.827	1167.64	2	1167.64	-0.0015	0	29.22	16	31	0.082	K	SIFEYLPR	A			115/114	0.441	116/114	0.697	117/114	0.351
4								17129	1	0	584.827	1167.64	2	1167.64	-0.001	0	37.95	18	31	0.011	K	SIFEYLPR	A			115/114	0.702	116/114	1.19	117/114	0.434
4								17131	1	0	584.829	1167.64	2	1167.64	0.0022	0	35.8	17	31	0.017	K	SIFEYLPR	A			115/114	0.701	116/114	1.221	117/114	0.5
4								17137	1	0	584.832	1167.65	2	1167.64	0.0089	0	32	16	31	0.04	K	SIFEYLPR	A			115/114	0.67	116/114	1.206	117/114	0.483
4								19720	1	0	606.816	1211.62	2	1211.63	-0.0113	0	34.58	20	27	0.011	K	EFGVEESK	F			115/114	1.521	116/114	1.754	117/114	1.564
4								19723	1	0	606.816	1211.62	2	1211.63	-0.0095	0	42.82	25	28	0.0019	K	EFGVEESK	F			115/114	0.686	116/114	1.217	117/114	0.603
4								19724	1	0	606.817	1211.62	2	1211.63	-0.0088	0	43.68	27	28	0.0016	K	EFGVEESK	F			115/114	0.821	116/114	1.451	117/114	0.746
4								19726	1	0	606.818	1211.62	2	1211.63	-0.0067	0	43.15	26	28	0.0018	K	EFGVEESK	F			115/114	0.845	116/114	1.489	117/114	0.729
4								19730	1	0	606.822	1211.63	2	1211.63	0.0027	0	43.34	24	29	0.0022	K	EFGVEESK	F			115/114	0.604	116/114	1.196	117/114	0.5
4								20157	1	0	610.321	1218.63	2	1218.63	-0.0046	0	40.91		27	0.0021	K	MGAFSQYK	Y			115/114	0.54	116/114	1.234	117/114	0.462
4								20158	1	0	610.321	1218.63	2	1218.63	-0.004	0	41.24		27	0.002	K	MGAFSQYK	Y			115/114	0.789	116/114	1.908	117/114	0.631
4								20160	1	0	610.322	1218.63	2	1218.63	-0.0023	0	43.44		27	0.0013	K	MGAFSQYK	Y			115/114	1.058	116/114	1.905	117/114	0.975
4								20162	1	0	407.217	1218.63	3	1218.63	-0.0005	0	31.02	20	27	0.021	K	MGAFSQYK	Y			115/114	0.561	116/114	1.198	117/114	0.499
4								21090	1	0	618.317	1234.62	2	1234.63	-0.0066	0	34.94		27	0.0094	K	MGAFSQYK	Y	Oxidation (M)	0.20000000.0	115/114	1.014	116/114	1.607	117/114	0.94
4								22265	1	0	629.891	1257.77	2	1257.77	-0.0052	0	44.25		29	0.0015	R	VPLAIMAQK	E			115/114	0.861	116/114	1.622	117/114	0.892
4								22266	1	0	420.263	1257.77	3	1257.77	-0.005	0	25.52		28	0.11	R	VPLAIMAQK	E			115/114	---	116/114	---	117/114	---
4								22267	1	0	629.891	1257.77	2	1257.77	-0.0042	0	47.54		28	0.00069	R	VPLAIMAQK	E			115/114	0.785	116/114	1.086	117/114	0.699
4								22268	1	0	420.264	1257.77	3	1257.77	-0.0023	0	31.96		28	0.025	R	VPLAIMAQK	E			115/114	0.869	116/114	3.767	117/114	0.905
4								22269	1	0	629.893	1257.77	2	1257.77	-0.0019	0	42.88		28	0.002	R	VPLAIMAQK	E			115/114	0.782	116/114	1.343	117/114	0.831
4								22270	1	0	629.893	1257.77	2	1257.77	-0.0019	0	45.25		28	0.0012	R	VPLAIMAQK	E			115/114	0.953	116/114	1.322	117/114	1.065
4								22271	1	0	629.893	1257.77	2	1257.77	-0.001	0	30.14		28	0.038	R	VPLAIMAQK	E			115/114	0.922	116/114	1.327	117/114	1.19
4								22272	1	0	420.265	1257.77	3	1257.77	0.001	0	30.86		28	0.032	R	VPLAIMAQK	E			115/114	0.71	116/114	1.264	117/114	0.578
4								22274	1	0	629.894	1257.77	2	1257.77	0.0022	0	54.05		28	0.00015	R	VPLAIMAQK	E			115/114	1.002	116/114	1.596	117/114	1.104
4								23303	1	0	637.889	1273.76	2	1273.77	-0.0045	0	48.57	16	30	0.00087	R	VPLAIMAQK	E	Oxidation (M)	0.000002000.0	115/114	0.868	116/114	1.458	117/114	0.943
4								23304	1	0	425.595	1273.76	3	1273.77	-0.0033	0	33.91	18	30	0.025	R	VPLAIMAQK	E	Oxidation (M)	0.000002000.0	115/114	0.887	116/114	1.525	117/114	0.931
4								23737	1	0	641.359	1280.7	2	1280.71	-0.0075	0	46.78		31	0.0013	R	NGIIFSPHPR	A			115/114	0.823	116/114	1.428	117/114	0.579
4								23738	1	0	427.909	1280.7	3	1280.71	-0.0065	0	43.68		31	0.0027	R	NGIIFSPHPR	A			115/114	0.895	116/114	1.479	117/114	0.68
4								23740	1	0	427.909	1280.71	3	1280.71	-0.005	0	29.4		31	0.073	R	NGIIFSPHPR	A			115/114	---	116/114	---	117/114	---
4								23741	1	0	427.91	1280.71	3	1280.71	-0.0043	0	34.2		31	0.024	R	NGIIFSPHPR	A			115/114	1.385	116/114	1.472	117/114	1.438
4								23742	1	0	427.91	1280.71	3	1280.71	-0.0019	0	32.1		31	0.04	R	NGIIFSPHPR	A			115/114	0.744	116/114	1.046	117/114	0.674
4								23743	1	0	427.911	1280.71	3	1280.71	-0.0014	0	31.28		31	0.048	R	NGIIFSPHPR	A			115/114	1.34	116/114	1.019	117/114	0.896
4								23744	1	0	427.911	1280.71	3	1280.71	-0.0005	0	29.52		31	0.079	R	NGIIFSPHPR	A			115/114	---	116/114	---	117/114	---
4								23745	1	0	427.911	1280.71	3	1280.71	0.0002	0	28.7		31	0.095	R	NGIIFSPHPR	A			115/114	---	116/114	---	117/114	---
4								23746	1	0	427.911	1280.71	3	1280.71	0.0003	0	32.29		31	0.041	R	NGIIFSPHPR	A			115/114	0.87	116/114	1.374	117/114	0.787
4								23747	1	0	427.911	1280.71	3	1280.71	0.0005	0	31.23		31	0.053	R	NGIIFSPHPR	A			115/114	1.043	116/114	0.927	117/114	0.894
4								23748	1	0	427.911	1280.71	3	1280.71	0.0009	0	29.39		31	0.08	R	NGIIFSPHPR	A			115/114	---	116/114	---	117/114	---
4								23749	1	0	427.912	1280.71	3	1280.71	0.0019	0	31.24		31	0.052	R	NGIIFSPHPR	A			115/114	1.098	116/114	1.015	117/114	0.991
4								23751	1	0	427.912	1280.71	3	1280.71	0.0035	0	34.06		31	0.027	R	NGIIFSPHPR	A			115/114	1.032	116/114	1.421	117/114	1.213
4								23753	1	0	427.913	1280.72	3	1280.71	0.0052	0	29.57		31	0.075	R	NGIIFSPHPR	A			115/114	---	116/114	---	117/114	---
4								23754	1	0	427.913	1280.72	3	1280.71	0.0063	0	34.27		31	0.025	R	NGIIFSPHPR	A			115/114	0.944	116/114	1.147	117/114	0.907
4								23755	1	0	427.913	1280.72	3	1280.71	0.0067	0	31.03		31	0.053	R	NGIIFSPHPR	A			115/114	1.427	116/114	1.44	117/114	1.217
4								23758	1	0	427.913	1280.72	3	1280.71	0.0074	0	31.2		31	0.051	R	NGIIFSPHPR	A			115/114	1.082	116/114	1.116	117/114	1.033
4								24387	1	0	432.564	1294.67	3	1294.67	-0.0021	1	25.14	14	27	0.09	R	RENMLWFR	A			115/114	2	116/114	2.197	117/114	2.211
4								24388	1	0	432.564	1294.67	3	1294.67	-0.0016	1	39.56		27	0.0034	R	RENMLWFR	A			115/114	1.48	116/114	1.333	117/114	1.066
4								24401	1	0	648.364	1294.71	2	1294.72	-0.0072	0	43.63	25	31	0.0031	R	YPLMNEIK	D			115/114	0.606	116/114	1.17	117/114	0.529
4								24403	1	0	648.365	1294.71	2	1294.72	-0.005	0	43.83	25	31	0.0029	R	YPLMNEIK	D			115/114	0.617	116/114	1.175	117/114	0.446
4								24406	1	0	648.365	1294.72	2	1294.72	-0.0034	0	43.38	25	31	0.0032	R	YPLMNEIK	D			115/114	1.002	116/114	1.509	117/114	0.812
4								24407	1	0	648.365	1294.72	2	1294.72	-0.0034	0	43.56	28	31	0.003	R	YPLMNEIK	D			115/114	0.642	116/114	1.206	117/114	0.462
4								24410	1	0	648.366	1294.72	2	1294.72	-0.0031	0	38.73	22	31	0.0092	R	YPLMNEIK	D			115/114	0.787	116/114	1.145	117/114	0.667
4								24411	1	0	648.366	1294.72	2	1294.72	-0.002	0	44.01	25	31	0.0027	R	YPLMNEIK	D			115/114	0.684	116/114	1.273	117/114	0.443
4								24419	1	0	648.368	1294.72	2	1294.72	0.001	0	42.9	28	31	0.0035	R	YPLMNEIK	D			115/114	0.649	116/114	1.088	117/114	0.508
4								24422	1	0	648.369	1294.72	2	1294.72	0.0031	0	43.38	28	31	0.0032	R	YPLMNEIK	D			115/114	0.615	116/114	1.233	117/114	0.621
4								24426	1	0	648.37	1294.73	2	1294.72	0.0053	0	38.17	28	31	0.01	R	YPLMNEIK	D			115/114	0.633	116/114	0.966	117/114	0.534
4								25251	1	0	655.388	1308.76	2	1308.77	-0.0098	0	54.68	20	31	0.00027	K	LSPVLAMYK	A			115/114	1.048	116/114	1.51	117/114	0.978
4								25253	1	0	437.264	1308.77	3	1308.77	-0.0027	0	39.86	16	31	0.0071	K	LSPVLAMYK	A			115/114	0.928	116/114	1.859	117/114	0.671
4								25254	1	0	655.392	1308.77	2	1308.77	-0.0026	0	59.62	23	31	7.5e-05	K	LSPVLAMYK	A			115/114	0.79	116/114	1.582	117/114	0.747
4								25256	1	0	437.264	1308.77	3	1308.77	-0.0023	0	32.44	15	31	0.039	K	LSPVLAMYK	A			115/114	0.82	116/114	1.685	117/114	0.696
4								25257	1	0	655.392	1308.77	2	1308.77	-0.0019	0	54.86	20	31	0.00022	K	LSPVLAMYK	A			115/114	0.67	116/114	1.196	117/114	0.602
4								25258	1	0	655.393	1308.77	2	1308.77	-0.0013	0	59.22	23	31	8.1e-05	K	LSPVLAMYK	A			115/114	0.645	116/114	1.051	117/114	0.552
4								25262	1	0	437.266	1308.78	3	1308.77	0.0055	0	25.27	21	31	0.22	K	LSPVLAMYK	A			115/114	1.141	116/114	1.445	117/114	1.665
4								25347	1	0	656.364	1310.71	2	1310.71	-0.0018	0	64.6		31	2.2e-05	R	YPLMNEIK	D	Oxidation (M)	0.00020000.0	115/114	0.622	116/114	1.256	117/114	0.495
4								25919	1	0	660.408	1318.8	2	1318.81	-0.0049	0	61.64	25	29	3e-05	K	TAVNSILVSK	T			115/114	0.853	116/114	1.381	117/114	0.619
4								25920	1	0	660.409	1318.8	2	1318.81	-0.0039	0	61.39	24	29	3.2e-05	K	TAVNSILVSK	T			115/114	0.989	116/114	1.595	117/114	0.83
4								25921	1	0	660.409	1318.8	2	1318.81	-0.0032	0	64.72		29	1.5e-05	K	TAVNSILVSK	T			115/114	0.983	116/114	1.529	117/114	0.754
4								25924	1	0	660.41	1318.8	2	1318.81	-0.0016	0	49.47		29	0.00049	K	TAVNSILVSK	T			115/114	0.91	116/114	1.683	117/114	0.722
4								25941	1	0	660.413	1318.81	2	1318.81	0.0056	0	66.67	21	28	8.3e-06	K	TAVNSILVSK	T			115/114	0.906	116/114	1.732	117/114	0.677
4								26225	1	0	663.387	1324.76	2	1324.77	-0.0082	0	78.1	21	32	1.3e-06	K	LSPVLAMYK	A	Oxidation (M)	0.000000200.0	115/114	0.724	116/114	1.376	117/114	0.608
4								26227	1	0	442.594	1324.76	3	1324.77	-0.0061	0	41.11	23	32	0.0067	K	LSPVLAMYK	A	Oxidation (M)	0.000000200.0	115/114	1.106	116/114	1.296	117/114	0.77
4								26228	1	0	442.595	1324.76	3	1324.77	-0.0029	0	36.74	15	32	0.017	K	LSPVLAMYK	A	Oxidation (M)	0.000000200.0	115/114	1.27	116/114	1.005	117/114	1.07
4								26823	1	0	669.841	1337.67	2	1337.67	-0.0057	0	65.37	23	26	7e-06	K	ETGMGIAEDK	V			115/114	0.706	116/114	1.381	117/114	0.575
4								26824	1	0	669.842	1337.67	2	1337.67	-0.0053	0	65.22	24	26	7.3e-06	K	ETGMGIAEDK	V			115/114	0.803	116/114	1.549	117/114	0.601
4								26825	1	0	669.842	1337.67	2	1337.67	-0.0051	0	65.47	23	26	6.9e-06	K	ETGMGIAEDK	V			115/114	0.71	116/114	1.3	117/114	0.645
4								26827	1	0	669.844	1337.67	2	1337.67	-0.0015	0	65.39	21	27	7.3e-06	K	ETGMGIAEDK	V			115/114	0.793	116/114	1.504	117/114	0.65
4								26828	1	0	669.844	1337.67	2	1337.67	0.0001	0	65.26	19	26	7.3e-06	K	ETGMGIAEDK	V			115/114	0.865	116/114	1.455	117/114	0.689
4								27605	1	0	677.84	1353.66	2	1353.67	-0.0046	0	72.13	20	24	7.7e-07	K	ETGMGIAEDK	V	Oxidation (M)	0.0002000000.0	115/114	0.806	116/114	1.483	117/114	0.689
4								27606	1	0	452.229	1353.67	3	1353.67	-0.0026	0	28.95		24	0.016	K	ETGMGIAEDK	V	Oxidation (M)	0.0002000000.0	115/114	1.021	116/114	1.405	117/114	0.888
4								30606	1	0	469.623	1405.85	3	1405.85	-0.0056	0	43.84	19	30	0.0024	K	IFLAASLAANK	Q			115/114	0.878	116/114	1.052	117/114	0.771
4								30609	1	0	469.624	1405.85	3	1405.85	-0.0026	0	31.92		30	0.037	K	IFLAASLAANK	Q			115/114	1.004	116/114	0.877	117/114	0.87
4								30610	1	0	703.933	1405.85	2	1405.85	-0.0015	0	82.1		30	3.5e-07	K	IFLAASLAANK	Q			115/114	0.742	116/114	1.539	117/114	0.617
4								30612	1	0	469.625	1405.85	3	1405.85	0.0006	0	43.16	21	30	0.0027	K	IFLAASLAANK	Q			115/114	0.797	116/114	0.982	117/114	0.485
4								30613	1	0	703.936	1405.86	2	1405.85	0.0036	0	75.69		30	1.4e-06	K	IFLAASLAANK	Q			115/114	1.22	116/114	1.966	117/114	1.164
4								30615	1	0	469.627	1405.86	3	1405.85	0.0048	0	48.69	21	30	0.00069	K	IFLAASLAANK	Q			115/114	1.512	116/114	2.158	117/114	0.891
4								30732	1	0	704.906	1407.8	2	1407.81	-0.014	1	38.36	17	31	0.0095	K	ELKDVMNK	K			115/114	2.519	116/114	4.823	117/114	1.841
4								30747	1	0	704.915	1407.82	2	1407.81	0.0038	1	38.15	16	31	0.01	K	ELKDVMNK	K			115/114	2.698	116/114	4.254	117/114	2.007
4								31554	1	0	713.329	1424.64	2	1424.65	-0.0077	0	42.63		19	0.00026	K	DMYLNSYYGR	-			115/114	0.688	116/114	1.224	117/114	0.497
4								31555	1	0	713.333	1424.65	2	1424.65	-0.0001	0	42.52	16	21	0.00041	K	DMYLNSYYGR	-			115/114	0.646	116/114	1.34	117/114	0.407
4								31672	1	1	476.621	1426.84	3	1426.84	-0.0023	0	25.57		30	0.16	R	YAGIASFLGLK	G			115/114	---	116/114	---	117/114	---
4								31674	1	1	714.428	1426.84	2	1426.84	-0.0012	0	85.02	27	30	1.8e-07	R	YAGIASFLGLK	G			115/114	0.944	116/114	1.882	117/114	0.661
4								31676	1	1	714.428	1426.84	2	1426.84	-0.0008	0	67.49	17	30	1e-05	R	YAGIASFLGLK	G			115/114	0.834	116/114	1.43	117/114	0.694
4								31677	1	1	714.428	1426.84	2	1426.84	-0.0005	0	88.52	27	30	8e-08	R	YAGIASFLGLK	G			115/114	0.64	116/114	1.446	117/114	0.504
4								31680	1	1	714.429	1426.84	2	1426.84	0.0005	0	84.59	27	30	2e-07	R	YAGIASFLGLK	G			115/114	0.691	116/114	1.539	117/114	0.516
4								31682	1	1	476.622	1426.84	3	1426.84	0.0011	0	33.74	18	30	0.024	R	YAGIASFLGLK	G			115/114	0.828	116/114	1.391	117/114	0.438
4								31688	1	1	476.622	1426.85	3	1426.84	0.0023	0	26.11	19	30	0.14	R	YAGIASFLGLK	G			115/114	0.607	116/114	1.535	117/114	0.637
4								31696	1	1	476.624	1426.85	3	1426.84	0.0083	0	35.99	16	29	0.012	R	YAGIASFLGLK	G			115/114	0.963	116/114	1.2	117/114	0.894
4								32265	1	0	719.902	1437.79	2	1437.79	-0.0043	0	64.48	21	30	2e-05	K	IVGQTACTIAK	L			115/114	1.207	116/114	1.406	117/114	0.716
4								32268	1	0	719.902	1437.79	2	1437.79	-0.0026	0	65.5	20	30	1.6e-05	K	IVGQTACTIAK	L			115/114	1.387	116/114	1.905	117/114	1.053
4								32269	1	0	719.903	1437.79	2	1437.79	-0.0009	0	63.25	21	30	2.7e-05	K	IVGQTACTIAK	L			115/114	1.17	116/114	1.391	117/114	1.111
4								32274	1	0	719.906	1437.8	2	1437.79	0.0049	0	68.95		30	7.5e-06	K	IVGQTACTIAK	L			115/114	0.865	116/114	1.336	117/114	0.684
4								32389	1	0	721.329	1440.64	2	1440.65	-0.0036	0	41.26		17	0.00024	K	DMYLNSYYGR	-	Oxidation (M)	0.0200000000.0	115/114	0.799	116/114	1.403	117/114	0.775
4								33521	1	0	732.418	1462.82	2	1462.83	-0.0064	0	66.85	21	30	1.2e-05	K	LAGFEVPVDTK	V			115/114	0.975	116/114	1.873	117/114	0.985
4								33522	1	0	488.615	1462.82	3	1462.83	-0.0033	0	44.64	21	30	0.002	K	LAGFEVPVDTK	V			115/114	1.377	116/114	1.54	117/114	1.537
4								33523	1	0	488.616	1462.83	3	1462.83	-0.0026	0	36.5	16	30	0.013	K	LAGFEVPVDTK	V			115/114	0.987	116/114	1.411	117/114	1.131
4								33524	1	0	732.42	1462.83	2	1462.83	-0.0025	0	64.86	21	30	1.9e-05	K	LAGFEVPVDTK	V			115/114	0.784	116/114	1.358	117/114	0.941
4								36823	1	0	765.466	1528.92	2	1528.92	-0.0016	0	90.4	18	27	2.8e-08	R	NIILVNGGLNSK	I			115/114	1.044	116/114	1.376	117/114	0.939
4								36824	1	0	765.466	1528.92	2	1528.92	-0.0008	0	92.82	20	27	1.6e-08	R	NIILVNGGLNSK	I			115/114	0.834	116/114	1.452	117/114	0.576
4								36825	1	0	765.466	1528.92	2	1528.92	-0.0005	0	92.32	20	27	1.8e-08	R	NIILVNGGLNSK	I			115/114	1.266	116/114	1.615	117/114	1.574
4								36826	1	0	765.466	1528.92	2	1528.92	-0.0001	0	92.19	20	27	1.8e-08	R	NIILVNGGLNSK	I			115/114	1.177	116/114	1.447	117/114	1.515
4								36827	1	0	765.47	1528.92	2	1528.92	0.0066	0	89.81	21	27	3.3e-08	R	NIILVNGGLNSK	I			115/114	0.857	116/114	1.591	117/114	0.622
4								36829	1	0	510.649	1528.93	3	1528.92	0.0077	0	33.71		27	0.013	R	NIILVNGGLNSK	I			115/114	3.381	116/114	1.283	117/114	2.685
4								38930	1	1	786.479	1570.94	2	1570.94	-0.0017	0	45.45		29	0.0011	R	YAGIASFLGLK	G	iTRAQ4plex (Y)	0.10000000000.0	115/114	---	116/114	---	117/114	---
4								39639	1	1	528.654	1582.94	3	1582.94	-0.0034	1	29.53		30	0.065	K	RYAGIASFLGLK	G			115/114	---	116/114	---	117/114	---
4								43114	1	0	550.635	1648.88	3	1648.89	-0.0108	0	58.41	20	30	8e-05	K	AVTDLLDEMNIK	H			115/114	0.861	116/114	1.363	117/114	1.127
4								43117	1	0	825.452	1648.89	2	1648.89	-0.0059	0	87.18	26	30	1.1e-07	K	AVTDLLDEMNIK	H			115/114	0.94	116/114	1.503	117/114	0.757
4								43118	1	0	825.452	1648.89	2	1648.89	-0.0052	0	90	27	30	5.9e-08	K	AVTDLLDEMNIK	H			115/114	0.909	116/114	1.362	117/114	0.853
4								43119	1	0	825.453	1648.89	2	1648.89	-0.0042	0	90.24	19	30	5.6e-08	K	AVTDLLDEMNIK	H			115/114	1	116/114	1.862	117/114	0.709
4								43120	1	0	550.638	1648.89	3	1648.89	-0.004	0	54.48	17	30	0.00021	K	AVTDLLDEMNIK	H			115/114	1.063	116/114	1.78	117/114	0.749
4								43121	1	0	550.638	1648.89	3	1648.89	-0.0037	0	70.71	20	30	5.1e-06	K	AVTDLLDEMNIK	H			115/114	0.763	116/114	1.427	117/114	0.572
4								43122	1	0	550.638	1648.89	3	1648.89	-0.0033	0	31.72	17	30	0.04	K	AVTDLLDEMNIK	H			115/114	1.131	116/114	1.14	117/114	1.168
4								43123	1	0	825.453	1648.89	2	1648.89	-0.0032	0	97.2	19	30	1.1e-08	K	AVTDLLDEMNIK	H			115/114	1.089	116/114	1.372	117/114	1.484
4								43125	1	0	825.454	1648.89	2	1648.89	-0.0012	0	70.68	22	30	5.2e-06	K	AVTDLLDEMNIK	H			115/114	1.056	116/114	1.373	117/114	1.012
4								43126	1	0	550.639	1648.89	3	1648.89	-0.0007	0	40.23	16	30	0.0057	K	AVTDLLDEMNIK	H			115/114	1.834	116/114	1.383	117/114	1.456
4								43128	1	0	550.639	1648.89	3	1648.89	0	0	34.28	15	30	0.022	K	AVTDLLDEMNIK	H			115/114	0.939	116/114	1.533	117/114	0.943
4								43129	1	0	825.455	1648.9	2	1648.89	0.0004	0	81.2		30	4.5e-07	K	AVTDLLDEMNIK	H			115/114	1.173	116/114	1.647	117/114	1.273
4								43130	1	0	550.639	1648.9	3	1648.89	0.0005	0	25.93	27	30	0.15	K	AVTDLLDEMNIK	H			115/114	---	116/114	---	117/114	---
4								43131	1	0	825.456	1648.9	2	1648.89	0.0018	0	83.3	25	30	2.8e-07	K	AVTDLLDEMNIK	H			115/114	1.103	116/114	1.636	117/114	1.064
4								43136	1	0	825.458	1648.9	2	1648.89	0.0069	0	90.26	19	30	5.6e-08	K	AVTDLLDEMNIK	H			115/114	0.738	116/114	1.433	117/114	0.551
4								43138	1	0	550.643	1648.91	3	1648.89	0.0115	0	70.59	20	31	5.7e-06	K	AVTDLLDEMNIK	H			115/114	0.676	116/114	1.306	117/114	0.526
4								43812	1	0	555.33	1662.97	3	1662.98	-0.0105	0	55.3	27	30	0.00016	K	FQSLLVAIEDLK	L			115/114	0.503	116/114	0.916	117/114	0.475
4								43814	1	0	832.495	1662.97	2	1662.98	-0.0054	0	44.58	16	30	0.0018	K	FQSLLVAIEDLK	L			115/114	0.467	116/114	0.795	117/114	0.41
4								43815	1	0	555.332	1662.97	3	1662.98	-0.005	0	50.03	25	30	0.00053	K	FQSLLVAIEDLK	L			115/114	0.53	116/114	0.615	117/114	0.477
4								43816	1	0	832.497	1662.98	2	1662.98	-0.0009	0	50.19	17	30	0.0005	K	FQSLLVAIEDLK	L			115/114	0.664	116/114	0.987	117/114	0.569
4								43818	1	0	555.334	1662.98	3	1662.98	0.0012	0	30.96	20	29	0.04	K	FQSLLVAIEDLK	L			115/114	0.774	116/114	0.805	117/114	0.706
4								43819	1	0	832.498	1662.98	2	1662.98	0.0016	0	71.44	19	29	3.5e-06	K	FQSLLVAIEDLK	L			115/114	0.507	116/114	0.803	117/114	0.365
4								43820	1	0	555.335	1662.98	3	1662.98	0.002	0	31.66	23	29	0.033	K	FQSLLVAIEDLK	L			115/114	1.037	116/114	1.229	117/114	0.941
4								43821	1	0	555.335	1662.98	3	1662.98	0.002	0	39.96	22	29	0.0049	K	FQSLLVAIEDLK	L			115/114	0.789	116/114	1.014	117/114	0.964
4								43822	1	0	555.335	1662.98	3	1662.98	0.0033	0	43.77	26	29	0.002	K	FQSLLVAIEDLK	L			115/114	0.649	116/114	0.927	117/114	0.566
4								43825	1	0	555.335	1662.98	3	1662.98	0.004	0	31.51	20	29	0.034	K	FQSLLVAIEDLK	L			115/114	0.853	116/114	0.888	117/114	0.905
4								43826	1	0	832.501	1662.99	2	1662.98	0.0077	0	59.65	17	29	5.1e-05	K	FQSLLVAIEDLK	L			115/114	0.517	116/114	0.828	117/114	0.379
4								43827	1	0	832.503	1662.99	2	1662.98	0.0106	0	58.35	17	29	6.5e-05	K	FQSLLVAIEDLK	L			115/114	0.534	116/114	0.912	117/114	0.409
4								43828	1	0	832.503	1662.99	2	1662.98	0.0117	0	51.87	20	29	0.00029	K	FQSLLVAIEDLK	L			115/114	0.728	116/114	1.111	117/114	0.612
4								43829	1	0	555.338	1662.99	3	1662.98	0.0128	0	52.94		29	0.00022	K	FQSLLVAIEDLK	L			115/114	0.471	116/114	0.839	117/114	0.408
4								43903	1	0	833.451	1664.89	2	1664.89	-0.0019	0	78.27	20	30	8.8e-07	K	AVTDLLDEMNIK	H	Oxidation (M)	0.000000002000.0	115/114	0.955	116/114	1.612	117/114	0.647
4								46422	1	0	858.951	1715.89	2	1715.9	-0.0094	0	79.26	20	30	6.2e-07	K	IFATYSQEQVDK	I			115/114	0.634	116/114	1.298	117/114	0.438
4								46424	1	0	572.971	1715.89	3	1715.9	-0.0069	0	32.85		30	0.027	K	IFATYSQEQVDK	I			115/114	0.727	116/114	0.746	117/114	0.617
4								46425	1	0	858.953	1715.89	2	1715.9	-0.0061	0	83.26		30	2.5e-07	K	IFATYSQEQVDK	I			115/114	0.768	116/114	1.497	117/114	0.577
4								46428	1	0	572.971	1715.89	3	1715.9	-0.0053	0	46.45		30	0.0012	K	IFATYSQEQVDK	I			115/114	1.077	116/114	1.731	117/114	0.878
4								46435	1	0	858.955	1715.9	2	1715.9	-0.0013	0	69.92		30	5.8e-06	K	IFATYSQEQVDK	I			115/114	0.689	116/114	1.401	117/114	0.538
4								46440	1	0	858.957	1715.9	2	1715.9	0.003	0	83.14	18	30	2.8e-07	K	IFATYSQEQVDK	I			115/114	0.775	116/114	1.566	117/114	0.543
4								46450	1	0	858.96	1715.9	2	1715.9	0.0074	0	83.11		30	2.8e-07	K	IFATYSQEQVDK	I			115/114	0.613	116/114	1.288	117/114	0.498
4								49384	1	0	888.487	1774.96	2	1774.97	-0.0146	0	106.94	27	31	1.3e-09	K	EVDLTLATGGPGMVK	S			115/114	1.027	116/114	1.731	117/114	0.617
4								49385	1	0	592.663	1774.97	3	1774.97	-0.0076	0	32.98		31	0.034	K	EVDLTLATGGPGMVK	S			115/114	2.073	116/114	1.701	117/114	2.668
4								49386	1	0	888.492	1774.97	2	1774.97	-0.0055	0	111.22	30	31	5e-10	K	EVDLTLATGGPGMVK	S			115/114	0.674	116/114	1.356	117/114	0.483
4								49389	1	0	888.494	1774.97	2	1774.97	-0.0002	0	103.68	26	31	2.8e-09	K	EVDLTLATGGPGMVK	S			115/114	0.758	116/114	1.381	117/114	0.607
4								49390	1	0	888.495	1774.98	2	1774.97	0.0014	0	106.28	27	31	1.5e-09	K	EVDLTLATGGPGMVK	S			115/114	0.925	116/114	1.5	117/114	0.573
4								51187	1	0	605.333	1812.98	3	1812.98	-0.0059	1	28.99		31	0.085	R	GAYLLDKDETEK	I			115/114	---	116/114	---	117/114	---
4								51188	1	0	605.333	1812.98	3	1812.98	-0.0053	1	26.73		31	0.15	R	GAYLLDKDETEK	I			115/114	---	116/114	---	117/114	---
4								51192	1	0	907.503	1812.99	2	1812.98	0.0083	1	52.57	16	31	0.00038	R	GAYLLDKDETEK	I			115/114	0.885	116/114	1.762	117/114	0.784
4								56391	1	0	641.984	1922.93	3	1922.94	-0.0109	0	47.42		27	0.0005	K	NHYASEYIYNAYK	E			115/114	0.786	116/114	1.449	117/114	0.47
4								56392	1	0	641.985	1922.93	3	1922.94	-0.0067	0	45.07		27	0.00086	K	NHYASEYIYNAYK	E			115/114	0.893	116/114	1.615	117/114	0.627
4								56395	1	0	641.986	1922.93	3	1922.94	-0.0056	0	28.64		27	0.038	K	NHYASEYIYNAYK	E			115/114	1.093	116/114	1.924	117/114	0.778
4								56396	1	0	962.476	1922.94	2	1922.94	-0.0034	0	63.05		27	1.4e-05	K	NHYASEYIYNAYK	E			115/114	0.767	116/114	1.621	117/114	0.484
4								56397	1	0	962.476	1922.94	2	1922.94	-0.0034	0	70.94		27	2.2e-06	K	NHYASEYIYNAYK	E			115/114	0.649	116/114	1.236	117/114	0.425
4								56399	1	0	641.987	1922.94	3	1922.94	-0.002	0	27.37		27	0.051	K	NHYASEYIYNAYK	E			115/114	1.022	116/114	1.202	117/114	0.79
4								63080	1	0	703.021	2106.04	3	2106.05	-0.0104	1	42.48		28	0.0021	K	TCGVIEKDEAFGMTK	I			115/114	0.838	116/114	1.319	117/114	0.511
4								63082	1	0	1054.03	2106.04	2	2106.05	-0.0084	1	80.35		28	3.5e-07	K	TCGVIEKDEAFGMTK	I			115/114	0.818	116/114	1.524	117/114	0.559
4								63085	1	0	703.024	2106.05	3	2106.05	-0.0035	1	35.88		29	0.011	K	TCGVIEKDEAFGMTK	I			115/114	0.798	116/114	1.369	117/114	0.548
4								63086	1	0	703.024	2106.05	3	2106.05	-0.0033	1	33.47	17	29	0.018	K	TCGVIEKDEAFGMTK	I			115/114	0.874	116/114	1.596	117/114	0.467
4								64669	1	0	719.044	2154.11	3	2154.12	-0.0137	0	41.85		29	0.0033	R	AFIVTDTFLYNNGYTK	A			115/114	1.053	116/114	1.32	117/114	1.249
4								64676	1	0	719.047	2154.12	3	2154.12	-0.0062	0	36.52		30	0.012	R	AFIVTDTFLYNNGYTK	A			115/114	1.125	116/114	1.241	117/114	1.177
4								64678	1	0	1078.07	2154.12	2	2154.12	-0.0049	0	34.18	22	30	0.02	R	AFIVTDTFLYNNGYTK	A			115/114	0.499	116/114	0.928	117/114	0.367
4								64679	1	0	719.047	2154.12	3	2154.12	-0.004	0	58.47	17	30	7.6e-05	R	AFIVTDTFLYNNGYTK	A			115/114	0.912	116/114	0.991	117/114	0.881
4								64683	1	0	1078.07	2154.13	2	2154.12	0.0032	0	38.66	18	30	0.0075	R	AFIVTDTFLYNNGYTK	A			115/114	0.593	116/114	1.033	117/114	0.473
4								64684	1	0	1078.08	2154.14	2	2154.12	0.0159	0	65.08	18	30	1.8e-05	R	AFIVTDTFLYNNGYTK	A			115/114	0.69	116/114	1.327	117/114	0.452
4								68165	1	0	756.058	2265.15	3	2265.16	-0.0043	0	50.27		30	0.00053	R	EFNPDVIISIGGGSAMDAGK	I			115/114	1.092	116/114	1.651	117/114	1.416
4								68167	1	0	1133.58	2265.15	2	2265.16	-0.0023	0	88.32		30	8.5e-08	R	EFNPDVIISIGGGSAMDAGK	I			115/114	0.807	116/114	1.55	117/114	0.607
4								68168	1	0	756.058	2265.15	3	2265.16	-0.0019	0	46.75		30	0.0012	R	EFNPDVIISIGGGSAMDAGK	I			115/114	1.459	116/114	1.612	117/114	1.81
4								68169	1	0	1133.58	2265.15	2	2265.16	-0.0011	0	89.31		30	6.8e-08	R	EFNPDVIISIGGGSAMDAGK	I			115/114	0.703	116/114	1.362	117/114	0.503
4								68170	1	0	756.059	2265.15	3	2265.16	-0.0008	0	48.54		30	0.0008	R	EFNPDVIISIGGGSAMDAGK	I			115/114	1.472	116/114	2.106	117/114	1.974
4								68176	1	0	1133.59	2265.17	2	2265.16	0.0099	0	86.47		30	1.4e-07	R	EFNPDVIISIGGGSAMDAGK	I			115/114	0.585	116/114	1.016	117/114	0.488
4								68177	1	0	1133.59	2265.17	2	2265.16	0.0131	0	100.66		30	5.3e-09	R	EFNPDVIISIGGGSAMDAGK	I			115/114	0.798	116/114	1.424	117/114	0.71
4								68178	1	0	756.064	2265.17	3	2265.16	0.014	0	46.07		30	0.0015	R	EFNPDVIISIGGGSAMDAGK	I			115/114	2.113	116/114	1.181	117/114	2.529
4								68953	1	0	766.704	2297.09	3	2297.1	-0.004	0	65.25		25	5.7e-06	K	HTTFFEVEPDPTLECAK	I			115/114	0.58	116/114	0.812	117/114	0.455
4								68954	1	0	1149.55	2297.09	2	2297.1	-0.0011	0	62.25		25	1.2e-05	K	HTTFFEVEPDPTLECAK	I			115/114	0.595	116/114	0.897	117/114	0.397
4								68956	1	0	766.707	2297.1	3	2297.1	0.0035	0	52.88		26	0.00011	K	HTTFFEVEPDPTLECAK	I			115/114	0.538	116/114	0.85	117/114	0.406
4								69633	1	0	775.758	2324.25	3	2324.26	-0.0087	0	61.29	22	30	4.5e-05	R	ILINTPSSQGGIGDLYNFK	L			115/114	0.791	116/114	1.422	117/114	0.841
4								69634	1	0	1163.14	2324.26	2	2324.26	-0.005	0	39.71		30	0.0064	R	ILINTPSSQGGIGDLYNFK	L			115/114	0.599	116/114	1.35	117/114	0.499
4								69635	1	0	775.76	2324.26	3	2324.26	-0.0045	0	63.72	19	30	2.5e-05	R	ILINTPSSQGGIGDLYNFK	L			115/114	0.706	116/114	1.405	117/114	0.57
4								69636	1	0	775.76	2324.26	3	2324.26	-0.0041	0	67.37	19	30	1.1e-05	R	ILINTPSSQGGIGDLYNFK	L			115/114	0.955	116/114	1.658	117/114	1.075
4								69637	1	0	775.76	2324.26	3	2324.26	-0.0032	0	62.78	19	30	3.1e-05	R	ILINTPSSQGGIGDLYNFK	L			115/114	0.619	116/114	1.197	117/114	0.535
[truncated: 14,369 more rows]
[truncated: 1 more columns]

## Sheet: A2
prot_hit_num	prot_acc	prot_desc	prot_score	prot_mass	prot_matches	prot_cover	prot_pi	pep_query	pep_rank	pep_isbold	pep_exp_mz	pep_exp_mr	pep_exp_z	pep_calc_mr	pep_delta	pep_miss	pep_score	pep_homol	pep_ident	pep_expect	pep_res_before	pep_seq	pep_res_after	pep_var_mod	pep_var_mod_pos
1	115249842	rubrerythrin	19015	23955	736	76.4	5.39	9768	1	1	506.76	1011.51	2	1011.51	-0.0055	0	35.3	20	26	0.0059	R	EEGFDK	I			115/114	0.428	116/114	0.908	117/114	0.298
1								9770	1	1	506.762	1011.51	2	1011.51	-0.0028	0	25.03		26	0.065	R	EEGFDK	I			115/114	---	116/114	---	117/114	---
1								9774	1	1	506.762	1011.51	2	1011.51	-0.002	0	28.5		25	0.027	R	EEGFDK	I			115/114	0.541	116/114	0.868	117/114	0.518
1								9778	1	1	506.762	1011.51	2	1011.51	-0.0012	0	26.37		26	0.047	R	EEGFDK	I			115/114	0.583	116/114	0.885	117/114	0.588
1								9784	1	1	506.763	1011.51	2	1011.51	0.0001	0	30.46		26	0.019	R	EEGFDK	I			115/114	0.564	116/114	0.884	117/114	0.579
1								9786	1	1	506.763	1011.51	2	1011.51	0.0006	0	35.6	15	26	0.0057	R	EEGFDK	I			115/114	0.618	116/114	0.874	117/114	0.568
1								9807	1	1	506.768	1011.52	2	1011.51	0.01	0	30.37	23	28	0.033	R	EEGFDK	I			115/114	0.592	116/114	0.932	117/114	0.602
1								11135	1	1	522.307	1042.6	2	1042.61	-0.0066	0	38.38	26	28	0.0057	K	AYFNIK	A			115/114	0.556	116/114	1.072	117/114	0.456
1								11137	1	1	522.307	1042.6	2	1042.61	-0.006	0	39.78	26	28	0.0041	K	AYFNIK	A			115/114	0.523	116/114	0.971	117/114	0.357
1								11139	1	1	522.307	1042.6	2	1042.61	-0.0058	0	31.79		28	0.026	K	AYFNIK	A			115/114	0.418	116/114	0.798	117/114	0.33
1								11141	1	1	522.307	1042.6	2	1042.61	-0.0055	0	33.7	26	28	0.016	K	AYFNIK	A			115/114	0.529	116/114	1.045	117/114	0.54
1								11143	1	1	522.307	1042.6	2	1042.61	-0.0053	0	32.85		28	0.02	K	AYFNIK	A			115/114	0.516	116/114	0.955	117/114	0.312
1								11145	1	1	522.308	1042.6	2	1042.61	-0.005	0	34.36	24	28	0.013	K	AYFNIK	A			115/114	0.728	116/114	1.163	117/114	0.729
1								11146	1	1	522.308	1042.6	2	1042.61	-0.0048	0	39.09		28	0.0042	K	AYFNIK	A			115/114	0.48	116/114	1.023	117/114	0.346
1								11148	1	1	522.308	1042.6	2	1042.61	-0.0047	0	34.33	27	28	0.013	K	AYFNIK	A			115/114	0.39	116/114	0.806	117/114	0.32
1								11152	1	1	522.308	1042.6	2	1042.61	-0.0033	0	33.95	26	28	0.014	K	AYFNIK	A			115/114	0.407	116/114	0.798	117/114	0.339
1								11153	1	1	522.308	1042.6	2	1042.61	-0.0033	0	36.49	26	28	0.0077	K	AYFNIK	A			115/114	0.554	116/114	0.977	117/114	0.425
1								11154	1	1	522.308	1042.6	2	1042.61	-0.0033	0	36.64	26	28	0.0075	K	AYFNIK	A			115/114	0.528	116/114	0.992	117/114	0.38
1								11155	1	1	522.308	1042.6	2	1042.61	-0.0031	0	39.32	27	28	0.004	K	AYFNIK	A			115/114	0.281	116/114	0.674	117/114	0.202
1								11158	1	1	522.308	1042.6	2	1042.61	-0.003	0	34.82		28	0.011	K	AYFNIK	A			115/114	0.411	116/114	0.973	117/114	0.275
1								11159	1	1	522.308	1042.6	2	1042.61	-0.003	0	38.96	27	28	0.0044	K	AYFNIK	A			115/114	0.483	116/114	0.991	117/114	0.387
1								11161	1	1	522.309	1042.6	2	1042.61	-0.0021	0	31.53	23	28	0.024	K	AYFNIK	A			115/114	0.635	116/114	0.831	117/114	0.674
1								11162	1	1	522.309	1042.6	2	1042.61	-0.002	0	36.62	26	28	0.0075	K	AYFNIK	A			115/114	0.385	116/114	0.819	117/114	0.34
1								11163	1	1	522.309	1042.6	2	1042.61	-0.0016	0	38.81	22	27	0.0037	K	AYFNIK	A			115/114	0.502	116/114	1.025	117/114	0.393
1								11164	1	1	522.309	1042.6	2	1042.61	-0.0014	0	31.76	21	27	0.019	K	AYFNIK	A			115/114	0.347	116/114	0.699	117/114	0.273
1								11165	1	1	522.309	1042.6	2	1042.61	-0.0013	0	34.66	23	27	0.0095	K	AYFNIK	A			115/114	0.417	116/114	0.924	117/114	0.285
1								11167	1	1	522.31	1042.6	2	1042.61	-0.0009	0	32.99	19	27	0.014	K	AYFNIK	A			115/114	0.715	116/114	1.1	117/114	0.714
1								11168	1	1	522.31	1042.6	2	1042.61	-0.0009	0	33.29	20	27	0.013	K	AYFNIK	A			115/114	0.774	116/114	1.179	117/114	0.743
1								11170	1	1	522.31	1042.61	2	1042.61	-0.0004	0	36.05	22	27	0.0069	K	AYFNIK	A			115/114	0.465	116/114	1.029	117/114	0.346
1								11171	1	1	522.31	1042.61	2	1042.61	-0.0002	0	35.52	22	27	0.0078	K	AYFNIK	A			115/114	0.479	116/114	0.642	117/114	0.33
1								11172	1	1	522.31	1042.61	2	1042.61	0	0	33.72	21	27	0.012	K	AYFNIK	A			115/114	0.567	116/114	1.125	117/114	0.598
1								11173	1	1	522.31	1042.61	2	1042.61	0	0	36.09	22	27	0.0069	K	AYFNIK	A			115/114	0.511	116/114	1	117/114	0.366
1								11174	1	1	522.31	1042.61	2	1042.61	0.0002	0	31.91	20	28	0.021	K	AYFNIK	A			115/114	0.395	116/114	0.757	117/114	0.324
1								11175	1	1	522.31	1042.61	2	1042.61	0.0002	0	33.68	20	28	0.014	K	AYFNIK	A			115/114	0.403	116/114	0.795	117/114	0.324
1								11176	1	1	522.31	1042.61	2	1042.61	0.0002	0	30.4	19	28	0.03	K	AYFNIK	A			115/114	0.711	116/114	1.097	117/114	0.772
1								11177	1	1	522.31	1042.61	2	1042.61	0.0004	0	33.92	20	28	0.013	K	AYFNIK	A			115/114	0.38	116/114	0.776	117/114	0.313
1								11178	1	1	522.31	1042.61	2	1042.61	0.0006	0	36.03	22	28	0.0082	K	AYFNIK	A			115/114	0.455	116/114	0.995	117/114	0.369
1								11179	1	1	522.31	1042.61	2	1042.61	0.0006	0	33.71	22	28	0.014	K	AYFNIK	A			115/114	0.484	116/114	1.006	117/114	0.355
1								11180	1	1	522.31	1042.61	2	1042.61	0.0006	0	33.43	19	28	0.015	K	AYFNIK	A			115/114	0.397	116/114	0.776	117/114	0.302
1								11182	1	1	522.31	1042.61	2	1042.61	0.0008	0	32.94	20	28	0.017	K	AYFNIK	A			115/114	0.679	116/114	1.107	117/114	0.717
1								11183	1	1	522.311	1042.61	2	1042.61	0.0009	0	33.15	20	28	0.016	K	AYFNIK	A			115/114	0.736	116/114	1.135	117/114	0.747
1								11185	1	1	522.311	1042.61	2	1042.61	0.0014	0	31.82	19	28	0.023	K	AYFNIK	A			115/114	0.427	116/114	0.795	117/114	0.335
1								11186	1	1	522.311	1042.61	2	1042.61	0.0014	0	25.13	16	28	0.11	K	AYFNIK	A			115/114	0.709	116/114	1.062	117/114	0.676
1								11187	1	1	522.311	1042.61	2	1042.61	0.0014	0	36	21	28	0.009	K	AYFNIK	A			115/114	0.531	116/114	0.908	117/114	0.551
1								11188	1	1	522.311	1042.61	2	1042.61	0.0015	0	28.18	18	28	0.054	K	AYFNIK	A			115/114	1.252	116/114	1.091	117/114	0.869
1								11189	1	1	522.311	1042.61	2	1042.61	0.0018	0	35.94	22	28	0.0091	K	AYFNIK	A			115/114	0.49	116/114	1.023	117/114	0.386
1								11190	1	1	522.311	1042.61	2	1042.61	0.0019	0	35.99	22	28	0.009	K	AYFNIK	A			115/114	0.478	116/114	1.027	117/114	0.368
1								11191	1	1	522.311	1042.61	2	1042.61	0.0019	0	31.6	19	28	0.025	K	AYFNIK	A			115/114	0.425	116/114	0.796	117/114	0.337
1								11192	1	1	522.311	1042.61	2	1042.61	0.002	0	34.32	20	29	0.015	K	AYFNIK	A			115/114	0.5	116/114	1.021	117/114	0.328
1								11193	1	1	522.311	1042.61	2	1042.61	0.002	0	33.32	19	29	0.019	K	AYFNIK	A			115/114	0.461	116/114	0.811	117/114	0.337
1								11194	1	1	522.311	1042.61	2	1042.61	0.0023	0	36.13	22	29	0.01	K	AYFNIK	A			115/114	0.494	116/114	1.046	117/114	0.364
1								11195	1	1	522.311	1042.61	2	1042.61	0.0024	0	34.77	23	29	0.014	K	AYFNIK	A			115/114	0.536	116/114	1.173	117/114	0.353
1								11196	1	1	522.311	1042.61	2	1042.61	0.0025	0	31.98	20	29	0.027	K	AYFNIK	A			115/114	0.457	116/114	0.812	117/114	0.358
1								11197	1	1	522.311	1042.61	2	1042.61	0.0025	0	33.03	20	29	0.021	K	AYFNIK	A			115/114	0.634	116/114	1.023	117/114	0.641
1								11198	1	1	522.311	1042.61	2	1042.61	0.0026	0	39.81	22	29	0.0044	K	AYFNIK	A			115/114	0.482	116/114	0.967	117/114	0.362
1								11199	1	1	522.311	1042.61	2	1042.61	0.0028	0	33.77	21	29	0.018	K	AYFNIK	A			115/114	0.471	116/114	1.018	117/114	0.349
1								11200	1	1	522.311	1042.61	2	1042.61	0.0028	0	36.21	23	29	0.01	K	AYFNIK	A			115/114	0.491	116/114	0.987	117/114	0.36
1								11201	1	1	522.311	1042.61	2	1042.61	0.0028	0	34.36	20	29	0.015	K	AYFNIK	A			115/114	0.418	116/114	0.799	117/114	0.331
1								11202	1	1	522.311	1042.61	2	1042.61	0.0028	0	31.95	20	29	0.027	K	AYFNIK	A			115/114	0.416	116/114	0.779	117/114	0.332
1								11203	1	1	522.311	1042.61	2	1042.61	0.0028	0	34.02	19	29	0.017	K	AYFNIK	A			115/114	0.43	116/114	0.85	117/114	0.342
1								11204	1	1	522.311	1042.61	2	1042.61	0.0028	0	25.27	16	29	0.13	K	AYFNIK	A			115/114	0.716	116/114	1.06	117/114	0.735
1								11205	1	1	522.312	1042.61	2	1042.61	0.0029	0	35.97	22	29	0.011	K	AYFNIK	A			115/114	0.467	116/114	1.014	117/114	0.381
1								11206	1	1	522.312	1042.61	2	1042.61	0.0029	0	31.98	20	29	0.027	K	AYFNIK	A			115/114	0.417	116/114	0.856	117/114	0.33
1								11207	1	1	522.312	1042.61	2	1042.61	0.0031	0	31.5	19	29	0.03	K	AYFNIK	A			115/114	0.461	116/114	0.831	117/114	0.354
1								11208	1	1	522.312	1042.61	2	1042.61	0.0031	0	33.55	19	29	0.019	K	AYFNIK	A			115/114	0.434	116/114	0.803	117/114	0.316
1								11209	1	1	522.312	1042.61	2	1042.61	0.0034	0	38.71	23	29	0.0057	K	AYFNIK	A			115/114	0.502	116/114	1.028	117/114	0.35
1								11210	1	1	522.312	1042.61	2	1042.61	0.0035	0	29.51	19	29	0.047	K	AYFNIK	A			115/114	0.615	116/114	1.048	117/114	0.496
1								11211	1	1	522.312	1042.61	2	1042.61	0.0035	0	37.07	21	29	0.0083	K	AYFNIK	A			115/114	0.462	116/114	0.953	117/114	0.352
1								11212	1	1	522.312	1042.61	2	1042.61	0.0039	0	38.84	23	29	0.0055	K	AYFNIK	A			115/114	0.475	116/114	0.985	117/114	0.383
1								11213	1	1	522.312	1042.61	2	1042.61	0.0039	0	27.97	20	29	0.067	K	AYFNIK	A			115/114	0.632	116/114	1.099	117/114	0.601
1								11214	1	1	522.312	1042.61	2	1042.61	0.004	0	38.81	23	29	0.0055	K	AYFNIK	A			115/114	0.49	116/114	1.044	117/114	0.411
1								11215	1	1	522.312	1042.61	2	1042.61	0.004	0	33.14	19	29	0.02	K	AYFNIK	A			115/114	0.653	116/114	1.08	117/114	0.662
1								11216	1	1	522.312	1042.61	2	1042.61	0.0042	0	38.87	24	29	0.0055	K	AYFNIK	A			115/114	0.475	116/114	1.029	117/114	0.371
1								11217	1	1	522.312	1042.61	2	1042.61	0.0042	0	42.04	23	29	0.0026	K	AYFNIK	A			115/114	0.476	116/114	0.977	117/114	0.387
1								11218	1	1	522.312	1042.61	2	1042.61	0.0042	0	36.74	22	29	0.0089	K	AYFNIK	A			115/114	0.53	116/114	1.019	117/114	0.419
1								11219	1	1	522.312	1042.61	2	1042.61	0.0043	0	31.88	19	29	0.027	K	AYFNIK	A			115/114	0.423	116/114	0.82	117/114	0.357
1								11220	1	1	522.312	1042.61	2	1042.61	0.0043	0	34.3	21	29	0.016	K	AYFNIK	A			115/114	0.462	116/114	1.003	117/114	0.374
1								11221	1	1	522.312	1042.61	2	1042.61	0.0045	0	32.99	19	29	0.021	K	AYFNIK	A			115/114	0.744	116/114	1.172	117/114	0.735
1								11222	1	1	522.312	1042.61	2	1042.61	0.0046	0	31.42	19	29	0.03	K	AYFNIK	A			115/114	0.395	116/114	0.781	117/114	0.348
1								11223	1	1	522.312	1042.61	2	1042.61	0.0048	0	33.37	19	29	0.019	K	AYFNIK	A			115/114	0.424	116/114	0.786	117/114	0.34
1								11224	1	1	522.312	1042.61	2	1042.61	0.005	0	35.88	22	29	0.011	K	AYFNIK	A			115/114	0.473	116/114	0.97	117/114	0.332
1								11225	1	1	522.313	1042.61	2	1042.61	0.0051	0	34.14	21	29	0.016	K	AYFNIK	A			115/114	0.405	116/114	0.773	117/114	0.315
1								11226	1	1	522.313	1042.61	2	1042.61	0.0051	0	38.73	23	29	0.0056	K	AYFNIK	A			115/114	0.508	116/114	0.972	117/114	0.371
1								11228	1	1	522.313	1042.61	2	1042.61	0.0052	0	31.93	20	29	0.027	K	AYFNIK	A			115/114	0.422	116/114	0.765	117/114	0.34
1								11229	1	1	522.313	1042.61	2	1042.61	0.0052	0	31.8	19	29	0.028	K	AYFNIK	A			115/114	0.419	116/114	0.809	117/114	0.362
1								11230	1	1	522.313	1042.61	2	1042.61	0.0052	0	33.38	19	29	0.019	K	AYFNIK	A			115/114	0.43	116/114	0.838	117/114	0.362
1								11231	1	1	522.313	1042.61	2	1042.61	0.0052	0	27.55	17	29	0.074	K	AYFNIK	A			115/114	0.647	116/114	1.087	117/114	0.665
1								11232	1	1	522.313	1042.61	2	1042.61	0.0053	0	31.41	19	29	0.03	K	AYFNIK	A			115/114	0.42	116/114	0.808	117/114	0.346
1								11233	1	1	522.313	1042.61	2	1042.61	0.0057	0	36.6	21	29	0.009	K	AYFNIK	A			115/114	0.405	116/114	0.804	117/114	0.318
1								11234	1	1	522.313	1042.61	2	1042.61	0.0058	0	36.14	22	29	0.01	K	AYFNIK	A			115/114	0.499	116/114	0.986	117/114	0.361
1								11235	1	1	522.313	1042.61	2	1042.61	0.0058	0	34.29	21	29	0.015	K	AYFNIK	A			115/114	0.477	116/114	1.005	117/114	0.338
1								11236	1	1	522.313	1042.61	2	1042.61	0.0063	0	34.21	20	29	0.016	K	AYFNIK	A			115/114	0.415	116/114	0.823	117/114	0.349
1								11237	1	1	522.313	1042.61	2	1042.61	0.0065	0	31.93	19	29	0.026	K	AYFNIK	A			115/114	0.411	116/114	0.83	117/114	0.337
1								11238	1	1	522.313	1042.61	2	1042.61	0.0065	0	36.55	20	29	0.0091	K	AYFNIK	A			115/114	0.431	116/114	0.806	117/114	0.341
1								11239	1	1	522.313	1042.61	2	1042.61	0.0065	0	32.42	20	29	0.024	K	AYFNIK	A			115/114	0.682	116/114	1.194	117/114	0.724
1								11241	1	1	522.314	1042.61	2	1042.61	0.0086	0	36.4		29	0.0093	K	AYFNIK	A			115/114	0.504	116/114	0.868	117/114	0.323
1								11242	1	1	522.314	1042.61	2	1042.61	0.0087	0	33.86	20	29	0.017	K	AYFNIK	A			115/114	0.433	116/114	0.775	117/114	0.332
1								17983	1	1	592.31	1182.61	2	1182.62	-0.0103	0	43.55		27	0.0012	K	YTYYASK	A			115/114	0.464	116/114	0.843	117/114	0.402
1								17987	1	1	592.311	1182.61	2	1182.62	-0.0088	0	43.64		27	0.0012	K	YTYYASK	A			115/114	0.479	116/114	0.848	117/114	0.413
1								17988	1	1	592.311	1182.61	2	1182.62	-0.0087	0	43.56		27	0.0012	K	YTYYASK	A			115/114	0.535	116/114	0.842	117/114	0.442
1								17989	1	1	592.312	1182.61	2	1182.62	-0.008	0	30.66		27	0.023	K	YTYYASK	A			115/114	0.457	116/114	0.806	117/114	0.41
1								17992	1	1	592.312	1182.61	2	1182.62	-0.0064	0	30.79	16	27	0.023	K	YTYYASK	A			115/114	0.538	116/114	1.037	117/114	0.339
1								17993	1	1	592.313	1182.61	2	1182.62	-0.0056	0	47.66		27	0.00049	K	YTYYASK	A			115/114	0.742	116/114	0.925	117/114	0.598
1								17994	1	1	592.313	1182.61	2	1182.62	-0.0056	0	44.14		27	0.0011	K	YTYYASK	A			115/114	0.563	116/114	1.143	117/114	0.538
1								17995	1	1	592.313	1182.61	2	1182.62	-0.0056	0	43.45		27	0.0013	K	YTYYASK	A			115/114	0.521	116/114	0.864	117/114	0.431
1								17996	1	1	592.313	1182.61	2	1182.62	-0.0055	0	43.47		27	0.0013	K	YTYYASK	A			115/114	0.493	116/114	0.848	117/114	0.426
1								17998	1	1	592.313	1182.61	2	1182.62	-0.0051	0	52.79	18	27	0.00016	K	YTYYASK	A			115/114	0.435	116/114	0.854	117/114	0.393
1								17999	1	1	592.313	1182.61	2	1182.62	-0.0051	0	43.13		27	0.0014	K	YTYYASK	A			115/114	0.5	116/114	0.861	117/114	0.407
1								18000	1	1	592.313	1182.61	2	1182.62	-0.0049	0	43.48		27	0.0013	K	YTYYASK	A			115/114	0.487	116/114	0.873	117/114	0.388
1								18001	1	1	592.313	1182.61	2	1182.62	-0.0047	0	49.2		27	0.00035	K	YTYYASK	A			115/114	0.285	116/114	0.806	117/114	0.209
1								18002	1	1	592.314	1182.61	2	1182.62	-0.0038	0	43.73	16	27	0.0012	K	YTYYASK	A			115/114	0.597	116/114	0.994	117/114	0.857
1								18004	1	1	592.314	1182.61	2	1182.62	-0.0034	0	43.53		27	0.0013	K	YTYYASK	A			115/114	0.482	116/114	0.849	117/114	0.409
1								18005	1	1	592.314	1182.61	2	1182.62	-0.0034	0	47.03		27	0.00058	K	YTYYASK	A			115/114	0.518	116/114	0.888	117/114	0.401
1								18007	1	1	592.314	1182.61	2	1182.62	-0.0031	0	48.99	16	28	0.0005	K	YTYYASK	A			115/114	0.614	116/114	1.032	117/114	0.373
1								18008	1	1	592.314	1182.61	2	1182.62	-0.0029	0	48.28	21	28	0.00059	K	YTYYASK	A			115/114	0.672	116/114	1.453	117/114	0.499
1								18009	1	0	592.314	1182.61	2	1182.62	-0.0028	0	43.56		28	0.0017	K	YTYYASK	A			115/114	0.49	116/114	0.876	117/114	0.419
1								18012	1	1	592.314	1182.61	2	1182.62	-0.0027	0	46.77		28	0.00083	K	YTYYASK	A			115/114	0.577	116/114	0.862	117/114	0.492
1								18013	1	0	592.314	1182.61	2	1182.62	-0.0025	0	43.91		28	0.0016	K	YTYYASK	A			115/114	0.431	116/114	0.828	117/114	0.331
1								18014	1	0	592.314	1182.61	2	1182.62	-0.0023	0	43.48		28	0.0018	K	YTYYASK	A			115/114	0.514	116/114	0.858	117/114	0.413
1								18015	1	0	592.314	1182.61	2	1182.62	-0.002	0	43.58		28	0.0017	K	YTYYASK	A			115/114	0.46	116/114	0.817	117/114	0.383
1								18016	1	1	592.315	1182.61	2	1182.62	-0.0017	0	49.26	16	28	0.00047	K	YTYYASK	A			115/114	0.298	116/114	0.845	117/114	0.237
1								18017	1	0	592.315	1182.61	2	1182.62	-0.0017	0	43.55		28	0.0017	K	YTYYASK	A			115/114	0.504	116/114	0.85	117/114	0.396
1								18018	1	0	592.315	1182.62	2	1182.62	-0.0015	0	43.39		28	0.0018	K	YTYYASK	A			115/114	0.495	116/114	0.875	117/114	0.388
1								18019	1	0	592.315	1182.62	2	1182.62	-0.0014	0	43.53		28	0.0017	K	YTYYASK	A			115/114	0.483	116/114	0.848	117/114	0.385
1								18020	1	0	592.315	1182.62	2	1182.62	-0.0012	0	43.44		28	0.0018	K	YTYYASK	A			115/114	0.47	116/114	0.826	117/114	0.393
1								18021	1	1	592.315	1182.62	2	1182.62	-0.0011	0	43.89	16	28	0.0016	K	YTYYASK	A			115/114	0.624	116/114	1.1	117/114	0.591
1								18022	1	0	592.315	1182.62	2	1182.62	-0.001	0	43.59		28	0.0017	K	YTYYASK	A			115/114	0.479	116/114	0.861	117/114	0.378
1								18023	1	0	592.315	1182.62	2	1182.62	-0.0009	0	43.64		28	0.0017	K	YTYYASK	A			115/114	0.498	116/114	0.86	117/114	0.394
1								18024	1	1	592.315	1182.62	2	1182.62	-0.0009	0	47.14		28	0.00075	K	YTYYASK	A			115/114	0.522	116/114	0.892	117/114	0.475
1								18025	1	0	592.315	1182.62	2	1182.62	-0.0004	0	43.2		28	0.0018	K	YTYYASK	A			115/114	0.533	116/114	0.899	117/114	0.409
1								18026	1	1	592.315	1182.62	2	1182.62	-0.0003	0	48.24	16	28	0.00057	K	YTYYASK	A			115/114	0.691	116/114	1.362	117/114	0.673
1								18027	1	0	592.316	1182.62	2	1182.62	0.0002	0	43.65		28	0.0016	K	YTYYASK	A			115/114	0.482	116/114	0.913	117/114	0.403
1								18028	1	1	592.316	1182.62	2	1182.62	0.0006	0	46.97		28	0.00078	K	YTYYASK	A			115/114	0.481	116/114	0.845	117/114	0.379
1								18029	1	1	592.316	1182.62	2	1182.62	0.001	0	46.96		28	0.00078	K	YTYYASK	A			115/114	0.455	116/114	0.815	117/114	0.361
1								18030	1	0	592.316	1182.62	2	1182.62	0.0012	0	43.53		28	0.0017	K	YTYYASK	A			115/114	0.476	116/114	0.878	117/114	0.432
1								18031	1	0	592.316	1182.62	2	1182.62	0.0012	0	46.85		28	0.0008	K	YTYYASK	A			115/114	0.51	116/114	0.852	117/114	0.376
1								18032	1	1	592.316	1182.62	2	1182.62	0.0013	0	47.2		28	0.00074	K	YTYYASK	A			115/114	0.478	116/114	0.863	117/114	0.411
1								18033	1	1	592.316	1182.62	2	1182.62	0.0013	0	46.96		28	0.00078	K	YTYYASK	A			115/114	0.503	116/114	0.884	117/114	0.383
1								18034	1	0	592.316	1182.62	2	1182.62	0.0016	0	43.45		28	0.0017	K	YTYYASK	A			115/114	0.5	116/114	0.874	117/114	0.415
1								18035	1	0	592.317	1182.62	2	1182.62	0.0023	0	43.34		28	0.0018	K	YTYYASK	A			115/114	0.49	116/114	0.903	117/114	0.401
1								18036	1	1	592.317	1182.62	2	1182.62	0.0027	0	46.96		28	0.00077	K	YTYYASK	A			115/114	0.516	116/114	0.85	117/114	0.421
1								18037	1	0	592.317	1182.62	2	1182.62	0.003	0	43.64		28	0.0016	K	YTYYASK	A			115/114	0.51	116/114	0.874	117/114	0.409
1								18038	1	0	592.317	1182.62	2	1182.62	0.0032	0	43.46		28	0.0017	K	YTYYASK	A			115/114	0.498	116/114	0.845	117/114	0.425
1								18040	1	0	592.317	1182.62	2	1182.62	0.0035	0	47		28	0.00076	K	YTYYASK	A			115/114	0.504	116/114	0.849	117/114	0.412
1								18041	1	0	592.317	1182.62	2	1182.62	0.0036	0	43.63		28	0.0016	K	YTYYASK	A			115/114	0.476	116/114	0.836	117/114	0.356
1								18042	1	0	592.317	1182.62	2	1182.62	0.0039	0	43.63		28	0.0016	K	YTYYASK	A			115/114	0.492	116/114	0.879	117/114	0.408
1								23225	1	1	426.86	1277.56	3	1277.56	-0.0066	0	25.41		19	0.013	K	CPVCDHPK	A			115/114	0.432	116/114	0.633	117/114	0.31
1								23226	1	1	426.86	1277.56	3	1277.56	-0.0063	0	28.93		19	0.0058	K	CPVCDHPK	A			115/114	0.398	116/114	0.576	117/114	0.289
1								23227	1	1	426.86	1277.56	3	1277.56	-0.0046	0	26.05		19	0.011	K	CPVCDHPK	A			115/114	0.446	116/114	0.677	117/114	0.356
1								23228	1	1	426.86	1277.56	3	1277.56	-0.0045	0	33.55		19	0.002	K	CPVCDHPK	A			115/114	0.348	116/114	0.643	117/114	0.23
1								23229	1	1	426.86	1277.56	3	1277.56	-0.0044	0	28.98		19	0.0058	K	CPVCDHPK	A			115/114	0.38	116/114	0.603	117/114	0.29
1								23230	1	1	426.86	1277.56	3	1277.56	-0.0043	0	31.89		19	0.003	K	CPVCDHPK	A			115/114	0.449	116/114	0.692	117/114	0.332
1								23231	1	1	639.787	1277.56	2	1277.56	-0.0042	0	32.37		19	0.0027	K	CPVCDHPK	A			115/114	0.454	116/114	0.758	117/114	0.339
1								23233	1	1	426.86	1277.56	3	1277.56	-0.0038	0	27.14		19	0.0089	K	CPVCDHPK	A			115/114	0.81	116/114	0.604	117/114	0.309
1								23234	1	1	426.861	1277.56	3	1277.56	-0.0035	0	37.82		19	0.00076	K	CPVCDHPK	A			115/114	0.417	116/114	0.605	117/114	0.3
1								23237	1	1	426.861	1277.56	3	1277.56	-0.0029	0	27.38		19	0.0084	K	CPVCDHPK	A			115/114	0.421	116/114	0.673	117/114	0.314
1								23238	1	1	426.861	1277.56	3	1277.56	-0.0028	0	41.32		19	0.00034	K	CPVCDHPK	A			115/114	0.37	116/114	0.617	117/114	0.218
1								23239	1	1	639.788	1277.56	2	1277.56	-0.0013	0	31.56		19	0.0032	K	CPVCDHPK	A			115/114	0.585	116/114	0.809	117/114	0.659
1								23240	1	1	426.861	1277.56	3	1277.56	-0.0009	0	27.74		19	0.0077	K	CPVCDHPK	A			115/114	0.507	116/114	0.702	117/114	0.417
1								23242	1	1	639.789	1277.56	2	1277.56	-0.0007	0	31.4		19	0.0033	K	CPVCDHPK	A			115/114	0.345	116/114	0.651	117/114	0.252
1								23243	1	1	426.861	1277.56	3	1277.56	-0.0005	0	35.72		19	0.0012	K	CPVCDHPK	A			115/114	0.598	116/114	0.833	117/114	0.737
1								23245	1	1	426.862	1277.56	3	1277.56	-0.0003	0	26.06		19	0.011	K	CPVCDHPK	A			115/114	0.526	116/114	0.597	117/114	0.351
1								23248	1	1	426.862	1277.56	3	1277.56	-0.0002	0	38.3		19	0.00068	K	CPVCDHPK	A			115/114	0.394	116/114	0.679	117/114	0.299
1								23250	1	1	426.862	1277.56	3	1277.56	0.0003	0	25.44		19	0.013	K	CPVCDHPK	A			115/114	0.643	116/114	0.611	117/114	0.573
1								23251	1	1	639.789	1277.56	2	1277.56	0.0003	0	31.31		19	0.0034	K	CPVCDHPK	A			115/114	0.349	116/114	0.649	117/114	0.271
1								23254	1	1	426.862	1277.56	3	1277.56	0.0013	0	27.09		19	0.009	K	CPVCDHPK	A			115/114	0.434	116/114	0.625	117/114	0.256
1								23255	1	1	426.862	1277.56	3	1277.56	0.0014	0	27.39		19	0.0084	K	CPVCDHPK	A			115/114	0.74	116/114	0.818	117/114	0.622
1								23256	1	1	426.862	1277.56	3	1277.56	0.0014	0	26.9		19	0.0094	K	CPVCDHPK	A			115/114	0.713	116/114	0.774	117/114	0.612
1								23260	1	1	426.862	1277.57	3	1277.56	0.0018	0	29.04		19	0.0057	K	CPVCDHPK	A			115/114	0.541	116/114	0.593	117/114	0.465
1								23261	1	1	426.862	1277.57	3	1277.56	0.0022	0	33.38		19	0.0021	K	CPVCDHPK	A			115/114	0.407	116/114	0.647	117/114	0.3
1								23262	1	1	426.863	1277.57	3	1277.56	0.0026	0	25.08		19	0.014	K	CPVCDHPK	A			115/114	0.422	116/114	0.66	117/114	0.329
1								23264	1	1	426.863	1277.57	3	1277.56	0.0029	0	28.97		19	0.0058	K	CPVCDHPK	A			115/114	0.399	116/114	0.625	117/114	0.273
1								23265	1	1	426.863	1277.57	3	1277.56	0.0031	0	34.59		19	0.0016	K	CPVCDHPK	A			115/114	0.414	116/114	0.684	117/114	0.317
1								23267	1	1	426.863	1277.57	3	1277.56	0.0034	0	25.32		19	0.014	K	CPVCDHPK	A			115/114	0.385	116/114	0.681	117/114	0.293
1								23269	1	1	426.863	1277.57	3	1277.56	0.0037	0	25.45		19	0.013	K	CPVCDHPK	A			115/114	0.43	116/114	0.62	117/114	0.298
1								23271	1	1	426.863	1277.57	3	1277.56	0.0039	0	34.56		19	0.0016	K	CPVCDHPK	A			115/114	0.386	116/114	0.646	117/114	0.278
1								23272	1	1	426.863	1277.57	3	1277.56	0.0039	0	31.9		19	0.003	K	CPVCDHPK	A			115/114	0.456	116/114	0.631	117/114	0.293
1								23276	1	1	426.863	1277.57	3	1277.56	0.0044	0	25.3		19	0.014	K	CPVCDHPK	A			115/114	0.355	116/114	0.59	117/114	0.3
1								23277	1	1	426.863	1277.57	3	1277.56	0.0047	0	28.91		19	0.0062	K	CPVCDHPK	A			115/114	0.443	116/114	0.625	117/114	0.289
1								23282	1	1	426.864	1277.57	3	1277.56	0.0061	0	25.49		19	0.014	K	CPVCDHPK	A			115/114	0.551	116/114	0.694	117/114	0.49
1								23285	1	1	426.864	1277.57	3	1277.56	0.0068	0	32.39		19	0.0028	K	CPVCDHPK	A			115/114	0.416	116/114	0.646	117/114	0.289
1								23288	1	1	426.864	1277.57	3	1277.56	0.0074	0	25.4		19	0.014	K	CPVCDHPK	A			115/114	0.468	116/114	0.653	117/114	0.333
1								23291	1	1	426.865	1277.57	3	1277.56	0.0092	0	34.76		20	0.0019	K	CPVCDHPK	A			115/114	0.419	116/114	0.66	117/114	0.326
1								23292	1	1	426.865	1277.57	3	1277.56	0.0097	0	34.86		20	0.0019	K	CPVCDHPK	A			115/114	0.424	116/114	0.627	117/114	0.291
1								23295	1	1	426.865	1277.57	3	1277.56	0.0115	0	28.78		21	0.0084	K	CPVCDHPK	A			115/114	0.422	116/114	0.63	117/114	0.292
1								23296	1	1	426.866	1277.58	3	1277.56	0.0117	0	40.15		21	0.00061	K	CPVCDHPK	A			115/114	0.427	116/114	0.657	117/114	0.296
1								23298	1	1	426.866	1277.58	3	1277.56	0.0122	0	30.83		21	0.0052	K	CPVCDHPK	A			115/114	0.45	116/114	0.65	117/114	0.289
1								23299	1	1	426.866	1277.58	3	1277.56	0.0136	0	27.4		21	0.013	K	CPVCDHPK	A			115/114	0.447	116/114	0.628	117/114	0.33
1								23301	1	1	426.867	1277.58	3	1277.56	0.0148	0	27.35		21	0.013	K	CPVCDHPK	A			115/114	0.456	116/114	0.634	117/114	0.309
1								25302	1	1	439.922	1316.74	3	1316.75	-0.0111	0	31.79	22	30	0.034	K	LLENLNEGK	I			115/114	0.656	116/114	0.851	117/114	0.495
1								25303	1	1	659.379	1316.74	2	1316.75	-0.0108	0	65.21		30	1.6e-05	K	LLENLNEGK	I			115/114	0.449	116/114	0.872	117/114	0.281
1								25305	1	1	659.38	1316.75	2	1316.75	-0.0085	0	64.83		30	1.7e-05	K	LLENLNEGK	I			115/114	0.483	116/114	0.892	117/114	0.369
1								25306	1	1	439.923	1316.75	3	1316.75	-0.0084	0	31.98	22	30	0.032	K	LLENLNEGK	I			115/114	0.539	116/114	0.846	117/114	0.43
1								25307	1	1	659.38	1316.75	2	1316.75	-0.0081	0	53.82	24	30	0.00021	K	LLENLNEGK	I			115/114	0.701	116/114	0.796	117/114	0.849
1								25308	1	1	659.38	1316.75	2	1316.75	-0.008	0	52.35	29	30	0.0003	K	LLENLNEGK	I			115/114	0.443	116/114	0.863	117/114	0.305
1								25312	1	1	659.381	1316.75	2	1316.75	-0.0066	0	64.85		29	1.6e-05	K	LLENLNEGK	I			115/114	0.507	116/114	0.926	117/114	0.36
1								25314	1	1	439.923	1316.75	3	1316.75	-0.0063	0	26.68	17	29	0.11	K	LLENLNEGK	I			115/114	0.402	116/114	0.879	117/114	0.504
1								25315	1	1	659.381	1316.75	2	1316.75	-0.0063	0	54.13	25	29	0.00019	K	LLENLNEGK	I			115/114	0.542	116/114	0.809	117/114	0.677
1								25316	1	1	659.381	1316.75	2	1316.75	-0.0062	0	66.28		29	1.2e-05	K	LLENLNEGK	I			115/114	0.557	116/114	0.967	117/114	0.439
1								25317	1	1	659.381	1316.75	2	1316.75	-0.006	0	59.21		29	6e-05	K	LLENLNEGK	I			115/114	0.506	116/114	0.833	117/114	0.398
1								25321	1	1	659.382	1316.75	2	1316.75	-0.0053	0	62.77	26	29	2.6e-05	K	LLENLNEGK	I			115/114	0.676	116/114	1.071	117/114	0.801
1								25322	1	1	659.382	1316.75	2	1316.75	-0.0053	0	47.38	26	29	0.00091	K	LLENLNEGK	I			115/114	0.721	116/114	0.989	117/114	0.714
1								25326	1	1	659.382	1316.75	2	1316.75	-0.0047	0	64.66		29	1.7e-05	K	LLENLNEGK	I			115/114	0.548	116/114	0.911	117/114	0.408
1								25327	1	1	659.382	1316.75	2	1316.75	-0.0045	0	64.28		29	1.9e-05	K	LLENLNEGK	I			115/114	0.58	116/114	0.851	117/114	0.504
1								25328	1	1	659.382	1316.75	2	1316.75	-0.0045	0	65.09		29	1.5e-05	K	LLENLNEGK	I			115/114	0.49	116/114	1.004	117/114	0.363
1								25329	1	1	659.382	1316.75	2	1316.75	-0.0045	0	77.01		29	9.9e-07	K	LLENLNEGK	I			115/114	0.577	116/114	0.809	117/114	0.558
1								25331	1	1	659.382	1316.75	2	1316.75	-0.0043	0	51.64	23	29	0.00034	K	LLENLNEGK	I			115/114	0.423	116/114	0.908	117/114	0.35
1								25334	1	1	659.383	1316.75	2	1316.75	-0.0034	0	60.72		29	4.2e-05	K	LLENLNEGK	I			115/114	0.486	116/114	1.045	117/114	0.319
1								25335	1	1	659.383	1316.75	2	1316.75	-0.0034	0	58.89	28	29	6.4e-05	K	LLENLNEGK	I			115/114	0.56	116/114	0.937	117/114	0.909
1								25337	1	1	659.383	1316.75	2	1316.75	-0.0032	0	64.81		29	1.6e-05	K	LLENLNEGK	I			115/114	0.502	116/114	0.856	117/114	0.354
1								25338	1	1	659.383	1316.75	2	1316.75	-0.0031	0	54.17		30	0.00019	K	LLENLNEGK	I			115/114	0.868	116/114	1.051	117/114	0.684
1								25339	1	1	659.383	1316.75	2	1316.75	-0.003	0	64.83		30	1.7e-05	K	LLENLNEGK	I			115/114	0.526	116/114	0.933	117/114	0.37
1								25340	1	1	659.383	1316.75	2	1316.75	-0.0029	0	47.5	25	30	0.00094	K	LLENLNEGK	I			115/114	0.654	116/114	0.939	117/114	0.615
1								25343	1	1	439.925	1316.75	3	1316.75	-0.0024	0	41.53	26	30	0.0036	K	LLENLNEGK	I			115/114	0.487	116/114	0.957	117/114	0.313
1								25344	1	1	439.925	1316.75	3	1316.75	-0.0023	0	29.88	24	30	0.053	K	LLENLNEGK	I			115/114	0.66	116/114	0.867	117/114	0.54
1								25345	1	1	659.383	1316.75	2	1316.75	-0.0023	0	64.78		30	1.7e-05	K	LLENLNEGK	I			115/114	0.494	116/114	0.887	117/114	0.362
1								25347	1	1	659.384	1316.75	2	1316.75	-0.0019	0	71.13	29	30	4e-06	K	LLENLNEGK	I			115/114	0.67	116/114	1.187	117/114	0.74
1								25348	1	1	659.384	1316.75	2	1316.75	-0.0018	0	43.18	24	30	0.0025	K	LLENLNEGK	I			115/114	0.633	116/114	0.874	117/114	0.631
1								25349	1	1	439.925	1316.75	3	1316.75	-0.0016	0	29.06	23	30	0.064	K	LLENLNEGK	I			115/114	0.574	116/114	0.831	117/114	0.619
1								25350	1	1	439.925	1316.75	3	1316.75	-0.0015	0	29.49	24	30	0.058	K	LLENLNEGK	I			115/114	0.626	116/114	0.949	117/114	0.562
1								25351	1	1	659.384	1316.75	2	1316.75	-0.0013	0	52.18	28	30	0.00031	K	LLENLNEGK	I			115/114	0.492	116/114	0.948	117/114	0.362
1								25353	1	1	659.384	1316.75	2	1316.75	-0.0012	0	64.03		30	2.1e-05	K	LLENLNEGK	I			115/114	0.652	116/114	0.937	117/114	0.714
1								25354	1	1	659.384	1316.75	2	1316.75	-0.0012	0	51.98	26	30	0.00033	K	LLENLNEGK	I			115/114	0.488	116/114	0.853	117/114	0.459
1								25355	1	1	659.384	1316.75	2	1316.75	-0.0009	0	60.8	28	30	4.3e-05	K	LLENLNEGK	I			115/114	0.503	116/114	0.851	117/114	0.36
1								25356	1	1	439.925	1316.75	3	1316.75	-0.0009	0	40.1	25	30	0.0051	K	LLENLNEGK	I			115/114	0.792	116/114	0.962	117/114	0.812
1								25357	1	1	439.925	1316.75	3	1316.75	-0.0008	0	40.22	23	30	0.0049	K	LLENLNEGK	I			115/114	0.574	116/114	0.84	117/114	0.502
1								25359	1	1	659.384	1316.75	2	1316.75	-0.0007	0	50.51	27	30	0.00047	K	LLENLNEGK	I			115/114	0.64	116/114	1.103	117/114	0.657
1								25361	1	1	439.925	1316.75	3	1316.75	-0.0006	0	31.17	23	30	0.04	K	LLENLNEGK	I			115/114	0.596	116/114	0.734	117/114	0.497
1								25362	1	1	439.925	1316.75	3	1316.75	-0.0005	0	30.94	23	30	0.042	K	LLENLNEGK	I			115/114	0.607	116/114	0.854	117/114	0.604
1								25363	1	1	439.925	1316.75	3	1316.75	-0.0004	0	28.82	23	30	0.069	K	LLENLNEGK	I			115/114	0.564	116/114	0.668	117/114	0.6
1								25364	1	1	659.384	1316.75	2	1316.75	-0.0002	0	58.29		30	7.8e-05	K	LLENLNEGK	I			115/114	0.475	116/114	0.874	117/114	0.342
1								25365	1	1	659.384	1316.75	2	1316.75	-0.0002	0	76.63		30	1.1e-06	K	LLENLNEGK	I			115/114	0.654	116/114	1.091	117/114	0.665
1								25367	1	1	659.384	1316.75	2	1316.75	-0.0001	0	64.9		30	1.7e-05	K	LLENLNEGK	I			115/114	0.51	116/114	0.918	117/114	0.365
1								25368	1	1	659.385	1316.75	2	1316.75	0.0001	0	64.95		30	1.7e-05	K	LLENLNEGK	I			115/114	0.398	116/114	0.826	117/114	0.255
1								25369	1	1	439.925	1316.75	3	1316.75	0.0001	0	42.23	26	30	0.0032	K	LLENLNEGK	I			115/114	0.735	116/114	1.218	117/114	0.731
1								25371	1	1	439.925	1316.75	3	1316.75	0.0002	0	31.91	27	30	0.034	K	LLENLNEGK	I			115/114	0.71	116/114	0.933	117/114	0.532
1								25372	1	1	659.385	1316.75	2	1316.75	0.0003	0	52.4	29	30	0.00031	K	LLENLNEGK	I			115/114	0.54	116/114	0.967	117/114	0.345
1								25373	1	1	659.385	1316.75	2	1316.75	0.0003	0	47.78	27	30	0.00089	K	LLENLNEGK	I			115/114	0.72	116/114	0.86	117/114	0.68
1								25374	1	1	439.925	1316.75	3	1316.75	0.0004	0	29.32	23	30	0.062	K	LLENLNEGK	I			115/114	0.653	116/114	0.853	117/114	0.566
1								25375	1	1	659.385	1316.75	2	1316.75	0.0004	0	64.88		30	1.7e-05	K	LLENLNEGK	I			115/114	0.492	116/114	0.888	117/114	0.355
1								25377	1	1	439.926	1316.76	3	1316.75	0.0007	0	29.53	23	30	0.059	K	LLENLNEGK	I			115/114	0.588	116/114	0.936	117/114	0.484
1								25378	1	1	659.385	1316.76	2	1316.75	0.0007	0	65		30	1.7e-05	K	LLENLNEGK	I			115/114	0.476	116/114	0.863	117/114	0.363
1								25379	1	1	659.385	1316.76	2	1316.75	0.0008	0	58.46	28	30	7.5e-05	K	LLENLNEGK	I			115/114	0.705	116/114	1.162	117/114	0.664
1								25380	1	1	439.926	1316.76	3	1316.75	0.0008	0	40.82	26	30	0.0044	K	LLENLNEGK	I			115/114	0.509	116/114	0.928	117/114	0.357
1								25382	1	1	439.926	1316.76	3	1316.75	0.0009	0	40.23	26	30	0.005	K	LLENLNEGK	I			115/114	0.596	116/114	0.918	117/114	0.507
1								25384	1	1	659.385	1316.76	2	1316.75	0.001	0	58.98		30	6.6e-05	K	LLENLNEGK	I			115/114	0.613	116/114	0.886	117/114	0.545
1								25385	1	1	659.385	1316.76	2	1316.75	0.0011	0	64.9		30	1.7e-05	K	LLENLNEGK	I			115/114	0.497	116/114	0.93	117/114	0.376
1								25386	1	1	659.385	1316.76	2	1316.75	0.0011	0	76.97		30	1.1e-06	K	LLENLNEGK	I			115/114	0.617	116/114	1.051	117/114	0.605
1								25387	1	1	659.385	1316.76	2	1316.75	0.0013	0	52.2	28	30	0.00032	K	LLENLNEGK	I			115/114	0.48	116/114	0.931	117/114	0.357
1								25388	1	1	659.385	1316.76	2	1316.75	0.0014	0	56.36		30	0.00012	K	LLENLNEGK	I			115/114	0.686	116/114	1.193	117/114	0.694
1								25389	1	1	659.385	1316.76	2	1316.75	0.0015	0	64.95		30	1.7e-05	K	LLENLNEGK	I			115/114	0.465	116/114	0.925	117/114	0.347
1								25390	1	1	659.385	1316.76	2	1316.75	0.0015	0	64.99	25	30	1.7e-05	K	LLENLNEGK	I			115/114	0.526	116/114	0.909	117/114	0.364
1								25391	1	1	659.385	1316.76	2	1316.75	0.0015	0	76.66		30	1.1e-06	K	LLENLNEGK	I			115/114	0.632	116/114	1.105	117/114	0.643
1								25395	1	1	659.385	1316.76	2	1316.75	0.0018	0	60.71	25	30	4.5e-05	K	LLENLNEGK	I			115/114	0.538	116/114	1.032	117/114	0.44
1								25396	1	1	659.385	1316.76	2	1316.75	0.0018	0	56.37		30	0.00012	K	LLENLNEGK	I			115/114	0.721	116/114	1.223	117/114	0.74
1								25397	1	1	439.926	1316.76	3	1316.75	0.0019	0	28.89	27	30	0.068	K	LLENLNEGK	I			115/114	0.572	116/114	0.905	117/114	0.513
1								25398	1	1	659.385	1316.76	2	1316.75	0.002	0	33.55	20	30	0.023	K	LLENLNEGK	I			115/114	0.721	116/114	0.917	117/114	0.753
1								25399	1	1	439.926	1316.76	3	1316.75	0.002	0	40.11	26	30	0.0051	K	LLENLNEGK	I			115/114	0.652	116/114	0.9	117/114	0.526
1								25400	1	1	659.385	1316.76	2	1316.75	0.0021	0	64.1		30	2e-05	K	LLENLNEGK	I			115/114	0.667	116/114	0.978	117/114	0.596
1								25401	1	1	439.926	1316.76	3	1316.75	0.0022	0	40.11	23	30	0.0051	K	LLENLNEGK	I			115/114	0.611	116/114	0.929	117/114	0.547
1								25402	1	1	439.926	1316.76	3	1316.75	0.0022	0	29.59	23	30	0.057	K	LLENLNEGK	I			115/114	0.633	116/114	0.932	117/114	0.591
1								25403	1	1	659.386	1316.76	2	1316.75	0.0022	0	64.71	27	30	1.8e-05	K	LLENLNEGK	I			115/114	0.496	116/114	0.875	117/114	0.359
1								25404	1	1	659.386	1316.76	2	1316.75	0.0024	0	60.76	29	30	4.3e-05	K	LLENLNEGK	I			115/114	0.507	116/114	1.072	117/114	0.332
1								25406	1	1	659.386	1316.76	2	1316.75	0.0025	0	64.8		30	1.7e-05	K	LLENLNEGK	I			115/114	0.514	116/114	0.932	117/114	0.37
1								25407	1	1	439.926	1316.76	3	1316.75	0.0027	0	29.35	23	30	0.06	K	LLENLNEGK	I			115/114	0.732	116/114	0.966	117/114	0.572
1								25408	1	1	659.386	1316.76	2	1316.75	0.0027	0	76.76		30	1.1e-06	K	LLENLNEGK	I			115/114	0.658	116/114	1.111	117/114	0.641
1								25410	1	1	439.926	1316.76	3	1316.75	0.0028	0	31.61	24	30	0.036	K	LLENLNEGK	I			115/114	0.54	116/114	0.846	117/114	0.518
1								25411	1	1	659.386	1316.76	2	1316.75	0.003	0	45.5	25	30	0.0015	K	LLENLNEGK	I			115/114	0.609	116/114	1.032	117/114	0.625
1								25412	1	1	659.386	1316.76	2	1316.75	0.0031	0	48.08	25	30	0.00081	K	LLENLNEGK	I			115/114	0.671	116/114	0.867	117/114	0.657
1								25413	1	1	439.926	1316.76	3	1316.75	0.0031	0	29.85	24	30	0.054	K	LLENLNEGK	I			115/114	0.638	116/114	1.048	117/114	0.592
1								25414	1	1	659.386	1316.76	2	1316.75	0.0034	0	51.52		29	0.00035	K	LLENLNEGK	I			115/114	0.597	116/114	1.132	117/114	0.624
1								25415	1	1	439.926	1316.76	3	1316.75	0.0034	0	39.99	23	29	0.005	K	LLENLNEGK	I			115/114	0.637	116/114	0.928	117/114	0.503
1								25416	1	1	659.386	1316.76	2	1316.75	0.0037	0	58.55	28	29	7e-05	K	LLENLNEGK	I			115/114	0.651	116/114	1.07	117/114	0.656
1								25417	1	1	659.386	1316.76	2	1316.75	0.0037	0	46.22	24	29	0.0012	K	LLENLNEGK	I			115/114	0.647	116/114	0.835	117/114	0.613
1								25418	1	1	659.386	1316.76	2	1316.75	0.0038	0	46.86	24	29	0.001	K	LLENLNEGK	I			115/114	0.726	116/114	0.86	117/114	0.603
1								25419	1	1	439.927	1316.76	3	1316.75	0.0039	0	29.77	23	29	0.053	K	LLENLNEGK	I			115/114	0.71	116/114	0.978	117/114	0.552
1								25420	1	1	439.927	1316.76	3	1316.75	0.0041	0	40.11	23	29	0.0048	K	LLENLNEGK	I			115/114	0.642	116/114	0.916	117/114	0.565
1								25421	1	1	659.386	1316.76	2	1316.75	0.0042	0	45.24	24	29	0.0015	K	LLENLNEGK	I			115/114	0.673	116/114	0.835	117/114	0.633
1								25422	1	1	439.927	1316.76	3	1316.75	0.0042	0	40.74	25	29	0.0041	K	LLENLNEGK	I			115/114	0.561	116/114	0.9	117/114	0.557
1								25423	1	1	659.387	1316.76	2	1316.75	0.0043	0	76.5		29	1.1e-06	K	LLENLNEGK	I			115/114	0.601	116/114	1.182	117/114	0.61
1								25425	1	1	439.927	1316.76	3	1316.75	0.0045	0	31.35	23	29	0.036	K	LLENLNEGK	I			115/114	0.595	116/114	0.837	117/114	0.561
1								25426	1	1	439.927	1316.76	3	1316.75	0.0045	0	31.38	24	29	0.036	K	LLENLNEGK	I			115/114	0.581	116/114	0.903	117/114	0.441
1								25427	1	1	659.387	1316.76	2	1316.75	0.0046	0	63.05		29	2.4e-05	K	LLENLNEGK	I			115/114	0.573	116/114	0.947	117/114	0.478
1								25428	1	1	659.387	1316.76	2	1316.75	0.0046	0	35.58	22	29	0.014	K	LLENLNEGK	I			115/114	0.63	116/114	1.06	117/114	0.638
1								25429	1	1	659.387	1316.76	2	1316.75	0.0048	0	64.72		29	1.6e-05	K	LLENLNEGK	I			115/114	0.544	116/114	0.924	117/114	0.391
1								25430	1	1	659.387	1316.76	2	1316.75	0.0048	0	64.87		29	1.6e-05	K	LLENLNEGK	I			115/114	0.505	116/114	0.942	117/114	0.365
1								25432	1	1	659.387	1316.76	2	1316.75	0.0049	0	48.02	23	29	0.00077	K	LLENLNEGK	I			115/114	0.796	116/114	1.045	117/114	0.77
1								25433	1	1	659.387	1316.76	2	1316.75	0.0052	0	32.33	19	29	0.028	K	LLENLNEGK	I			115/114	0.657	116/114	1.083	117/114	0.696
1								25434	1	1	659.387	1316.76	2	1316.75	0.0053	0	64.85		29	1.6e-05	K	LLENLNEGK	I			115/114	0.497	116/114	0.872	117/114	0.331
1								25435	1	1	659.387	1316.76	2	1316.75	0.0053	0	43.13	24	29	0.0023	K	LLENLNEGK	I			115/114	0.735	116/114	0.854	117/114	0.71
1								25436	1	1	659.387	1316.76	2	1316.75	0.0053	0	42.03	24	29	0.003	K	LLENLNEGK	I			115/114	0.665	116/114	1.127	117/114	0.56
1								25437	1	1	439.927	1316.76	3	1316.75	0.0054	0	29.58	23	29	0.053	K	LLENLNEGK	I			115/114	0.636	116/114	0.828	117/114	0.534
1								25438	1	1	659.387	1316.76	2	1316.75	0.0054	0	64.75		29	1.6e-05	K	LLENLNEGK	I			115/114	0.517	116/114	0.948	117/114	0.413
1								25439	1	1	439.927	1316.76	3	1316.75	0.0055	0	31.78	24	29	0.032	K	LLENLNEGK	I			115/114	0.675	116/114	0.875	117/114	0.655
1								25441	1	1	659.387	1316.76	2	1316.75	0.0058	0	64.82		29	1.6e-05	K	LLENLNEGK	I			115/114	0.513	116/114	0.9	117/114	0.39
1								25442	1	1	659.387	1316.76	2	1316.75	0.0058	0	47.03	26	29	0.00095	K	LLENLNEGK	I			115/114	0.7	116/114	0.918	117/114	0.819
1								25443	1	1	659.387	1316.76	2	1316.75	0.0059	0	52.12	28	29	0.00029	K	LLENLNEGK	I			115/114	0.477	116/114	0.927	117/114	0.357
1								25444	1	1	659.387	1316.76	2	1316.75	0.0059	0	46.47	24	29	0.0011	K	LLENLNEGK	I			115/114	0.681	116/114	0.84	117/114	0.581
1								25445	1	1	439.927	1316.76	3	1316.75	0.0061	0	31.27	23	29	0.036	K	LLENLNEGK	I			115/114	0.709	116/114	0.817	117/114	0.601
1								25446	1	1	659.388	1316.76	2	1316.75	0.0063	0	68.86	28	29	6.2e-06	K	LLENLNEGK	I			115/114	0.691	116/114	0.926	117/114	0.527
1								25447	1	1	659.388	1316.76	2	1316.75	0.0064	0	45.54	25	29	0.0013	K	LLENLNEGK	I			115/114	0.689	116/114	0.889	117/114	0.651
1								25448	1	1	439.928	1316.76	3	1316.75	0.0064	0	29.73	23	29	0.051	K	LLENLNEGK	I			115/114	0.615	116/114	0.885	117/114	0.572
1								25450	1	1	659.388	1316.76	2	1316.75	0.0066	0	64.77		29	1.6e-05	K	LLENLNEGK	I			115/114	0.563	116/114	0.944	117/114	0.468
1								25451	1	1	659.388	1316.76	2	1316.75	0.0066	0	51.97	28	29	0.00031	K	LLENLNEGK	I			115/114	0.492	116/114	0.941	117/114	0.371
1								25452	1	1	659.388	1316.76	2	1316.75	0.0068	0	33.01	27	29	0.024	K	LLENLNEGK	I			115/114	0.65	116/114	0.885	117/114	0.643
1								25453	1	1	659.388	1316.76	2	1316.75	0.0068	0	29.44	27	29	0.055	K	LLENLNEGK	I			115/114	0.691	116/114	0.853	117/114	0.63
1								25455	1	1	439.928	1316.76	3	1316.75	0.0069	0	31.89	23	29	0.031	K	LLENLNEGK	I			115/114	0.623	116/114	0.748	117/114	0.563
1								25456	1	1	439.928	1316.76	3	1316.75	0.007	0	29.07	23	29	0.06	K	LLENLNEGK	I			115/114	0.603	116/114	0.762	117/114	0.52
1								25457	1	1	659.388	1316.76	2	1316.75	0.0074	0	56.45	24	29	0.0001	K	LLENLNEGK	I			115/114	0.674	116/114	1.218	117/114	0.682
1								25458	1	1	659.388	1316.76	2	1316.75	0.0074	0	49.18	27	29	0.00056	K	LLENLNEGK	I			115/114	0.726	116/114	0.991	117/114	0.749
1								25459	1	1	659.388	1316.76	2	1316.75	0.0076	0	64.68	28	29	1.6e-05	K	LLENLNEGK	I			115/114	0.554	116/114	0.946	117/114	0.399
1								25460	1	1	439.928	1316.76	3	1316.75	0.0076	0	29.2	22	29	0.056	K	LLENLNEGK	I			115/114	0.762	116/114	1.048	117/114	0.903
1								25461	1	1	439.928	1316.76	3	1316.75	0.0077	0	29.6	23	29	0.051	K	LLENLNEGK	I			115/114	0.725	116/114	0.927	117/114	0.643
1								25462	1	1	439.928	1316.76	3	1316.75	0.0077	0	31.49	23	29	0.033	K	LLENLNEGK	I			115/114	0.675	116/114	0.756	117/114	0.521
1								25463	1	1	439.928	1316.76	3	1316.75	0.0082	0	30.98	23	29	0.04	K	LLENLNEGK	I			115/114	0.622	116/114	0.894	117/114	0.618
1								25464	1	1	659.389	1316.76	2	1316.75	0.0082	0	52.22		29	0.0003	K	LLENLNEGK	I			115/114	0.471	116/114	0.923	117/114	0.378
1								25465	1	1	659.389	1316.76	2	1316.75	0.0087	0	47.56	25	29	0.00087	K	LLENLNEGK	I			115/114	0.728	116/114	0.92	117/114	0.652
1								25466	1	1	659.389	1316.76	2	1316.75	0.0088	0	63.27		29	2.3e-05	K	LLENLNEGK	I			115/114	0.59	116/114	0.987	117/114	0.482
1								25467	1	1	659.389	1316.76	2	1316.75	0.0095	0	64.77		30	1.7e-05	K	LLENLNEGK	I			115/114	0.51	116/114	0.897	117/114	0.378
1								25469	1	1	659.39	1316.77	2	1316.75	0.0119	0	49.16	25	30	0.00061	K	LLENLNEGK	I			115/114	0.789	116/114	0.957	117/114	0.726
1								25470	1	1	659.392	1316.77	2	1316.75	0.0154	0	71.37	29	30	3.7e-06	K	LLENLNEGK	I			115/114	0.685	116/114	1.061	117/114	0.69
1								25966	1	1	664.363	1326.71	2	1326.72	-0.0076	0	33		30	0.026	K	YTYYASK	A	iTRAQ4plex (Y)	0.0010000.0	115/114	---	116/114	---	117/114	---
1								25968	1	1	664.363	1326.71	2	1326.72	-0.0065	0	43.52		30	0.0026	K	YTYYASK	A	iTRAQ4plex (Y)	0.1000000.0	115/114	---	116/114	---	117/114	---
1								25973	1	1	443.248	1326.72	3	1326.72	0.0043	0	29.74		30	0.067	K	YTYYASK	A	iTRAQ4plex (Y)	0.1000000.0	115/114	---	116/114	---	117/114	---
1								29471	1	1	699.911	1397.81	2	1397.82	-0.008	0	71.23	24	31	5e-06	K	IAYLFEAVGK	I			115/114	0.515	116/114	0.831	117/114	0.41
1								29473	1	1	699.912	1397.81	2	1397.82	-0.0075	0	66.3	18	31	1.6e-05	K	IAYLFEAVGK	I			115/114	0.429	116/114	0.705	117/114	0.253
1								29474	1	1	699.912	1397.81	2	1397.82	-0.0073	0	71.58	23	31	4.6e-06	K	IAYLFEAVGK	I			115/114	0.473	116/114	0.913	117/114	0.359
1								29476	1	1	466.944	1397.81	3	1397.82	-0.0067	0	32.83	22	31	0.034	K	IAYLFEAVGK	I			115/114	0.792	116/114	0.872	117/114	0.942
1								29477	1	1	699.912	1397.81	2	1397.82	-0.0067	0	43.06	19	31	0.0033	K	IAYLFEAVGK	I			115/114	0.648	116/114	0.795	117/114	0.502
1								29479	1	1	699.912	1397.81	2	1397.82	-0.0063	0	76.48	24	31	1.5e-06	K	IAYLFEAVGK	I			115/114	0.472	116/114	0.942	117/114	0.386
1								29480	1	1	466.944	1397.81	3	1397.82	-0.0061	0	29.65		31	0.072	K	IAYLFEAVGK	I			115/114	---	116/114	---	117/114	---
1								29482	1	1	466.944	1397.81	3	1397.82	-0.0059	0	41.36		31	0.0048	K	IAYLFEAVGK	I			115/114	0.266	116/114	0.928	117/114	-0.038
1								29484	1	1	699.913	1397.81	2	1397.82	-0.0058	0	73.37	24	31	3e-06	K	IAYLFEAVGK	I			115/114	0.587	116/114	0.929	117/114	0.489
1								29486	1	1	699.913	1397.81	2	1397.82	-0.0056	0	67.54	21	31	1.2e-05	K	IAYLFEAVGK	I			115/114	0.424	116/114	0.869	117/114	0.256
1								29487	1	1	466.944	1397.81	3	1397.82	-0.0055	0	34.84	23	31	0.022	K	IAYLFEAVGK	I			115/114	0.702	116/114	0.956	117/114	0.641
1								29488	1	1	699.913	1397.81	2	1397.82	-0.0053	0	76.3	22	31	1.6e-06	K	IAYLFEAVGK	I			115/114	0.485	116/114	0.837	117/114	0.385
1								29490	1	1	699.913	1397.81	2	1397.82	-0.005	0	60.68	22	31	5.6e-05	K	IAYLFEAVGK	I			115/114	0.467	116/114	0.825	117/114	0.322
1								29493	1	1	699.913	1397.81	2	1397.82	-0.0046	0	65.24	20	31	2e-05	K	IAYLFEAVGK	I			115/114	0.592	116/114	0.839	117/114	0.513
1								29494	1	1	466.945	1397.81	3	1397.82	-0.0046	0	35.69	22	31	0.018	K	IAYLFEAVGK	I			115/114	0.682	116/114	0.994	117/114	1.066
1								29498	1	1	699.913	1397.81	2	1397.82	-0.0041	0	75.94	21	31	1.7e-06	K	IAYLFEAVGK	I			115/114	0.717	116/114	0.812	117/114	0.585
1								29500	1	1	466.945	1397.81	3	1397.82	-0.0038	0	41.81	23	31	0.0043	K	IAYLFEAVGK	I			115/114	0.471	116/114	0.885	117/114	0.392
1								29501	1	1	699.913	1397.81	2	1397.82	-0.0037	0	76.88	25	31	1.3e-06	K	IAYLFEAVGK	I			115/114	0.492	116/114	0.88	117/114	0.353
1								29504	1	1	699.914	1397.81	2	1397.82	-0.0031	0	67.45	21	31	1.2e-05	K	IAYLFEAVGK	I			115/114	0.409	116/114	0.931	117/114	0.269
1								29505	1	1	699.914	1397.81	2	1397.82	-0.0031	0	76.58	25	31	1.4e-06	K	IAYLFEAVGK	I			115/114	0.561	116/114	0.895	117/114	0.385
1								29506	1	1	466.945	1397.81	3	1397.82	-0.0031	0	37.43	16	31	0.012	K	IAYLFEAVGK	I			115/114	0.371	116/114	0.908	117/114	0.293
1								29507	1	1	699.914	1397.81	2	1397.82	-0.003	0	63.99	17	31	2.6e-05	K	IAYLFEAVGK	I			115/114	0.402	116/114	0.84	117/114	0.251
1								29509	1	1	699.914	1397.81	2	1397.82	-0.0029	0	52.34	19	31	0.00038	K	IAYLFEAVGK	I			115/114	0.443	116/114	0.818	117/114	0.428
1								29510	1	1	699.914	1397.81	2	1397.82	-0.0028	0	67.37	20	31	1.2e-05	K	IAYLFEAVGK	I			115/114	0.469	116/114	1.058	117/114	0.309
1								29512	1	1	699.914	1397.81	2	1397.82	-0.0026	0	67.13	24	31	1.2e-05	K	IAYLFEAVGK	I			115/114	0.462	116/114	0.919	117/114	0.29
1								29513	1	1	699.914	1397.81	2	1397.82	-0.0026	0	75.16	21	31	2e-06	K	IAYLFEAVGK	I			115/114	0.606	116/114	0.769	117/114	0.458
1								29517	1	1	699.914	1397.81	2	1397.82	-0.0023	0	67.37	20	31	1.2e-05	K	IAYLFEAVGK	I			115/114	0.398	116/114	0.857	117/114	0.252
1								29520	1	1	699.914	1397.81	2	1397.82	-0.002	0	76.67	24	31	1.4e-06	K	IAYLFEAVGK	I			115/114	0.447	116/114	0.818	117/114	0.326
1								29522	1	1	699.914	1397.81	2	1397.82	-0.0017	0	70.57	20	31	5.7e-06	K	IAYLFEAVGK	I			115/114	0.321	116/114	0.551	117/114	0.215
1								29523	1	1	699.914	1397.81	2	1397.82	-0.0017	0	62.56	20	31	3.6e-05	K	IAYLFEAVGK	I			115/114	0.465	116/114	0.776	117/114	0.384
1								29524	1	1	699.914	1397.81	2	1397.82	-0.0017	0	43.4	19	31	0.003	K	IAYLFEAVGK	I			115/114	0.661	116/114	0.747	117/114	0.515
1								29525	1	1	466.945	1397.81	3	1397.82	-0.0016	0	29.95	21	31	0.066	K	IAYLFEAVGK	I			115/114	0.415	116/114	0.767	117/114	0.233
1								29527	1	1	699.915	1397.81	2	1397.82	-0.0015	0	76.65	24	31	1.4e-06	K	IAYLFEAVGK	I			115/114	0.5	116/114	0.861	117/114	0.393
1								29529	1	1	699.915	1397.81	2	1397.82	-0.0014	0	68.8	21	31	8.6e-06	K	IAYLFEAVGK	I			115/114	0.468	116/114	0.72	117/114	0.391
1								29530	1	1	699.915	1397.81	2	1397.82	-0.0013	0	76.89	25	31	1.3e-06	K	IAYLFEAVGK	I			115/114	0.42	116/114	0.887	117/114	0.327
1								29531	1	1	699.915	1397.81	2	1397.82	-0.0013	0	76.91	25	31	1.3e-06	K	IAYLFEAVGK	I			115/114	0.437	116/114	0.931	117/114	0.324
1								29532	1	1	699.915	1397.81	2	1397.82	-0.0013	0	76.85	25	31	1.3e-06	K	IAYLFEAVGK	I			115/114	0.469	116/114	0.954	117/114	0.331
1								29533	1	1	699.915	1397.82	2	1397.82	-0.0012	0	52.85	21	31	0.00034	K	IAYLFEAVGK	I			115/114	0.968	116/114	1.35	117/114	0.993
1								29534	1	1	699.915	1397.82	2	1397.82	-0.0009	0	76.46	24	31	1.5e-06	K	IAYLFEAVGK	I			115/114	0.555	116/114	0.88	117/114	0.422
1								29535	1	1	699.915	1397.82	2	1397.82	-0.0009	0	71.53	22	31	4.6e-06	K	IAYLFEAVGK	I			115/114	0.426	116/114	0.82	117/114	0.295
1								29536	1	1	699.915	1397.82	2	1397.82	-0.0008	0	71.36	21	31	4.8e-06	K	IAYLFEAVGK	I			115/114	0.472	116/114	0.813	117/114	0.324
1								29538	1	1	699.915	1397.82	2	1397.82	-0.0004	0	76.55	24	31	1.4e-06	K	IAYLFEAVGK	I			115/114	0.458	116/114	0.817	117/114	0.328
1								29539	1	1	466.946	1397.82	3	1397.82	-0.0004	0	41.5	22	31	0.0046	K	IAYLFEAVGK	I			115/114	0.437	116/114	1.208	117/114	0.354
1								29541	1	1	699.915	1397.82	2	1397.82	-0.0003	0	39.98	15	31	0.0065	K	IAYLFEAVGK	I			115/114	0.637	116/114	0.772	117/114	0.587
1								29543	1	1	699.915	1397.82	2	1397.82	-0.0002	0	60.45	21	31	5.8e-05	K	IAYLFEAVGK	I			115/114	0.55	116/114	0.887	117/114	0.405
1								29544	1	1	699.915	1397.82	2	1397.82	-0.0002	0	26.73	16	31	0.14	K	IAYLFEAVGK	I			115/114	0.617	116/114	0.68	117/114	0.46
1								29546	1	1	466.946	1397.82	3	1397.82	-0.0002	0	26.78	21	31	0.14	K	IAYLFEAVGK	I			115/114	1.01	116/114	1.577	117/114	1.324
1								29547	1	1	699.915	1397.82	2	1397.82	-0.0001	0	73.84	23	31	2.7e-06	K	IAYLFEAVGK	I			115/114	0.683	116/114	1.076	117/114	0.741
1								29548	1	1	699.915	1397.82	2	1397.82	0.0001	0	44.84	17	31	0.0021	K	IAYLFEAVGK	I			115/114	0.622	116/114	0.806	117/114	0.549
1								29549	1	1	699.915	1397.82	2	1397.82	0.0002	0	60.8	18	31	5.4e-05	K	IAYLFEAVGK	I			115/114	0.894	116/114	1.356	117/114	0.912
1								29550	1	1	699.915	1397.82	2	1397.82	0.0002	0	76.36	24	31	1.5e-06	K	IAYLFEAVGK	I			115/114	0.458	116/114	0.792	117/114	0.329
1								29551	1	1	699.915	1397.82	2	1397.82	0.0002	0	76.58	24	31	1.4e-06	K	IAYLFEAVGK	I			115/114	0.462	116/114	0.862	117/114	0.287
1								29554	1	1	466.946	1397.82	3	1397.82	0.0004	0	40.64	21	31	0.0056	K	IAYLFEAVGK	I			115/114	0.701	116/114	0.91	117/114	0.761
1								29556	1	1	699.916	1397.82	2	1397.82	0.0004	0	76.4	22	31	1.5e-06	K	IAYLFEAVGK	I			115/114	0.439	116/114	0.81	117/114	0.323
1								29557	1	1	699.916	1397.82	2	1397.82	0.0005	0	76.84	25	31	1.3e-06	K	IAYLFEAVGK	I			115/114	0.422	116/114	0.88	117/114	0.277
1								29560	1	1	699.916	1397.82	2	1397.82	0.0007	0	56.35	21	31	0.00015	K	IAYLFEAVGK	I			115/114	0.658	116/114	0.783	117/114	0.54
1								29562	1	1	466.946	1397.82	3	1397.82	0.0007	0	41.05	22	31	0.0051	K	IAYLFEAVGK	I			115/114	0.75	116/114	1.088	117/114	0.672
1								29563	1	1	466.946	1397.82	3	1397.82	0.0007	0	27.11	21	31	0.13	K	IAYLFEAVGK	I			115/114	0.676	116/114	0.782	117/114	0.777
1								29564	1	1	699.916	1397.82	2	1397.82	0.0008	0	62.17	20	31	4e-05	K	IAYLFEAVGK	I			115/114	0.503	116/114	0.92	117/114	0.32
1								29565	1	1	466.946	1397.82	3	1397.82	0.0008	0	53.38	22	31	0.0003	K	IAYLFEAVGK	I			115/114	0.472	116/114	0.807	117/114	0.741
1								29567	1	1	699.916	1397.82	2	1397.82	0.0009	0	67.17	20	31	1.3e-05	K	IAYLFEAVGK	I			115/114	0.5	116/114	1.146	117/114	0.333
1								29571	1	1	699.916	1397.82	2	1397.82	0.001	0	71.77	20	31	4.3e-06	K	IAYLFEAVGK	I			115/114	0.447	116/114	0.696	117/114	0.383
1								29573	1	1	466.946	1397.82	3	1397.82	0.0011	0	39.1	22	31	0.008	K	IAYLFEAVGK	I			115/114	0.384	116/114	1.125	117/114	0.236
1								29574	1	1	699.916	1397.82	2	1397.82	0.0011	0	76.65	23	31	1.4e-06	K	IAYLFEAVGK	I			115/114	0.534	116/114	0.87	117/114	0.35
1								29575	1	1	699.916	1397.82	2	1397.82	0.0011	0	68.52	21	31	9.2e-06	K	IAYLFEAVGK	I			115/114	0.581	116/114	0.731	117/114	0.523
1								29580	1	1	466.946	1397.82	3	1397.82	0.0012	0	48.29	23	31	0.00097	K	IAYLFEAVGK	I			115/114	0.621	116/114	0.882	117/114	0.381
1								29582	1	1	699.916	1397.82	2	1397.82	0.0015	0	67.02	24	31	1.3e-05	K	IAYLFEAVGK	I			115/114	0.44	116/114	0.872	117/114	0.372
1								29583	1	1	699.916	1397.82	2	1397.82	0.0015	0	76.57	24	31	1.4e-06	K	IAYLFEAVGK	I			115/114	0.47	116/114	0.788	117/114	0.328
1								29584	1	1	699.916	1397.82	2	1397.82	0.0016	0	68.7	21	30	8.4e-06	K	IAYLFEAVGK	I			115/114	0.443	116/114	0.846	117/114	0.302
1								29585	1	1	466.947	1397.82	3	1397.82	0.0016	0	28.86	20	30	0.081	K	IAYLFEAVGK	I			115/114	0.489	116/114	0.931	117/114	0.579
1								29591	1	1	699.916	1397.82	2	1397.82	0.0019	0	76.31	20	30	1.5e-06	K	IAYLFEAVGK	I			115/114	0.459	116/114	0.825	117/114	0.301
1								29592	1	1	699.916	1397.82	2	1397.82	0.0019	0	72.19	23	30	3.8e-06	K	IAYLFEAVGK	I			115/114	0.488	116/114	0.822	117/114	0.354
1								29595	1	1	466.947	1397.82	3	1397.82	0.002	0	26.56	21	30	0.14	K	IAYLFEAVGK	I			115/114	0.916	116/114	1.019	117/114	0.845
1								29596	1	1	699.916	1397.82	2	1397.82	0.0021	0	65.21	22	30	1.9e-05	K	IAYLFEAVGK	I			115/114	0.611	116/114	0.795	117/114	0.47
1								29600	1	1	466.947	1397.82	3	1397.82	0.0022	0	40.84	22	30	0.0052	K	IAYLFEAVGK	I			115/114	0.413	116/114	0.891	117/114	0.324
1								29603	1	1	466.947	1397.82	3	1397.82	0.0022	0	28.84	21	30	0.082	K	IAYLFEAVGK	I			115/114	0.643	116/114	0.869	117/114	0.626
1								29604	1	1	699.917	1397.82	2	1397.82	0.0022	0	71.44	23	30	4.5e-06	K	IAYLFEAVGK	I			115/114	0.448	116/114	0.812	117/114	0.308
1								29609	1	1	699.917	1397.82	2	1397.82	0.0027	0	53.76	18	31	0.00027	K	IAYLFEAVGK	I			115/114	0.597	116/114	0.837	117/114	0.397
1								29610	1	1	699.917	1397.82	2	1397.82	0.0027	0	47.3	17	31	0.0012	K	IAYLFEAVGK	I			115/114	0.545	116/114	1.024	117/114	0.528
1								29615	1	1	466.947	1397.82	3	1397.82	0.0028	0	28.33	29	31	0.096	K	IAYLFEAVGK	I			115/114	---	116/114	---	117/114	---
1								29616	1	1	699.917	1397.82	2	1397.82	0.0029	0	56.93	20	31	0.00013	K	IAYLFEAVGK	I			115/114	0.439	116/114	0.84	117/114	0.382
1								29617	1	1	699.917	1397.82	2	1397.82	0.0029	0	36.77	15	31	0.014	K	IAYLFEAVGK	I			115/114	0.567	116/114	0.885	117/114	0.479
1								29619	1	1	699.917	1397.82	2	1397.82	0.0031	0	76.47	24	31	1.5e-06	K	IAYLFEAVGK	I			115/114	0.455	116/114	0.829	117/114	0.336
1								29625	1	1	466.947	1397.82	3	1397.82	0.0034	0	48.09	29	31	0.001	K	IAYLFEAVGK	I			115/114	0.624	116/114	0.883	117/114	0.493
1								29628	1	1	466.947	1397.82	3	1397.82	0.0035	0	40.79	28	31	0.0054	K	IAYLFEAVGK	I			115/114	0.6	116/114	0.812	117/114	0.776
1								29630	1	1	699.917	1397.82	2	1397.82	0.0036	0	67.39	21	31	1.2e-05	K	IAYLFEAVGK	I			115/114	0.352	116/114	0.798	117/114	0.238
1								29631	1	1	466.947	1397.82	3	1397.82	0.0037	0	40.84	29	31	0.0054	K	IAYLFEAVGK	I			115/114	0.849	116/114	1.19	117/114	1.179
1								29634	1	1	699.917	1397.82	2	1397.82	0.004	0	48.62	18	31	0.00089	K	IAYLFEAVGK	I			115/114	0.485	116/114	0.866	117/114	0.367
1								29635	1	1	699.917	1397.82	2	1397.82	0.004	0	45.24	20	31	0.0019	K	IAYLFEAVGK	I			115/114	0.596	116/114	0.845	117/114	0.496
1								29640	1	1	699.918	1397.82	2	1397.82	0.0043	0	78.13	21	31	1e-06	K	IAYLFEAVGK	I			115/114	0.616	116/114	0.851	117/114	0.491
1								29642	1	1	699.918	1397.82	2	1397.82	0.0046	0	63.69	21	31	2.8e-05	K	IAYLFEAVGK	I			115/114	0.442	116/114	0.91	117/114	0.312
1								29643	1	1	699.918	1397.82	2	1397.82	0.0046	0	60.66	23	31	5.6e-05	K	IAYLFEAVGK	I			115/114	0.602	116/114	0.817	117/114	0.461
1								29645	1	1	699.918	1397.82	2	1397.82	0.0047	0	62.8	21	31	3.4e-05	K	IAYLFEAVGK	I			115/114	0.595	116/114	0.843	117/114	0.479
1								29646	1	1	699.918	1397.82	2	1397.82	0.0048	0	47.56	21	31	0.0011	K	IAYLFEAVGK	I			115/114	0.445	116/114	0.785	117/114	0.424
1								29649	1	1	699.918	1397.82	2	1397.82	0.0051	0	68.3	23	31	9.6e-06	K	IAYLFEAVGK	I			115/114	0.499	116/114	0.844	117/114	0.356
1								29650	1	1	699.918	1397.82	2	1397.82	0.0051	0	36.33	16	31	0.015	K	IAYLFEAVGK	I			115/114	0.455	116/114	0.796	117/114	0.44
1								29651	1	1	699.918	1397.82	2	1397.82	0.0051	0	32.74		31	0.035	K	IAYLFEAVGK	I			115/114	0.584	116/114	0.833	117/114	0.483
1								29655	1	1	699.918	1397.82	2	1397.82	0.0053	0	71.2	22	31	4.9e-06	K	IAYLFEAVGK	I			115/114	0.462	116/114	0.876	117/114	0.467
1								29660	1	1	699.918	1397.82	2	1397.82	0.0055	0	38.25	15	31	0.0097	K	IAYLFEAVGK	I			115/114	0.513	116/114	0.891	117/114	0.473
1								29665	1	1	699.919	1397.82	2	1397.82	0.0064	0	46.8	19	31	0.0013	K	IAYLFEAVGK	I			115/114	0.497	116/114	0.831	117/114	0.476
1								29666	1	1	466.948	1397.82	3	1397.82	0.0064	0	40.2	28	31	0.0061	K	IAYLFEAVGK	I			115/114	0.616	116/114	0.953	117/114	0.648
1								29668	1	1	699.919	1397.82	2	1397.82	0.0065	0	75.9	22	31	1.6e-06	K	IAYLFEAVGK	I			115/114	0.566	116/114	0.856	117/114	0.485
1								29670	1	1	699.919	1397.82	2	1397.82	0.0069	0	50.92	19	31	0.00052	K	IAYLFEAVGK	I			115/114	0.519	116/114	0.877	117/114	0.443
1								29672	1	1	699.919	1397.82	2	1397.82	0.007	0	37.53	15	31	0.011	K	IAYLFEAVGK	I			115/114	0.563	116/114	0.902	117/114	0.439
1								29674	1	1	699.919	1397.82	2	1397.82	0.0071	0	56.66	18	31	0.00014	K	IAYLFEAVGK	I			115/114	0.574	116/114	0.905	117/114	0.414
1								29675	1	1	466.948	1397.82	3	1397.82	0.0073	0	31.75	28	31	0.043	K	IAYLFEAVGK	I			115/114	0.949	116/114	1.243	117/114	1.269
1								29676	1	1	466.949	1397.82	3	1397.82	0.0074	0	31.57	29	31	0.044	K	IAYLFEAVGK	I			115/114	0.678	116/114	1.002	117/114	0.781
1								29677	1	1	699.919	1397.82	2	1397.82	0.0075	0	76.58	24	31	1.4e-06	K	IAYLFEAVGK	I			115/114	0.379	116/114	0.799	117/114	0.271
1								29678	1	1	699.919	1397.82	2	1397.82	0.0076	0	71.92	23	31	4.1e-06	K	IAYLFEAVGK	I			115/114	0.443	116/114	0.883	117/114	0.344
1								29679	1	1	699.919	1397.82	2	1397.82	0.0076	0	76.02	22	31	1.6e-06	K	IAYLFEAVGK	I			115/114	0.502	116/114	0.78	117/114	0.375
1								29682	1	1	466.949	1397.82	3	1397.82	0.0082	0	29.94	27	31	0.065	K	IAYLFEAVGK	I			115/114	0.626	116/114	1.008	117/114	0.72
1								29687	1	1	466.949	1397.83	3	1397.82	0.0091	0	41.92	28	30	0.004	K	IAYLFEAVGK	I			115/114	0.555	116/114	1.075	117/114	0.347
1								29691	1	1	699.92	1397.83	2	1397.82	0.0096	0	42.03	18	30	0.0039	K	IAYLFEAVGK	I			115/114	0.419	116/114	0.789	117/114	0.452
1								29694	1	1	699.921	1397.83	2	1397.82	0.0104	0	35.24	15	30	0.018	K	IAYLFEAVGK	I			115/114	0.596	116/114	0.931	117/114	0.49
1								29696	1	1	699.921	1397.83	2	1397.82	0.0109	0	77.25	21	30	1.2e-06	K	IAYLFEAVGK	I			115/114	0.422	116/114	0.823	117/114	0.266
1								29697	1	1	466.95	1397.83	3	1397.82	0.0115	0	40.34	16	30	0.0057	K	IAYLFEAVGK	I			115/114	0.395	116/114	1.025	117/114	0.274
1								29699	1	1	466.95	1397.83	3	1397.82	0.0117	0	41.59	17	30	0.0043	K	IAYLFEAVGK	I			115/114	0.374	116/114	0.795	117/114	0.266
1								29701	1	1	466.95	1397.83	3	1397.82	0.0134	0	26.65	20	30	0.13	K	IAYLFEAVGK	I			115/114	0.728	116/114	0.715	117/114	1.213
1								34271	1	1	748.863	1495.71	2	1495.72	-0.0093	0	71.15		23	9.3e-07	K	NLMAGFAGESEAR	N			115/114	0.467	116/114	0.807	117/114	0.267
1								34272	1	1	748.863	1495.71	2	1495.72	-0.0092	0	72.86		23	6.3e-07	K	NLMAGFAGESEAR	N			115/114	0.518	116/114	0.817	117/114	0.355
1								34273	1	1	748.864	1495.71	2	1495.72	-0.0081	0	50.28	18	23	0.00011	K	NLMAGFAGESEAR	N			115/114	0.405	116/114	0.66	117/114	0.25
1								34274	1	1	748.864	1495.71	2	1495.72	-0.0081	0	72.03		23	7.6e-07	K	NLMAGFAGESEAR	N			115/114	0.459	116/114	0.82	117/114	0.352
1								34275	1	1	748.864	1495.71	2	1495.72	-0.0079	0	63.9		23	4.9e-06	K	NLMAGFAGESEAR	N			115/114	0.357	116/114	0.533	117/114	0.297
1								34276	1	1	748.864	1495.71	2	1495.72	-0.0076	0	55.08	20	23	3.8e-05	K	NLMAGFAGESEAR	N			115/114	0.526	116/114	0.797	117/114	0.485
1								34277	1	1	748.864	1495.71	2	1495.72	-0.0075	0	58.74	20	23	1.6e-05	K	NLMAGFAGESEAR	N			115/114	0.744	116/114	1.036	117/114	0.607
1								34278	1	1	748.864	1495.71	2	1495.72	-0.0074	0	85.14		23	3.8e-08	K	NLMAGFAGESEAR	N			115/114	0.486	116/114	0.83	117/114	0.321
1								34279	1	1	748.864	1495.71	2	1495.72	-0.0072	0	50.47	17	23	0.00011	K	NLMAGFAGESEAR	N			115/114	1.03	116/114	1.456	117/114	1.044
1								34280	1	1	748.864	1495.71	2	1495.72	-0.0069	0	67.56	19	23	2.2e-06	K	NLMAGFAGESEAR	N			115/114	0.484	116/114	0.848	117/114	0.325
1								34281	1	1	748.864	1495.71	2	1495.72	-0.0068	0	72.35	20	23	7.2e-07	K	NLMAGFAGESEAR	N			115/114	0.483	116/114	0.849	117/114	0.295
1								34283	1	1	748.865	1495.71	2	1495.72	-0.0065	0	46.34		23	0.00029	K	NLMAGFAGESEAR	N			115/114	1.096	116/114	1.483	117/114	1.138
1								34284	1	1	748.865	1495.71	2	1495.72	-0.0065	0	75	22	23	3.9e-07	K	NLMAGFAGESEAR	N			115/114	0.424	116/114	0.843	117/114	0.249
1								34287	1	1	748.865	1495.71	2	1495.72	-0.0061	0	76.47	21	23	2.8e-07	K	NLMAGFAGESEAR	N			115/114	0.371	116/114	0.764	117/114	0.208
1								34288	1	1	748.865	1495.72	2	1495.72	-0.0058	0	63.57		23	5.4e-06	K	NLMAGFAGESEAR	N			115/114	0.605	116/114	1.022	117/114	0.584
1								34289	1	1	748.865	1495.72	2	1495.72	-0.0058	0	72.35	21	23	7.2e-07	K	NLMAGFAGESEAR	N			115/114	0.409	116/114	0.775	117/114	0.231
1								34290	1	1	748.865	1495.72	2	1495.72	-0.0057	0	70.56	19	23	1.1e-06	K	NLMAGFAGESEAR	N			115/114	0.469	116/114	0.812	117/114	0.301
1								34291	1	1	748.865	1495.72	2	1495.72	-0.0053	0	85.18		23	3.7e-08	K	NLMAGFAGESEAR	N			115/114	0.51	116/114	0.941	117/114	0.367
1								34292	1	1	748.865	1495.72	2	1495.72	-0.0049	0	62.93		24	7.8e-06	K	NLMAGFAGESEAR	N			115/114	0.524	116/114	0.695	117/114	0.394
1								34295	1	1	748.866	1495.72	2	1495.72	-0.0043	0	62.48	22	25	9.1e-06	K	NLMAGFAGESEAR	N			115/114	0.517	116/114	0.764	117/114	0.387
1								34297	1	1	748.866	1495.72	2	1495.72	-0.0037	0	75.5		25	4.7e-07	K	NLMAGFAGESEAR	N			115/114	0.548	116/114	0.793	117/114	0.485
1								34298	1	1	499.58	1495.72	3	1495.72	-0.0037	0	70.89		25	1.4e-06	K	NLMAGFAGESEAR	N			115/114	0.469	116/114	1.03	117/114	0.195
1								34300	1	1	748.866	1495.72	2	1495.72	-0.0036	0	67.71		25	2.8e-06	K	NLMAGFAGESEAR	N			115/114	0.418	116/114	0.74	117/114	0.303
1								34302	1	1	748.866	1495.72	2	1495.72	-0.0033	0	71.39	20	25	1.2e-06	K	NLMAGFAGESEAR	N			115/114	0.484	116/114	0.877	117/114	0.34
1								34304	1	1	499.58	1495.72	3	1495.72	-0.0031	0	54.47		25	6e-05	K	NLMAGFAGESEAR	N			115/114	0.493	116/114	1.086	117/114	0.549
1								34305	1	1	748.866	1495.72	2	1495.72	-0.0029	0	72.41	21	25	9.7e-07	K	NLMAGFAGESEAR	N			115/114	0.423	116/114	0.794	117/114	0.229
1								34306	1	1	748.866	1495.72	2	1495.72	-0.0026	0	69.36	23	25	2e-06	K	NLMAGFAGESEAR	N			115/114	0.578	116/114	0.951	117/114	0.456
1								34308	1	1	748.867	1495.72	2	1495.72	-0.0025	0	67.01		25	3.4e-06	K	NLMAGFAGESEAR	N			115/114	0.477	116/114	0.747	117/114	0.376
1								34310	1	1	748.867	1495.72	2	1495.72	-0.0022	0	62.57	21	25	9.3e-06	K	NLMAGFAGESEAR	N			115/114	0.521	116/114	0.844	117/114	0.373
1								34311	1	1	748.867	1495.72	2	1495.72	-0.0022	0	63.5		25	7.5e-06	K	NLMAGFAGESEAR	N			115/114	0.466	116/114	0.74	117/114	0.312
1								34313	1	1	748.867	1495.72	2	1495.72	-0.0021	0	45.41		25	0.00048	K	NLMAGFAGESEAR	N			115/114	0.669	116/114	0.53	117/114	0.641
1								34315	1	1	499.58	1495.72	3	1495.72	-0.002	0	50.25		25	0.00016	K	NLMAGFAGESEAR	N			115/114	0.571	116/114	0.73	117/114	0.785
1								34316	1	1	748.867	1495.72	2	1495.72	-0.0019	0	69.83	20	25	1.8e-06	K	NLMAGFAGESEAR	N			115/114	0.416	116/114	0.837	117/114	0.237
1								34317	1	1	748.867	1495.72	2	1495.72	-0.0019	0	72.22		25	1e-06	K	NLMAGFAGESEAR	N			115/114	0.593	116/114	1.042	117/114	0.576
1								34319	1	1	748.867	1495.72	2	1495.72	-0.0018	0	60.1		25	1.6e-05	K	NLMAGFAGESEAR	N			115/114	0.489	116/114	0.751	117/114	0.417
1								34320	1	1	499.58	1495.72	3	1495.72	-0.0015	0	51.22		25	0.00013	K	NLMAGFAGESEAR	N			115/114	0.629	116/114	0.889	117/114	0.529
1								34322	1	1	499.58	1495.72	3	1495.72	-0.0014	0	45.38		25	0.00049	K	NLMAGFAGESEAR	N			115/114	1.268	116/114	1.028	117/114	0.764
1								34323	1	1	748.867	1495.72	2	1495.72	-0.0013	0	59.5		25	1.9e-05	K	NLMAGFAGESEAR	N			115/114	0.636	116/114	0.521	117/114	0.524
1								34324	1	1	748.867	1495.72	2	1495.72	-0.001	0	42.09		25	0.0011	K	NLMAGFAGESEAR	N			115/114	0.502	116/114	0.714	117/114	0.37
1								34325	1	1	748.867	1495.72	2	1495.72	-0.001	0	42.31		25	0.001	K	NLMAGFAGESEAR	N			115/114	0.498	116/114	0.753	117/114	0.324
1								34327	1	1	748.867	1495.72	2	1495.72	-0.0008	0	32.15		25	0.011	K	NLMAGFAGESEAR	N			115/114	0.538	116/114	0.802	117/114	0.468
1								34328	1	1	748.868	1495.72	2	1495.72	-0.0005	0	61.8		25	1.2e-05	K	NLMAGFAGESEAR	N			115/114	0.488	116/114	0.774	117/114	0.333
1								34331	1	1	748.868	1495.72	2	1495.72	-0.0003	0	28.04		25	0.028	K	NLMAGFAGESEAR	N			115/114	4.018	116/114	5.081	117/114	4.427
1								34332	1	1	748.868	1495.72	2	1495.72	0.0001	0	70.49	17	25	1.6e-06	K	NLMAGFAGESEAR	N			115/114	0.472	116/114	0.751	117/114	0.307
1								34333	1	1	748.868	1495.72	2	1495.72	0.0002	0	70.45	23	25	1.6e-06	K	NLMAGFAGESEAR	N			115/114	0.413	116/114	0.804	117/114	0.228
1								34334	1	1	748.868	1495.72	2	1495.72	0.0002	0	30.13		25	0.017	K	NLMAGFAGESEAR	N			115/114	0.519	116/114	0.74	117/114	0.401
1								34335	1	1	748.868	1495.72	2	1495.72	0.0011	0	72.27		25	1e-06	K	NLMAGFAGESEAR	N			115/114	0.411	116/114	0.793	117/114	0.252
1								34336	1	1	748.868	1495.72	2	1495.72	0.0011	0	30.37		25	0.016	K	NLMAGFAGESEAR	N			115/114	1.231	116/114	0.981	117/114	4.406
1								34337	1	1	748.868	1495.72	2	1495.72	0.0011	0	52.25		25	0.0001	K	NLMAGFAGESEAR	N			115/114	0.531	116/114	0.758	117/114	0.475
1								34338	1	1	748.869	1495.72	2	1495.72	0.0013	0	40.74	16	25	0.0014	K	NLMAGFAGESEAR	N			115/114	0.61	116/114	0.874	117/114	0.517
1								34339	1	1	499.581	1495.72	3	1495.72	0.0013	0	74.22		25	6.5e-07	K	NLMAGFAGESEAR	N			115/114	0.452	116/114	0.839	117/114	0.373
1								34340	1	1	499.582	1495.72	3	1495.72	0.0016	0	43.32		25	0.00077	K	NLMAGFAGESEAR	N			115/114	1.996	116/114	1.332	117/114	2.57
1								34342	1	1	748.869	1495.72	2	1495.72	0.0017	0	43.19		25	0.00079	K	NLMAGFAGESEAR	N			115/114	0.479	116/114	0.788	117/114	0.471
1								34344	1	1	748.869	1495.72	2	1495.72	0.0022	0	72.28	20	25	9.8e-07	K	NLMAGFAGESEAR	N			115/114	0.47	116/114	0.847	117/114	0.318
1								34345	1	1	499.582	1495.72	3	1495.72	0.0025	0	40.56		25	0.0015	K	NLMAGFAGESEAR	N			115/114	0.544	116/114	0.907	117/114	0.866
1								34346	1	1	499.582	1495.72	3	1495.72	0.0025	0	46.37		25	0.00039	K	NLMAGFAGESEAR	N			115/114	0.842	116/114	1.014	117/114	0.869
1								34348	1	1	499.582	1495.72	3	1495.72	0.0034	0	26.51		25	0.039	K	NLMAGFAGESEAR	N			115/114	---	116/114	---	117/114	---
1								34349	1	1	499.582	1495.72	3	1495.72	0.0034	0	39.34		25	0.002	K	NLMAGFAGESEAR	N			115/114	0.735	116/114	0.997	117/114	0.979
1								34351	1	1	748.87	1495.72	2	1495.72	0.0037	0	34.37		25	0.0064	K	NLMAGFAGESEAR	N			115/114	0.53	116/114	0.765	117/114	0.448
1								34352	1	1	499.582	1495.73	3	1495.72	0.0041	0	40.7		25	0.0015	K	NLMAGFAGESEAR	N			115/114	0.795	116/114	0.853	117/114	0.723
1								34353	1	1	499.582	1495.73	3	1495.72	0.0041	0	45.35		25	0.00051	K	NLMAGFAGESEAR	N			115/114	0.759	116/114	0.685	117/114	0.906
1								34354	1	1	748.87	1495.73	2	1495.72	0.0042	0	72.05		25	1.1e-06	K	NLMAGFAGESEAR	N			115/114	0.449	116/114	0.764	117/114	0.298
1								34355	1	1	748.87	1495.73	2	1495.72	0.0045	0	32.68		25	0.0094	K	NLMAGFAGESEAR	N			115/114	0.532	116/114	0.799	117/114	0.41
1								34356	1	1	748.87	1495.73	2	1495.72	0.0046	0	78.61		25	2.4e-07	K	NLMAGFAGESEAR	N			115/114	0.448	116/114	0.744	117/114	0.295
1								34357	1	1	748.87	1495.73	2	1495.72	0.0046	0	71.99	17	25	1.1e-06	K	NLMAGFAGESEAR	N			115/114	0.541	116/114	0.851	117/114	0.411
1								34358	1	1	748.87	1495.73	2	1495.72	0.005	0	34.72		25	0.0059	K	NLMAGFAGESEAR	N			115/114	0.66	116/114	0.537	117/114	0.681
1								34359	1	1	748.87	1495.73	2	1495.72	0.0051	0	56.86		25	3.6e-05	K	NLMAGFAGESEAR	N			115/114	0.45	116/114	0.734	117/114	0.348
1								34360	1	1	499.583	1495.73	3	1495.72	0.0052	0	58.98		25	2.2e-05	K	NLMAGFAGESEAR	N			115/114	0.773	116/114	0.916	117/114	0.512
1								34361	1	1	748.87	1495.73	2	1495.72	0.0052	0	71.77		25	1.2e-06	K	NLMAGFAGESEAR	N			115/114	0.491	116/114	0.821	117/114	0.349
1								34362	1	1	499.583	1495.73	3	1495.72	0.0059	0	41.56		25	0.0012	K	NLMAGFAGESEAR	N			115/114	0.836	116/114	0.659	117/114	0.94
1								34363	1	1	499.583	1495.73	3	1495.72	0.0061	0	46.45		25	0.0004	K	NLMAGFAGESEAR	N			115/114	0.996	116/114	1.68	117/114	1.135
1								34364	1	1	499.583	1495.73	3	1495.72	0.0067	0	50.58		25	0.00015	K	NLMAGFAGESEAR	N			115/114	0.64	116/114	0.978	117/114	0.678
1								34365	1	1	499.584	1495.73	3	1495.72	0.0085	0	72.85		25	9.6e-07	K	NLMAGFAGESEAR	N			115/114	0.384	116/114	0.811	117/114	0.347
1								34366	1	1	499.584	1495.73	3	1495.72	0.0095	0	27.89	15	25	0.032	K	NLMAGFAGESEAR	N			115/114	0.785	116/114	0.857	117/114	-0.038
1								34367	1	1	499.584	1495.73	3	1495.72	0.0101	0	48.41		25	0.00029	K	NLMAGFAGESEAR	N			115/114	0.932	116/114	1.309	117/114	0.889
1								35064	1	1	756.861	1511.71	2	1511.72	-0.0089	0	75.42		24	4.2e-07	K	NLMAGFAGESEAR	N	Oxidation (M)	0.0020000000000.0	115/114	0.511	116/114	0.898	117/114	0.292
1								35065	1	1	756.861	1511.71	2	1511.72	-0.0088	0	26.58	15	24	0.032	K	NLMAGFAGESEAR	N	Oxidation (M)	0.0020000000000.0	115/114	0.582	116/114	1.23	117/114	0.473
1								35069	1	1	756.861	1511.71	2	1511.72	-0.0077	0	71.1		24	1.2e-06	K	NLMAGFAGESEAR	N	Oxidation (M)	0.0020000000000.0	115/114	0.658	116/114	0.871	117/114	0.675
1								35073	1	1	504.911	1511.71	3	1511.72	-0.0063	0	62.81		24	8.1e-06	K	NLMAGFAGESEAR	N	Oxidation (M)	0.0020000000000.0	115/114	0.436	116/114	0.75	117/114	0.226
1								35074	1	1	756.862	1511.71	2	1511.72	-0.0062	0	69.12		24	1.9e-06	K	NLMAGFAGESEAR	N	Oxidation (M)	0.0020000000000.0	115/114	0.634	116/114	0.855	117/114	0.702
1								35075	1	1	756.862	1511.71	2	1511.72	-0.0056	0	71.22		24	1.2e-06	K	NLMAGFAGESEAR	N	Oxidation (M)	0.0020000000000.0	115/114	0.599	116/114	0.828	117/114	0.628
1								35076	1	1	756.863	1511.71	2	1511.72	-0.0051	0	70.63		24	1.3e-06	K	NLMAGFAGESEAR	N	Oxidation (M)	0.0020000000000.0	115/114	0.45	116/114	0.758	117/114	0.588
1								35077	1	1	756.863	1511.71	2	1511.72	-0.005	0	67.11		24	3e-06	K	NLMAGFAGESEAR	N	Oxidation (M)	0.0020000000000.0	115/114	0.396	116/114	0.771	117/114	0.267
1								35079	1	1	756.863	1511.71	2	1511.72	-0.0045	0	70.91		24	1.3e-06	K	NLMAGFAGESEAR	N	Oxidation (M)	0.0020000000000.0	115/114	0.542	116/114	0.829	117/114	0.396
1								35080	1	1	756.863	1511.71	2	1511.72	-0.0045	0	68.84		24	2e-06	K	NLMAGFAGESEAR	N	Oxidation (M)	0.0020000000000.0	115/114	0.436	116/114	0.781	117/114	0.249
1								35081	1	1	756.863	1511.71	2	1511.72	-0.0045	0	28.39		24	0.023	K	NLMAGFAGESEAR	N	Oxidation (M)	0.0020000000000.0	115/114	0.494	116/114	0.688	117/114	0.272
1								35082	1	1	756.863	1511.71	2	1511.72	-0.0044	0	54.7		24	5.3e-05	K	NLMAGFAGESEAR	N	Oxidation (M)	0.0020000000000.0	115/114	0.698	116/114	0.796	117/114	1.016
1								35083	1	1	756.863	1511.71	2	1511.72	-0.0044	0	81.35		24	1.1e-07	K	NLMAGFAGESEAR	N	Oxidation (M)	0.0020000000000.0	115/114	0.402	116/114	0.746	117/114	0.223
1								35085	1	1	756.863	1511.71	2	1511.72	-0.0041	0	77.2		24	3e-07	K	NLMAGFAGESEAR	N	Oxidation (M)	0.0020000000000.0	115/114	0.514	116/114	0.812	117/114	0.506
1								35086	1	1	756.863	1511.71	2	1511.72	-0.004	0	79.95		24	1.6e-07	K	NLMAGFAGESEAR	N	Oxidation (M)	0.0020000000000.0	115/114	0.392	116/114	0.77	117/114	0.224
1								35087	1	1	756.863	1511.71	2	1511.72	-0.004	0	68.67		24	2.1e-06	K	NLMAGFAGESEAR	N	Oxidation (M)	0.0020000000000.0	115/114	0.445	116/114	0.827	117/114	0.338
1								35088	1	1	504.911	1511.71	3	1511.72	-0.004	0	64.36		24	5.7e-06	K	NLMAGFAGESEAR	N	Oxidation (M)	0.0020000000000.0	115/114	0.403	116/114	0.606	117/114	0.221
1								35089	1	1	756.863	1511.71	2	1511.72	-0.0038	0	58.6		24	2.2e-05	K	NLMAGFAGESEAR	N	Oxidation (M)	0.0020000000000.0	115/114	0.42	116/114	0.767	117/114	0.291
1								35090	1	1	504.911	1511.71	3	1511.72	-0.0035	0	34.08		24	0.0061	K	NLMAGFAGESEAR	N	Oxidation (M)	0.0020000000000.0	115/114	2.169	116/114	2.557	117/114	2.541
1								35091	1	1	756.864	1511.71	2	1511.72	-0.0035	0	74.67		24	5.3e-07	K	NLMAGFAGESEAR	N	Oxidation (M)	0.0020000000000.0	115/114	0.418	116/114	0.862	117/114	0.243
1								35092	1	1	756.864	1511.71	2	1511.72	-0.0034	0	73.3		24	7.3e-07	K	NLMAGFAGESEAR	N	Oxidation (M)	0.0020000000000.0	115/114	0.48	116/114	0.852	117/114	0.309
1								35093	1	1	756.864	1511.71	2	1511.72	-0.0029	0	25.87		24	0.041	K	NLMAGFAGESEAR	N	Oxidation (M)	0.0020000000000.0	115/114	0.489	116/114	0.794	117/114	0.364
1								35094	1	1	756.864	1511.71	2	1511.72	-0.0027	0	66.67		24	3.4e-06	K	NLMAGFAGESEAR	N	Oxidation (M)	0.0020000000000.0	115/114	0.53	116/114	0.761	117/114	0.395
1								35095	1	1	504.912	1511.71	3	1511.72	-0.0025	0	74.7		24	5.3e-07	K	NLMAGFAGESEAR	N	Oxidation (M)	0.0020000000000.0	115/114	0.449	116/114	1.045	117/114	0.291
1								35097	1	1	504.912	1511.71	3	1511.72	-0.0022	0	34.98		24	0.005	K	NLMAGFAGESEAR	N	Oxidation (M)	0.0020000000000.0	115/114	0.649	116/114	0.743	117/114	0.622
1								35098	1	1	756.864	1511.71	2	1511.72	-0.002	0	78.46		24	2.2e-07	K	NLMAGFAGESEAR	N	Oxidation (M)	0.0020000000000.0	115/114	0.712	116/114	0.964	117/114	0.577
1								35099	1	1	756.864	1511.71	2	1511.72	-0.0018	0	48.9		24	0.0002	K	NLMAGFAGESEAR	N	Oxidation (M)	0.0020000000000.0	115/114	0.479	116/114	0.608	117/114	0.41
1								35100	1	1	756.865	1511.71	2	1511.72	-0.0016	0	65.08		24	4.9e-06	K	NLMAGFAGESEAR	N	Oxidation (M)	0.0020000000000.0	115/114	0.639	116/114	0.975	117/114	0.374
1								35105	1	1	756.865	1511.72	2	1511.72	-0.0005	0	85.3		25	4.9e-08	K	NLMAGFAGESEAR	N	Oxidation (M)	0.0020000000000.0	115/114	0.499	116/114	0.887	117/114	0.377
1								35106	1	1	504.913	1511.72	3	1511.72	0.0003	0	60.82		25	1.4e-05	K	NLMAGFAGESEAR	N	Oxidation (M)	0.0020000000000.0	115/114	0.711	116/114	1.359	117/114	0.874
1								35107	1	1	756.866	1511.72	2	1511.72	0.0006	0	82.66		25	9e-08	K	NLMAGFAGESEAR	N	Oxidation (M)	0.0020000000000.0	115/114	0.443	116/114	0.81	117/114	0.244
1								35108	1	1	756.866	1511.72	2	1511.72	0.0019	0	40.26		25	0.0015	K	NLMAGFAGESEAR	N	Oxidation (M)	0.0020000000000.0	115/114	0.367	116/114	0.548	117/114	0.323
1								35109	1	1	756.866	1511.72	2	1511.72	0.0021	0	65.1		25	4.9e-06	K	NLMAGFAGESEAR	N	Oxidation (M)	0.0020000000000.0	115/114	0.456	116/114	0.756	117/114	0.289
1								35110	1	1	756.867	1511.72	2	1511.72	0.0031	0	71.44		25	1.3e-06	K	NLMAGFAGESEAR	N	Oxidation (M)	0.0020000000000.0	115/114	0.388	116/114	0.762	117/114	0.224
1								35111	1	1	756.867	1511.72	2	1511.72	0.0031	0	75.13		25	5.4e-07	K	NLMAGFAGESEAR	N	Oxidation (M)	0.0020000000000.0	115/114	0.599	116/114	0.903	117/114	0.606
1								35114	1	1	504.914	1511.72	3	1511.72	0.0052	0	72.69		25	9.4e-07	K	NLMAGFAGESEAR	N	Oxidation (M)	0.0020000000000.0	115/114	0.46	116/114	0.682	117/114	0.269
1								35115	1	1	756.868	1511.72	2	1511.72	0.0059	0	75.71		25	4.7e-07	K	NLMAGFAGESEAR	N	Oxidation (M)	0.0020000000000.0	115/114	0.435	116/114	0.798	117/114	0.404
1								35116	1	1	756.869	1511.72	2	1511.72	0.0065	0	77.03		25	3.6e-07	K	NLMAGFAGESEAR	N	Oxidation (M)	0.0020000000000.0	115/114	0.517	116/114	0.973	117/114	0.298
1								36709	1	1	514.98	1541.92	3	1541.92	-0.0011	0	41.49		30	0.0038	K	IAYLFEAVGK	I	iTRAQ4plex (Y)	0.0010000000.0	115/114	---	116/114	---	117/114	---
1								36710	1	1	514.98	1541.92	3	1541.92	-0.0007	0	31.14		30	0.042	K	IAYLFEAVGK	I	iTRAQ4plex (Y)	0.0010000000.0	115/114	---	116/114	---	117/114	---
1								36714	1	1	514.981	1541.92	3	1541.92	0.0039	0	31.01		30	0.042	K	IAYLFEAVGK	I	iTRAQ4plex (Y)	0.0010000000.0	115/114	---	116/114	---	117/114	---
1								52312	1	1	624.662	1870.96	3	1870.97	-0.0061	0	37.8		29	0.0069	K	LLHDGMPSTEENLK	D			115/114	0.6	116/114	0.743	117/114	0.634
1								52313	1	1	624.662	1870.96	3	1870.97	-0.0054	0	30.23	16	29	0.039	K	LLHDGMPSTEENLK	D			115/114	0.372	116/114	0.478	117/114	0.473
1								52314	1	1	936.49	1870.97	2	1870.97	-0.0043	0	99.35		29	4.8e-09	K	LLHDGMPSTEENLK	D			115/114	0.257	116/114	0.554	117/114	0.174
1								52315	1	1	624.663	1870.97	3	1870.97	-0.0039	0	59.08		29	5.1e-05	K	LLHDGMPSTEENLK	D			115/114	0.234	116/114	0.61	117/114	0.19
1								52317	1	1	624.664	1870.97	3	1870.97	-0.0013	0	50.78	23	29	0.00035	K	LLHDGMPSTEENLK	D			115/114	0.399	116/114	0.752	117/114	0.418
1								52318	1	1	936.492	1870.97	2	1870.97	-0.0012	0	88.22		29	6.2e-08	K	LLHDGMPSTEENLK	D			115/114	0.214	116/114	0.53	117/114	0.171
1								52319	1	1	624.664	1870.97	3	1870.97	-0.0011	0	69.78	19	29	4.4e-06	K	LLHDGMPSTEENLK	D			115/114	0.215	116/114	0.53	117/114	0.143
1								52320	1	1	624.664	1870.97	3	1870.97	-0.0011	0	47.26		29	0.00078	K	LLHDGMPSTEENLK	D			115/114	0.405	116/114	0.852	117/114	0.365
1								52321	1	1	936.492	1870.97	2	1870.97	-0.0006	0	90.83		29	3.5e-08	K	LLHDGMPSTEENLK	D			115/114	0.188	116/114	0.447	117/114	0.156
1								52322	1	1	624.664	1870.97	3	1870.97	-0.0002	0	47.08		29	0.00083	K	LLHDGMPSTEENLK	D			115/114	0.437	116/114	0.685	117/114	0.517
1								52324	1	1	624.664	1870.97	3	1870.97	0.0003	0	71.6	18	29	2.9e-06	K	LLHDGMPSTEENLK	D			115/114	0.237	116/114	0.678	117/114	0.17
1								52327	1	1	936.493	1870.97	2	1870.97	0.0011	0	92.51		29	2.4e-08	K	LLHDGMPSTEENLK	D			115/114	0.3	116/114	0.645	117/114	0.215
1								52328	1	1	624.665	1870.97	3	1870.97	0.0036	0	35.3		29	0.013	K	LLHDGMPSTEENLK	D			115/114	0.435	116/114	0.583	117/114	0.444
1								52329	1	1	624.666	1870.98	3	1870.97	0.0053	0	30.24	23	29	0.043	K	LLHDGMPSTEENLK	D			115/114	0.573	116/114	0.777	117/114	0.532
1								52332	1	1	624.666	1870.98	3	1870.97	0.0069	0	47.82	19	29	0.00077	K	LLHDGMPSTEENLK	D			115/114	0.534	116/114	0.908	117/114	0.699
1								52334	1	1	624.667	1870.98	3	1870.97	0.0086	0	41.04	23	29	0.0036	K	LLHDGMPSTEENLK	D			115/114	0.56	116/114	0.882	117/114	0.65
1								52335	1	1	624.667	1870.98	3	1870.97	0.0087	0	48.01	19	29	0.00073	K	LLHDGMPSTEENLK	D			115/114	0.543	116/114	0.775	117/114	0.543
1								52337	1	1	624.668	1870.98	3	1870.97	0.0111	0	45.58	18	29	0.0013	K	LLHDGMPSTEENLK	D			115/114	0.623	116/114	0.829	117/114	0.697
1								52338	1	1	624.669	1870.98	3	1870.97	0.0142	0	44.38	23	29	0.0018	K	LLHDGMPSTEENLK	D			115/114	0.557	116/114	0.901	117/114	0.704
1								53064	1	1	944.463	1886.91	2	1886.97	-0.0527	0	27.69	15	26	0.036	K	LLHDGMPSTEENLK	D	Oxidation (M)	0.00000200000000.0	115/114	1.394	116/114	0.906	117/114	0.202
1								53077	1	1	629.994	1886.96	3	1886.97	-0.0053	0	45.72		29	0.0013	K	LLHDGMPSTEENLK	D	Oxidation (M)	0.00000200000000.0	115/114	0.261	116/114	0.566	117/114	0.204
1								53079	1	1	629.994	1886.96	3	1886.97	-0.0038	0	41.32	15	29	0.0036	K	LLHDGMPSTEENLK	D	Oxidation (M)	0.00000200000000.0	115/114	0.541	116/114	0.763	117/114	0.562
1								53081	1	1	944.489	1886.96	2	1886.97	-0.0025	0	91.83		29	3.2e-08	K	LLHDGMPSTEENLK	D	Oxidation (M)	0.00000200000000.0	115/114	0.236	116/114	0.53	117/114	0.178
1								53084	1	1	629.996	1886.97	3	1886.97	0	0	35.52		30	0.014	K	LLHDGMPSTEENLK	D	Oxidation (M)	0.00000200000000.0	115/114	0.58	116/114	1.024	117/114	0.641
1								53086	1	1	629.997	1886.97	3	1886.97	0.0031	0	36.79		30	0.011	K	LLHDGMPSTEENLK	D	Oxidation (M)	0.00000200000000.0	115/114	0.582	116/114	0.746	117/114	0.639
1								53087	1	1	944.492	1886.97	2	1886.97	0.0041	0	84.84	21	30	1.8e-07	K	LLHDGMPSTEENLK	D	Oxidation (M)	0.00000200000000.0	115/114	0.274	116/114	0.62	117/114	0.22
1								61921	1	1	708.324	2121.95	3	2121.96	-0.0063	0	31.03		22	0.0074	K	DAAAGENYEWTDMYAK	F			115/114	-0.073	116/114	1.102	117/114	0.488
1								61924	1	1	1061.98	2121.95	2	2121.96	-0.0044	0	81.1		23	7.9e-08	K	DAAAGENYEWTDMYAK	F			115/114	0.234	116/114	0.505	117/114	0.15
1								61926	1	1	708.325	2121.95	3	2121.96	-0.0036	0	40.09		23	0.001	K	DAAAGENYEWTDMYAK	F			115/114	1.073	116/114	0.78	117/114	0.689
1								61936	1	1	708.326	2121.96	3	2121.96	-0.0005	0	28.4		23	0.016	K	DAAAGENYEWTDMYAK	F			115/114	1.215	116/114	0.936	117/114	3.04
1								61937	1	1	708.326	2121.96	3	2121.96	0.0001	0	53.39		23	5.1e-05	K	DAAAGENYEWTDMYAK	F			115/114	0.394	116/114	0.512	117/114	0.567
1								61938	1	1	708.326	2121.96	3	2121.96	0.0003	0	31.62		23	0.0077	K	DAAAGENYEWTDMYAK	F			115/114	0.247	116/114	0.361	117/114	0.126
1								61939	1	1	1061.99	2121.96	2	2121.96	0.001	0	92.46		23	6.4e-09	K	DAAAGENYEWTDMYAK	F			115/114	0.387	116/114	0.896	117/114	0.297
1								61940	1	1	1061.99	2121.96	2	2121.96	0.001	0	98.47		23	1.6e-09	K	DAAAGENYEWTDMYAK	F			115/114	0.179	116/114	0.511	117/114	0.114
1								61941	1	1	1061.99	2121.96	2	2121.96	0.0015	0	92.48		23	6.4e-09	K	DAAAGENYEWTDMYAK	F			115/114	0.261	116/114	0.618	117/114	0.169
1								61942	1	1	708.327	2121.96	3	2121.96	0.0019	0	25.6		23	0.031	K	DAAAGENYEWTDMYAK	F			115/114	1.401	116/114	0.79	117/114	5.009
1								61944	1	1	1061.99	2121.96	2	2121.96	0.0046	0	97.64		23	1.9e-09	K	DAAAGENYEWTDMYAK	F			115/114	0.24	116/114	0.569	117/114	0.201
1								61948	1	1	708.329	2121.96	3	2121.96	0.0089	0	65.51		23	3.4e-06	K	DAAAGENYEWTDMYAK	F			115/114	0.601	116/114	0.827	117/114	0.573
1								61949	1	1	1061.99	2121.97	2	2121.96	0.011	0	97.75		24	2.1e-09	K	DAAAGENYEWTDMYAK	F			115/114	0.174	116/114	0.462	117/114	0.149
1								62480	1	1	1069.98	2137.95	2	2137.95	-0.0027	0	73.56		22	3.8e-07	K	DAAAGENYEWTDMYAK	F	Oxidation (M)	0.0000000000002000.0	115/114	0.233	116/114	0.525	117/114	0.157
1								62481	1	1	713.657	2137.95	3	2137.95	-0.0018	0	63.78		22	3.6e-06	K	DAAAGENYEWTDMYAK	F	Oxidation (M)	0.0000000000002000.0	115/114	0.339	116/114	0.493	117/114	0.325
1								66543	1	1	756.357	2266.05	3	2266.06	-0.0075	0	49.2		26	0.00027	K	DAAAGENYEWTDMYAK	F	iTRAQ4plex (Y)	0.0000000100000000.0	115/114	---	116/114	---	117/114	---
1								66544	1	1	567.52	2266.05	4	2266.06	-0.007	0	30.64		26	0.019	K	DAAAGENYEWTDMYAK	F	iTRAQ4plex (Y)	0.0000000000000100.0	115/114	---	116/114	---	117/114	---
1								66546	1	1	756.358	2266.05	3	2266.06	-0.0051	0	64.02		26	8.8e-06	K	DAAAGENYEWTDMYAK	F	iTRAQ4plex (Y)	0.0000000000000100.0	115/114	---	116/114	---	117/114	---
1								68194	1	1	777.054	2328.14	3	2328.15	-0.006	0	39.44		28	0.004	K	EGYNQIAAIFEETANNEK	E			115/114	0.812	116/114	0.957	117/114	0.626
1								68195	1	1	777.055	2328.14	3	2328.15	-0.0058	0	48.53		28	0.00049	K	EGYNQIAAIFEETANNEK	E			115/114	0.638	116/114	0.692	117/114	0.659
1								68196	1	1	1165.08	2328.14	2	2328.15	-0.0057	0	75.46		28	1e-06	K	EGYNQIAAIFEETANNEK	E			115/114	0.276	116/114	0.679	117/114	0.14
1								68198	1	1	777.055	2328.14	3	2328.15	-0.0047	0	30.05		28	0.035	K	EGYNQIAAIFEETANNEK	E			115/114	0.838	116/114	0.895	117/114	1.496
1								68199	1	1	777.055	2328.14	3	2328.15	-0.0044	0	51.1		28	0.00027	K	EGYNQIAAIFEETANNEK	E			115/114	1.19	116/114	1.128	117/114	0.877
1								68200	1	1	1165.08	2328.14	2	2328.15	-0.004	0	79.61		28	3.9e-07	K	EGYNQIAAIFEETANNEK	E			115/114	0.222	116/114	0.555	117/114	0.149
1								68202	1	1	777.056	2328.14	3	2328.15	-0.0031	0	47.3		28	0.00066	K	EGYNQIAAIFEETANNEK	E			115/114	0.74	116/114	0.877	117/114	0.747
1								68203	1	1	1165.08	2328.14	2	2328.15	-0.0031	0	77.71		28	6e-07	K	EGYNQIAAIFEETANNEK	E			115/114	0.325	116/114	0.736	117/114	0.195
1								68204	1	1	777.056	2328.15	3	2328.15	-0.0025	0	49.3		28	0.00043	K	EGYNQIAAIFEETANNEK	E			115/114	0.612	116/114	0.632	117/114	0.461
1								68206	1	1	1165.08	2328.15	2	2328.15	-0.0023	0	75.16		28	1.1e-06	K	EGYNQIAAIFEETANNEK	E			115/114	0.283	116/114	0.632	117/114	0.181
1								68207	1	1	777.056	2328.15	3	2328.15	-0.002	0	30.23		28	0.034	K	EGYNQIAAIFEETANNEK	E			115/114	0.774	116/114	0.965	117/114	0.905
1								68208	1	1	1165.08	2328.15	2	2328.15	-0.0018	0	79.59		28	4e-07	K	EGYNQIAAIFEETANNEK	E			115/114	0.356	116/114	0.835	117/114	0.259
1								68209	1	1	777.056	2328.15	3	2328.15	-0.0014	0	39.52		28	0.004	K	EGYNQIAAIFEETANNEK	E			115/114	0.546	116/114	0.776	117/114	0.344
1								68210	1	1	777.056	2328.15	3	2328.15	-0.0014	0	54.95		28	0.00012	K	EGYNQIAAIFEETANNEK	E			115/114	0.748	116/114	0.652	117/114	0.661
1								68213	1	1	777.056	2328.15	3	2328.15	-0.0011	0	51.5		28	0.00026	K	EGYNQIAAIFEETANNEK	E			115/114	0.412	116/114	0.569	117/114	0.241
1								68214	1	1	777.056	2328.15	3	2328.15	-0.0005	0	58.49		28	5.2e-05	K	EGYNQIAAIFEETANNEK	E			115/114	0.796	116/114	0.912	117/114	0.6
1								68215	1	1	777.056	2328.15	3	2328.15	-0.0003	0	49.47		28	0.00042	K	EGYNQIAAIFEETANNEK	E			115/114	0.569	116/114	0.782	117/114	0.601
1								68216	1	1	777.056	2328.15	3	2328.15	-0.0003	0	54.42		28	0.00013	K	EGYNQIAAIFEETANNEK	E			115/114	0.576	116/114	0.673	117/114	0.641
1								68217	1	1	777.057	2328.15	3	2328.15	-0.0001	0	47.1		28	0.00072	K	EGYNQIAAIFEETANNEK	E			115/114	0.931	116/114	0.874	117/114	0.976
1								68218	1	1	777.057	2328.15	3	2328.15	-0.0001	0	45.29		28	0.0011	K	EGYNQIAAIFEETANNEK	E			115/114	0.786	116/114	0.86	117/114	0.643
1								68219	1	1	777.057	2328.15	3	2328.15	0	0	40.32		28	0.0034	K	EGYNQIAAIFEETANNEK	E			115/114	0.627	116/114	0.68	117/114	0.621
1								68220	1	1	777.057	2328.15	3	2328.15	0.0006	0	38.62		28	0.0051	K	EGYNQIAAIFEETANNEK	E			115/114	1.08	116/114	0.999	117/114	1.242
1								68221	1	1	777.057	2328.15	3	2328.15	0.0006	0	42.17		28	0.0022	K	EGYNQIAAIFEETANNEK	E			115/114	0.739	116/114	0.893	117/114	0.892
1								68222	1	1	777.057	2328.15	3	2328.15	0.0006	0	57.04		28	7.3e-05	K	EGYNQIAAIFEETANNEK	E			115/114	0.77	116/114	0.757	117/114	0.925
1								68223	1	1	777.057	2328.15	3	2328.15	0.0008	0	52.14		28	0.00023	K	EGYNQIAAIFEETANNEK	E			115/114	0.564	116/114	0.594	117/114	0.561
1								68224	1	1	777.057	2328.15	3	2328.15	0.0009	0	52.38		28	0.00021	K	EGYNQIAAIFEETANNEK	E			115/114	0.711	116/114	0.847	117/114	0.556
1								68225	1	1	777.057	2328.15	3	2328.15	0.0009	0	54.26		28	0.00014	K	EGYNQIAAIFEETANNEK	E			115/114	0.627	116/114	0.697	117/114	0.426
1								68226	1	1	1165.08	2328.15	2	2328.15	0.0011	0	75.37		28	1.1e-06	K	EGYNQIAAIFEETANNEK	E			115/114	0.247	116/114	0.63	117/114	0.172
1								68227	1	1	777.057	2328.15	3	2328.15	0.0011	0	50.45		28	0.00033	K	EGYNQIAAIFEETANNEK	E			115/114	0.322	116/114	0.807	117/114	0.319
1								68228	1	1	777.057	2328.15	3	2328.15	0.0013	0	37.8		28	0.0062	K	EGYNQIAAIFEETANNEK	E			115/114	0.688	116/114	0.949	117/114	0.692
1								68229	1	1	777.057	2328.15	3	2328.15	0.0013	0	47.55		28	0.00065	K	EGYNQIAAIFEETANNEK	E			115/114	0.718	116/114	1.004	117/114	0.662
1								68230	1	1	777.057	2328.15	3	2328.15	0.0013	0	47.83		28	0.00061	K	EGYNQIAAIFEETANNEK	E			115/114	0.706	116/114	0.783	117/114	0.916
1								68231	1	1	777.057	2328.15	3	2328.15	0.0015	0	41.89		28	0.0024	K	EGYNQIAAIFEETANNEK	E			115/114	1.23	116/114	1.166	117/114	1.129
1								68232	1	1	777.057	2328.15	3	2328.15	0.0024	0	31.52		28	0.026	K	EGYNQIAAIFEETANNEK	E			115/114	1.263	116/114	1.138	117/114	2.36
1								68233	1	1	777.057	2328.15	3	2328.15	0.0024	0	31.09		28	0.029	K	EGYNQIAAIFEETANNEK	E			115/114	1.268	116/114	1.081	117/114	1.5
1								68234	1	1	777.057	2328.15	3	2328.15	0.0026	0	40.45		28	0.0033	K	EGYNQIAAIFEETANNEK	E			115/114	0.848	116/114	1.038	117/114	0.924
1								68235	1	1	777.057	2328.15	3	2328.15	0.0028	0	55.57		28	0.0001	K	EGYNQIAAIFEETANNEK	E			115/114	1.176	116/114	1.132	117/114	1.205
1								68236	1	1	777.058	2328.15	3	2328.15	0.003	0	28.99		28	0.047	K	EGYNQIAAIFEETANNEK	E			115/114	0.82	116/114	0.629	117/114	1.05
1								68237	1	1	777.058	2328.15	3	2328.15	0.0032	0	44.06		28	0.0015	K	EGYNQIAAIFEETANNEK	E			115/114	0.691	116/114	0.873	117/114	0.478
1								68238	1	1	777.058	2328.15	3	2328.15	0.0033	0	37.95		28	0.006	K	EGYNQIAAIFEETANNEK	E			115/114	0.571	116/114	0.773	117/114	0.468
1								68239	1	1	777.058	2328.15	3	2328.15	0.0033	0	53.53		28	0.00016	K	EGYNQIAAIFEETANNEK	E			115/114	0.674	116/114	0.9	117/114	0.721
1								68240	1	1	777.058	2328.15	3	2328.15	0.0039	0	49.05		28	0.00046	K	EGYNQIAAIFEETANNEK	E			115/114	0.481	116/114	0.525	117/114	0.528
1								68241	1	1	777.058	2328.15	3	2328.15	0.0042	0	51.86		28	0.00024	K	EGYNQIAAIFEETANNEK	E			115/114	0.658	116/114	0.9	117/114	0.599
1								68242	1	1	777.058	2328.15	3	2328.15	0.0046	0	59.87		28	3.8e-05	K	EGYNQIAAIFEETANNEK	E			115/114	0.76	116/114	0.751	117/114	0.56
1								68243	1	1	777.058	2328.15	3	2328.15	0.0048	0	50.72		28	0.00031	K	EGYNQIAAIFEETANNEK	E			115/114	0.559	116/114	0.719	117/114	0.643
1								68244	1	1	777.058	2328.15	3	2328.15	0.0054	0	41.36		28	0.0027	K	EGYNQIAAIFEETANNEK	E			115/114	0.502	116/114	0.907	117/114	0.496
1								68246	1	1	777.058	2328.15	3	2328.15	0.0055	0	42.6		28	0.002	K	EGYNQIAAIFEETANNEK	E			115/114	0.725	116/114	1.277	117/114	0.948
1								68247	1	1	777.058	2328.15	3	2328.15	0.0059	0	45.66		28	0.001	K	EGYNQIAAIFEETANNEK	E			115/114	0.493	116/114	0.88	117/114	0.615
1								68248	1	1	777.059	2328.15	3	2328.15	0.0063	0	42.25		28	0.0022	K	EGYNQIAAIFEETANNEK	E			115/114	0.55	116/114	0.637	117/114	0.389
1								68249	1	1	777.059	2328.15	3	2328.15	0.0064	0	49.31		28	0.00044	K	EGYNQIAAIFEETANNEK	E			115/114	0.238	116/114	0.533	117/114	0.139
1								68250	1	1	777.059	2328.15	3	2328.15	0.0064	0	49.9		28	0.00038	K	EGYNQIAAIFEETANNEK	E			115/114	0.446	116/114	0.5	117/114	0.583
1								68251	1	1	777.059	2328.15	3	2328.15	0.0066	0	52.71		28	0.0002	K	EGYNQIAAIFEETANNEK	E			115/114	0.276	116/114	0.552	117/114	0.163
1								68252	1	1	777.059	2328.15	3	2328.15	0.0066	0	53.76	17	28	0.00016	K	EGYNQIAAIFEETANNEK	E			115/114	0.812	116/114	0.712	117/114	0.65
1								68253	1	1	777.059	2328.15	3	2328.15	0.007	0	49.5		28	0.00042	K	EGYNQIAAIFEETANNEK	E			115/114	0.433	116/114	0.633	117/114	0.572
1								68254	1	1	777.059	2328.16	3	2328.15	0.0085	0	30.17		28	0.036	K	EGYNQIAAIFEETANNEK	E			115/114	0.703	116/114	0.602	117/114	0.58
1								68256	1	1	777.06	2328.16	3	2328.15	0.0108	0	27.49		28	0.069	K	EGYNQIAAIFEETANNEK	E			115/114	---	116/114	---	117/114	---
1								68260	1	1	1165.09	2328.16	2	2328.15	0.0121	0	58.51		28	5.4e-05	K	EGYNQIAAIFEETANNEK	E			115/114	0.226	116/114	0.527	117/114	0.19
1								68261	1	1	777.061	2328.16	3	2328.15	0.0123	0	39.53		28	0.0043	K	EGYNQIAAIFEETANNEK	E			115/114	0.727	116/114	0.561	117/114	0.959
1								68264	1	1	777.061	2328.16	3	2328.15	0.0134	0	48.38		28	0.00056	K	EGYNQIAAIFEETANNEK	E			115/114	0.704	116/114	0.9	117/114	0.724
1								68266	1	1	777.062	2328.16	3	2328.15	0.0154	0	55.22		28	0.00012	K	EGYNQIAAIFEETANNEK	E			115/114	0.64	116/114	0.959	117/114	0.7
1								75614	1	1	651.093	2600.34	4	2600.34	-0.0025	1	33.37		30	0.027	R	KEGYNQIAAIFEETANNEK	E			115/114	0.546	116/114	1.081	117/114	0.415
1								75615	1	1	651.093	2600.34	4	2600.34	-0.0017	1	34.05		30	0.023	R	KEGYNQIAAIFEETANNEK	E			115/114	0.693	116/114	1.2	117/114	0.689
1								75616	1	1	651.093	2600.34	4	2600.34	-0.0005	1	28.97		30	0.075	R	KEGYNQIAAIFEETANNEK	E			115/114	---	116/114	---	117/114	---
1								75617	1	1	651.094	2600.35	4	2600.34	0.0009	1	32.61		30	0.033	R	KEGYNQIAAIFEETANNEK	E			115/114	0.6	116/114	1.049	117/114	0.64
1								75618	1	1	651.094	2600.35	4	2600.34	0.0019	1	37.41		30	0.011	R	KEGYNQIAAIFEETANNEK	E			115/114	0.538	116/114	1.117	117/114	0.569
1								75619	1	1	651.094	2600.35	4	2600.34	0.0024	1	40.48		30	0.0052	R	KEGYNQIAAIFEETANNEK	E			115/114	---	116/114	---	117/114	---
1								75621	1	1	867.79	2600.35	3	2600.34	0.003	1	42.2		30	0.0035	R	KEGYNQIAAIFEETANNEK	E			115/114	0.93	116/114	0.91	117/114	1.086
1								75623	1	1	651.095	2600.35	4	2600.34	0.0046	1	29.3		30	0.068	R	KEGYNQIAAIFEETANNEK	E			115/114	---	116/114	---	117/114	---
1								75624	1	1	651.095	2600.35	4	2600.34	0.0061	1	38.67		30	0.008	R	KEGYNQIAAIFEETANNEK	E			115/114	###	116/114	###	117/114	###
1								75625	1	1	651.095	2600.35	4	2600.34	0.0065	1	41.13		30	0.0045	R	KEGYNQIAAIFEETANNEK	E			115/114	###	116/114	###	117/114	###
1								75628	1	1	1301.18	2600.35	2	2600.34	0.0096	1	74.85		30	1.9e-06	R	KEGYNQIAAIFEETANNEK	E			115/114	0.275	116/114	0.765	117/114	0.209
1								75629	1	1	651.097	2600.36	4	2600.34	0.0136	1	38.96		30	0.0077	R	KEGYNQIAAIFEETANNEK	E			115/114	-35.697	116/114	-36.267	117/114	1.586
1								75630	1	1	651.099	2600.37	4	2600.34	0.0222	1	43.46		31	0.0029	R	KEGYNQIAAIFEETANNEK	E			115/114	-35.024	116/114	-62.403	117/114	2.632
1								80436	1	1	735.376	2937.47	4	2937.48	-0.0087	1	35.26		29	0.013	K	EGYNQIAAIFEETANNEKEHAK	L			115/114	0.666	116/114	1.013	117/114	0.437
1								80437	1	1	735.377	2937.48	4	2937.48	-0.0053	1	26.02		29	0.11	K	EGYNQIAAIFEETANNEKEHAK	L			115/114	---	116/114	---	117/114	---
1								80438	1	1	735.378	2937.48	4	2937.48	-0.0012	1	26.66		29	0.096	K	EGYNQIAAIFEETANNEKEHAK	L			115/114	---	116/114	---	117/114	---
1								80440	1	1	735.379	2937.49	4	2937.48	0.0032	1	29.64		29	0.05	K	EGYNQIAAIFEETANNEKEHAK	L			115/114	0.704	116/114	1.072	117/114	0.594
1								81040	1	1	1000.77	2999.29	3	2999.32	-0.03	0	31.85		16	0.0016	R	DEEVVWQCQNCGHVYVGTEAPEK	C			115/114	0.696	116/114	0.633	117/114	0.867
1								81042	1	1	1000.77	2999.3	3	2999.32	-0.0188	0	52.28		17	1.9e-05	R	DEEVVWQCQNCGHVYVGTEAPEK	C			115/114	0.535	116/114	0.52	117/114	0.594
1								81043	1	1	1000.77	2999.3	3	2999.32	-0.0182	0	55.76		17	8.4e-06	R	DEEVVWQCQNCGHVYVGTEAPEK	C			115/114	0.501	116/114	0.537	117/114	0.428
1								81044	1	1	1000.77	2999.3	3	2999.32	-0.0162	0	45.67		17	8.5e-05	R	DEEVVWQCQNCGHVYVGTEAPEK	C			115/114	0.419	116/114	0.515	117/114	0.236
1								81047	1	1	1000.78	2999.3	3	2999.32	-0.0119	0	59.72		18	4.2e-06	R	DEEVVWQCQNCGHVYVGTEAPEK	C			115/114	0.517	116/114	0.537	117/114	0.307
1								81051	1	1	1000.78	2999.31	3	2999.32	-0.0089	0	55.68		18	1.1e-05	R	DEEVVWQCQNCGHVYVGTEAPEK	C			115/114	0.542	116/114	0.651	117/114	0.441
1								81052	1	1	1000.78	2999.31	3	2999.32	-0.0087	0	63.89		18	1.6e-06	R	DEEVVWQCQNCGHVYVGTEAPEK	C			115/114	0.715	116/114	0.713	117/114	0.484
1								81053	1	1	1000.78	2999.31	3	2999.32	-0.0073	0	50.36		18	3.6e-05	R	DEEVVWQCQNCGHVYVGTEAPEK	C			115/114	0.527	116/114	0.637	117/114	0.433
1								81055	1	1	1000.78	2999.31	3	2999.32	-0.0067	0	67.99		18	6.3e-07	R	DEEVVWQCQNCGHVYVGTEAPEK	C			115/114	0.534	116/114	0.651	117/114	0.628
1								81060	1	1	1000.78	2999.31	3	2999.32	-0.0038	0	59.27		19	5.4e-06	R	DEEVVWQCQNCGHVYVGTEAPEK	C			115/114	0.434	116/114	0.466	117/114	0.286
1								81061	1	1	1000.78	2999.31	3	2999.32	-0.0027	0	46.84		19	9.4e-05	R	DEEVVWQCQNCGHVYVGTEAPEK	C			115/114	0.511	116/114	0.436	117/114	0.263
1								81062	1	1	1000.78	2999.31	3	2999.32	-0.0021	0	80.71		19	3.9e-08	R	DEEVVWQCQNCGHVYVGTEAPEK	C			115/114	0.548	116/114	0.606	117/114	0.341
1								81063	1	1	1000.78	2999.31	3	2999.32	-0.002	0	87.8		19	7.6e-09	R	DEEVVWQCQNCGHVYVGTEAPEK	C			115/114	0.481	116/114	0.457	117/114	0.367
1								81066	1	1	1000.78	2999.32	3	2999.32	-0.0012	0	56.21		19	1.1e-05	R	DEEVVWQCQNCGHVYVGTEAPEK	C			115/114	0.438	116/114	0.558	117/114	0.319
1								81067	1	1	1000.78	2999.32	3	2999.32	-0.0011	0	42.01		19	0.00029	R	DEEVVWQCQNCGHVYVGTEAPEK	C			115/114	0.683	116/114	0.716	117/114	0.503
1								81071	1	1	1000.78	2999.32	3	2999.32	-0.0007	0	78.92		19	5.8e-08	R	DEEVVWQCQNCGHVYVGTEAPEK	C			115/114	0.49	116/114	0.569	117/114	0.322
1								81072	1	1	1000.78	2999.32	3	2999.32	-0.0005	0	84.09		19	1.8e-08	R	DEEVVWQCQNCGHVYVGTEAPEK	C			115/114	0.494	116/114	0.528	117/114	0.319
1								81073	1	1	1000.78	2999.32	3	2999.32	0.0001	0	75.34		19	1.3e-07	R	DEEVVWQCQNCGHVYVGTEAPEK	C			115/114	0.469	116/114	0.556	117/114	0.282
1								81075	1	1	1000.78	2999.32	3	2999.32	0.0004	0	71.1		19	3.5e-07	R	DEEVVWQCQNCGHVYVGTEAPEK	C			115/114	0.503	116/114	0.584	117/114	0.352
1								81076	1	1	1000.78	2999.32	3	2999.32	0.0004	0	46.41		19	0.0001	R	DEEVVWQCQNCGHVYVGTEAPEK	C			115/114	0.432	116/114	0.534	117/114	0.241
1								81077	1	1	1000.78	2999.32	3	2999.32	0.0006	0	57.08		19	8.9e-06	R	DEEVVWQCQNCGHVYVGTEAPEK	C			115/114	0.494	116/114	0.537	117/114	0.272
1								81078	1	1	1000.78	2999.32	3	2999.32	0.0006	0	81.61		19	3.1e-08	R	DEEVVWQCQNCGHVYVGTEAPEK	C			115/114	0.529	116/114	0.553	117/114	0.373
1								81079	1	1	1000.78	2999.32	3	2999.32	0.0013	0	49.09		19	5.6e-05	R	DEEVVWQCQNCGHVYVGTEAPEK	C			115/114	0.536	116/114	0.671	117/114	0.406
1								81082	1	1	1000.78	2999.32	3	2999.32	0.0019	0	86.86		19	9.7e-09	R	DEEVVWQCQNCGHVYVGTEAPEK	C			115/114	0.641	116/114	0.696	117/114	0.42
1								81083	1	1	1000.78	2999.32	3	2999.32	0.0021	0	31.6		19	0.0033	R	DEEVVWQCQNCGHVYVGTEAPEK	C			115/114	0.519	116/114	0.618	117/114	0.222
1								81085	1	1	1000.78	2999.32	3	2999.32	0.0028	0	71.97		19	3e-07	R	DEEVVWQCQNCGHVYVGTEAPEK	C			115/114	0.454	116/114	0.591	117/114	0.27
1								81086	1	1	1000.78	2999.32	3	2999.32	0.0028	0	47.36		19	8.6e-05	R	DEEVVWQCQNCGHVYVGTEAPEK	C			115/114	0.371	116/114	0.561	117/114	0.243
1								81087	1	1	1000.78	2999.32	3	2999.32	0.003	0	63.55		19	2.1e-06	R	DEEVVWQCQNCGHVYVGTEAPEK	C			115/114	0.499	116/114	0.637	117/114	0.36
1								81088	1	1	1000.78	2999.32	3	2999.32	0.003	0	63.91		19	1.9e-06	R	DEEVVWQCQNCGHVYVGTEAPEK	C			115/114	0.421	116/114	0.479	117/114	0.284
1								81091	1	1	1000.78	2999.32	3	2999.32	0.0037	0	55.23		19	1.4e-05	R	DEEVVWQCQNCGHVYVGTEAPEK	C			115/114	0.474	116/114	0.459	117/114	0.217
1								81092	1	1	1000.78	2999.32	3	2999.32	0.0039	0	75.12		19	1.4e-07	R	DEEVVWQCQNCGHVYVGTEAPEK	C			115/114	0.464	116/114	0.594	117/114	0.356
1								81093	1	1	1000.78	2999.32	3	2999.32	0.0039	0	32.97		19	0.0024	R	DEEVVWQCQNCGHVYVGTEAPEK	C			115/114	0.345	116/114	0.54	117/114	0.239
1								81095	1	1	1000.78	2999.32	3	2999.32	0.0043	0	74.33		19	1.7e-07	R	DEEVVWQCQNCGHVYVGTEAPEK	C			115/114	0.435	116/114	0.555	117/114	0.274
1								81096	1	1	1000.78	2999.32	3	2999.32	0.0043	0	58.8		19	6.2e-06	R	DEEVVWQCQNCGHVYVGTEAPEK	C			115/114	0.386	116/114	0.455	117/114	0.253
1								81097	1	1	1000.78	2999.32	3	2999.32	0.0048	0	57.81		19	7.8e-06	R	DEEVVWQCQNCGHVYVGTEAPEK	C			115/114	0.424	116/114	0.544	117/114	0.319
1								81099	1	1	1000.78	2999.32	3	2999.32	0.005	0	43.18		19	0.00023	R	DEEVVWQCQNCGHVYVGTEAPEK	C			115/114	0.386	116/114	0.574	117/114	0.236
1								81102	1	1	1000.78	2999.32	3	2999.32	0.0054	0	66.02		19	1.2e-06	R	DEEVVWQCQNCGHVYVGTEAPEK	C			115/114	0.597	116/114	0.62	117/114	0.435
1								81104	1	1	1000.78	2999.32	3	2999.32	0.0061	0	38.69		19	0.00064	R	DEEVVWQCQNCGHVYVGTEAPEK	C			115/114	0.501	116/114	0.552	117/114	0.316
1								81106	1	1	1000.78	2999.32	3	2999.32	0.0063	0	42.78		19	0.00025	R	DEEVVWQCQNCGHVYVGTEAPEK	C			115/114	0.52	116/114	0.485	117/114	0.491
1								81109	1	1	1000.78	2999.32	3	2999.32	0.0072	0	51.66		19	3.2e-05	R	DEEVVWQCQNCGHVYVGTEAPEK	C			115/114	0.471	116/114	0.46	117/114	0.426
1								81110	1	1	1000.78	2999.32	3	2999.32	0.0074	0	64.86		19	1.5e-06	R	DEEVVWQCQNCGHVYVGTEAPEK	C			115/114	0.54	116/114	0.628	117/114	0.34
1								81112	1	1	1000.78	2999.32	3	2999.32	0.0085	0	37.57		19	0.00082	R	DEEVVWQCQNCGHVYVGTEAPEK	C			115/114	0.343	116/114	0.545	117/114	0.251
1								81114	1	1	1000.78	2999.33	3	2999.32	0.0087	0	45.72		19	0.00013	R	DEEVVWQCQNCGHVYVGTEAPEK	C			115/114	0.417	116/114	0.512	117/114	0.171
1								81115	1	1	1000.78	2999.33	3	2999.32	0.0088	0	34.38		19	0.0017	R	DEEVVWQCQNCGHVYVGTEAPEK	C			115/114	0.58	116/114	0.575	117/114	0.293
1								81121	1	1	1000.78	2999.33	3	2999.32	0.0105	0	69.62		20	5.8e-07	R	DEEVVWQCQNCGHVYVGTEAPEK	C			115/114	0.52	116/114	0.57	117/114	0.338
1								81125	1	1	1000.78	2999.33	3	2999.32	0.0112	0	55.29		20	1.6e-05	R	DEEVVWQCQNCGHVYVGTEAPEK	C			115/114	0.418	116/114	0.482	117/114	0.238
1								81131	1	1	1000.78	2999.33	3	2999.32	0.0127	0	30.47		20	0.0054	R	DEEVVWQCQNCGHVYVGTEAPEK	C			115/114	0.215	116/114	0.701	117/114	-0.029
1								81132	1	1	1000.78	2999.33	3	2999.32	0.0147	0	68.35		20	8.8e-07	R	DEEVVWQCQNCGHVYVGTEAPEK	C			115/114	0.477	116/114	0.555	117/114	0.346
1								81136	1	1	1000.78	2999.33	3	2999.32	0.0154	0	65.75		20	1.6e-06	R	DEEVVWQCQNCGHVYVGTEAPEK	C			115/114	0.443	116/114	0.624	117/114	0.367
1								81137	1	1	1000.78	2999.33	3	2999.32	0.0167	0	65.77		20	1.6e-06	R	DEEVVWQCQNCGHVYVGTEAPEK	C			115/114	0.482	116/114	0.576	117/114	0.308
1								81138	1	1	1000.79	2999.34	3	2999.32	0.0193	0	63.39		21	3.2e-06	R	DEEVVWQCQNCGHVYVGTEAPEK	C			115/114	0.619	116/114	0.678	117/114	0.551
1								81139	1	1	1000.79	2999.34	3	2999.32	0.0204	0	65.44		21	2e-06	R	DEEVVWQCQNCGHVYVGTEAPEK	C			115/114	0.503	116/114	0.591	117/114	0.325
1								81140	1	1	1000.79	2999.34	3	2999.32	0.0229	0	38.63		21	0.00096	R	DEEVVWQCQNCGHVYVGTEAPEK	C			115/114	0.581	116/114	0.589	117/114	0.408
1								82242	1	1	1052.81	3155.42	3	3155.42	-0.0013	1	60.07		20	5.6e-06	K	RDEEVVWQCQNCGHVYVGTEAPEK	C			115/114	0.817	116/114	1.084	117/114	-0.047
1								82248	1	1	1052.82	3155.42	3	3155.42	0.0064	1	63.89		20	2.6e-06	K	RDEEVVWQCQNCGHVYVGTEAPEK	C			115/114	0.502	116/114	0.731	117/114	-0.031
1								84695	1	1	958.71	3830.81	4	3830.81	-0.003	1	32.92		24	0.0076	K	LLHDGMPSTEENLKDAAAGENYEWTDMYAK	F			115/114	---	116/114	---	117/114	---
1								84720	1	1	962.692	3846.74	4	3846.81	-0.0697	1	25.72		20	0.014	K	LLHDGMPSTEENLKDAAAGENYEWTDMYAK	F	Oxidation (M)	0.000002000000000000000000000000.0	115/114	-35.849	116/114	-30.367	117/114	1.349	emPAI	174.23	Quantitation summary for protein	115/114	0.396	710	NN		116/114	0.828	711	NN		117/114	0.267	709	NN
2	115251733	pyruvate-flavodoxin oxidoreductase	11359	142827	398	63.9	5.39	2845	1	1	434.761	867.508	2	867.506	0.0022	0	28.61	17	28	0.054	K	FAASGK	K			115/114	0.269	116/114	0.568	117/114	0.244
2								4892	1	1	456.773	911.531	2	911.532	-0.0011	0	43.47		26	0.00094	R	YGLGSK	D			115/114	0.461	116/114	0.836	117/114	0.39
2								5310	1	1	461.747	921.48	2	921.482	-0.0028	0	34.17		26	0.009	K	MSNLTGR	K			115/114	0.363	116/114	0.484	117/114	0.222
2								5311	1	1	461.748	921.482	2	921.482	-0.0004	0	32.81		26	0.013	K	MSNLTGR	K			115/114	0.376	116/114	0.533	117/114	0.289
2								5442	1	1	463.283	924.552	2	924.552	-0.0001	0	31.07	30	32	0.063	K	DYLVK	R			115/114	0.393	116/114	0.522	117/114	0.401
2								5444	1	1	463.284	924.554	2	924.552	0.0017	0	31.59		31	0.055	K	DYLVK	R			115/114	0.387	116/114	0.604	117/114	0.322
2								6201	1	1	470.789	939.563	2	939.563	-0.0004	0	33.94	20	28	0.014	R	YSAIAK	Q			115/114	0.318	116/114	0.593	117/114	0.238
2								6202	1	1	470.791	939.566	2	939.563	0.0031	0	31.22	19	26	0.016	R	YSAIAK	Q			115/114	0.305	116/114	0.524	117/114	0.203
2								9988	1	1	508.784	1015.55	2	1015.56	-0.0045	0	25.66	18	28	0.094	R	DVFYGK	E			115/114	0.603	116/114	0.836	117/114	0.364
2								9989	1	1	508.787	1015.56	2	1015.56	0.0005	0	26.2	19	28	0.081	R	DVFYGK	E			115/114	0.634	116/114	0.823	117/114	0.54
2								9990	1	1	508.787	1015.56	2	1015.56	0.0013	0	26.02	18	28	0.09	R	DVFYGK	E			115/114	0.627	116/114	0.884	117/114	0.439
2								10305	1	1	511.296	1020.58	2	1020.58	-0.0068	0	41.73		30	0.004	R	FNPEVK	A			115/114	0.552	116/114	0.79	117/114	0.51
2								10306	1	1	511.298	1020.58	2	1020.58	-0.004	0	41.77		30	0.0042	R	FNPEVK	A			115/114	0.51	116/114	0.71	117/114	0.484
2								10307	1	1	511.298	1020.58	2	1020.58	-0.0029	0	42.36		30	0.0036	R	FNPEVK	A			115/114	0.484	116/114	0.7	117/114	0.427
2								10308	1	1	511.298	1020.58	2	1020.58	-0.0026	0	36.58	29	30	0.014	R	FNPEVK	A			115/114	0.488	116/114	0.695	117/114	0.495
2								10310	1	1	511.299	1020.58	2	1020.58	-0.002	0	41.38		30	0.0045	R	FNPEVK	A			115/114	0.673	116/114	0.727	117/114	0.683
2								10311	1	1	511.3	1020.59	2	1020.58	0.0004	0	25.91	25	31	0.16	R	FNPEVK	A			115/114	0.622	116/114	0.774	117/114	0.83
2								10312	1	1	511.301	1020.59	2	1020.58	0.0029	0	41.21		31	0.0054	R	FNPEVK	A			115/114	0.581	116/114	0.688	117/114	0.575
2								11438	1	1	524.316	1046.62	2	1046.62	-0.0038	0	39.71		31	0.007	K	AVLEAEK	H			115/114	0.415	116/114	0.616	117/114	0.424
2								11439	1	1	524.317	1046.62	2	1046.62	-0.0027	0	41.13		30	0.0048	K	AVLEAEK	H			115/114	0.282	116/114	0.537	117/114	0.238
2								11440	1	1	524.317	1046.62	2	1046.62	-0.0016	0	40.03		30	0.0061	K	AVLEAEK	H			115/114	0.392	116/114	0.557	117/114	0.455
2								11591	1	1	525.806	1049.6	2	1049.6	-0.0026	0	34.36	24	31	0.026	K	EPEFIK	N			115/114	0.25	116/114	0.375	117/114	0.232
2								11592	1	1	525.807	1049.6	2	1049.6	-0.0009	0	29.54	20	31	0.079	K	EPEFIK	N			115/114	0.566	116/114	0.666	117/114	0.44
2								11593	1	1	525.807	1049.6	2	1049.6	0.0002	0	33.61	23	31	0.031	K	EPEFIK	N			115/114	0.378	116/114	0.563	117/114	0.384
2								12392	1	1	534.3	1066.59	2	1066.59	-0.0048	0	33.04	15	30	0.03	K	EPTASFK	D			115/114	0.363	116/114	0.62	117/114	0.29
2								12393	1	1	534.301	1066.59	2	1066.59	-0.0035	0	32.61	19	30	0.033	K	EPTASFK	D			115/114	0.375	116/114	0.569	117/114	0.293
2								14026	1	1	553.326	1104.64	2	1104.64	-0.004	0	37.32	29	31	0.013	K	DFILAQVR	Y			115/114	0.453	116/114	0.682	117/114	0.266
2								14038	1	1	553.327	1104.64	2	1104.64	-0.0017	0	30.96	27	31	0.055	K	DFILAQVR	Y			115/114	0.534	116/114	0.728	117/114	0.466
2								14043	1	1	553.328	1104.64	2	1104.64	-0.0007	0	32.7	28	31	0.037	K	DFILAQVR	Y			115/114	0.375	116/114	0.567	117/114	0.261
2								14044	1	1	553.328	1104.64	2	1104.64	-0.0005	0	34.33	28	31	0.025	K	DFILAQVR	Y			115/114	0.359	116/114	0.573	117/114	0.23
2								14054	1	1	553.328	1104.64	2	1104.64	0.0012	0	30.79	16	31	0.057	K	DFILAQVR	Y			115/114	0.328	116/114	0.589	117/114	0.218
2								14062	1	1	553.33	1104.65	2	1104.64	0.0043	0	25.62		31	0.19	K	DFILAQVR	Y			115/114	---	116/114	---	117/114	---
2								14064	1	1	553.33	1104.65	2	1104.64	0.0044	0	34.35	16	31	0.026	K	DFILAQVR	Y			115/114	0.353	116/114	0.571	117/114	0.253
2								14067	1	1	553.331	1104.65	2	1104.64	0.0066	0	25.5	15	31	0.2	K	DFILAQVR	Y			115/114	0.367	116/114	0.507	117/114	0.316
2								14734	1	1	560.323	1118.63	2	1118.64	-0.0043	0	61.3		30	4.4e-05	K	ATPAAAMAK	F			115/114	0.479	116/114	0.78	117/114	0.483
2								14737	1	1	560.326	1118.64	2	1118.64	0.0009	0	68.51		31	9.1e-06	K	ATPAAAMAK	F			115/114	0.323	116/114	0.626	117/114	0.302
2								14739	1	1	560.326	1118.64	2	1118.64	0.002	0	68.61		30	8.5e-06	K	ATPAAAMAK	F			115/114	0.278	116/114	0.576	117/114	0.259
2								17018	1	1	582.822	1163.63	2	1163.63	0.0007	0	48.8	28	29	0.00062	K	DTTPSDIK	T			115/114	0.347	116/114	0.579	117/114	0.236
2								18642	1	1	597.83	1193.65	2	1193.65	-0.0069	0	26.08	20	30	0.13	K	VVTQLYGDR	M			115/114	0.655	116/114	0.656	117/114	0.63
2								18647	1	1	597.831	1193.65	2	1193.65	-0.0046	0	30.41	15	30	0.047	K	VVTQLYGDR	M			115/114	0.54	116/114	0.795	117/114	0.493
2								18649	1	1	597.831	1193.65	2	1193.65	-0.0045	0	42.18		30	0.0031	K	VVTQLYGDR	M			115/114	0.379	116/114	0.576	117/114	0.255
2								18651	1	1	597.832	1193.65	2	1193.65	-0.0024	0	40.53		29	0.0044	K	VVTQLYGDR	M			115/114	0.317	116/114	0.48	117/114	0.247
2								18925	1	1	600.842	1199.67	2	1199.67	-0.0052	0	45.46		30	0.0015	K	LGQEIGLGNR	I			115/114	0.4	116/114	0.573	117/114	0.251
2								18932	1	1	600.843	1199.67	2	1199.67	-0.0038	0	39.84	21	30	0.0057	K	LGQEIGLGNR	I			115/114	0.409	116/114	0.52	117/114	0.241
2								18933	1	1	600.843	1199.67	2	1199.67	-0.0038	0	38.46	23	30	0.0079	K	LGQEIGLGNR	I			115/114	0.522	116/114	0.739	117/114	0.287
2								18935	1	1	600.843	1199.67	2	1199.67	-0.0029	0	39.35	18	30	0.0064	K	LGQEIGLGNR	I			115/114	0.556	116/114	0.669	117/114	0.398
2								19000	1	1	601.325	1200.64	2	1200.64	-0.0047	0	43.36	26	29	0.002	K	ENAPMIIGGR	Y			115/114	0.525	116/114	0.664	117/114	0.332
2								19001	1	1	601.326	1200.64	2	1200.64	-0.0042	0	43.71	26	29	0.0018	K	ENAPMIIGGR	Y			115/114	0.474	116/114	0.668	117/114	0.303
2								19003	1	1	601.328	1200.64	2	1200.64	0.0004	0	43.5	26	29	0.002	K	ENAPMIIGGR	Y			115/114	0.569	116/114	0.67	117/114	0.487
2								19051	1	1	601.823	1201.63	2	1201.64	-0.0042	0	48.69		27	0.00042	K	SGGITMSHLR	F			115/114	0.433	116/114	0.572	117/114	0.334
2								19052	1	1	401.552	1201.63	3	1201.64	-0.002	0	27.32		28	0.063	K	SGGITMSHLR	F			115/114	---	116/114	---	117/114	---
2								19054	1	1	401.554	1201.64	3	1201.64	0.0048	0	46.19		29	0.001	K	SGGITMSHLR	F			115/114	0.507	116/114	0.703	117/114	0.404
2								19515	1	1	605.338	1208.66	2	1208.66	-0.0038	0	34.12	28	29	0.018	K	NPFTLDSK	E			115/114	0.382	116/114	0.624	117/114	0.293
2								19520	1	1	605.339	1208.66	2	1208.66	-0.0009	0	33.56	22	29	0.021	K	NPFTLDSK	E			115/114	0.319	116/114	0.569	117/114	0.278
2								19524	1	1	605.34	1208.66	2	1208.66	0.0004	0	34.89	28	30	0.017	K	NPFTLDSK	E			115/114	0.444	116/114	0.709	117/114	0.385
2								19528	1	1	605.341	1208.67	2	1208.66	0.003	0	34.42	29	30	0.019	K	NPFTLDSK	E			115/114	0.311	116/114	0.509	117/114	0.255
2								19911	1	1	609.326	1216.64	2	1216.64	0.0015	0	40.8		27	0.0025	K	ENAPMIIGGR	Y	Oxidation (M)	0.0000200000.0	115/114	0.597	116/114	0.575	117/114	0.443
2								20552	1	1	615.357	1228.7	2	1228.71	-0.0065	0	64.23		30	2.2e-05	K	FYTVNAVK	L			115/114	0.52	116/114	0.718	117/114	0.319
2								20553	1	1	615.358	1228.7	2	1228.71	-0.0042	0	58.16		30	8.6e-05	K	FYTVNAVK	L			115/114	0.735	116/114	0.902	117/114	0.549
2								20554	1	1	615.36	1228.7	2	1228.71	-0.001	0	63.79		30	2.2e-05	K	FYTVNAVK	L			115/114	0.501	116/114	0.633	117/114	0.309
2								20555	1	1	615.36	1228.7	2	1228.71	-0.0009	0	57.94		30	8.4e-05	K	FYTVNAVK	L			115/114	0.516	116/114	0.601	117/114	0.371
2								27504	1	1	681.386	1360.76	2	1360.76	-0.0051	0	40.56	23	30	0.0046	K	VDVMPANTVK	G			115/114	0.661	116/114	0.499	117/114	0.973
2								27505	1	1	681.386	1360.76	2	1360.76	-0.0044	0	60.26	27	30	5e-05	K	VDVMPANTVK	G			115/114	0.389	116/114	0.654	117/114	0.323
2								27506	1	1	681.387	1360.76	2	1360.76	-0.0037	0	61.22	27	30	4e-05	K	VDVMPANTVK	G			115/114	0.41	116/114	0.667	117/114	0.313
2								27507	1	1	681.387	1360.76	2	1360.76	-0.0028	0	60.59	27	30	4.6e-05	K	VDVMPANTVK	G			115/114	0.347	116/114	0.561	117/114	0.318
2								27508	1	1	681.388	1360.76	2	1360.76	-0.0022	0	61.27	27	30	4e-05	K	VDVMPANTVK	G			115/114	0.275	116/114	0.516	117/114	0.254
2								27768	1	1	684.355	1366.7	2	1366.7	-0.004	0	40.82		28	0.003	K	AVFTEWLDSR	N			115/114	0.405	116/114	0.53	117/114	0.369
2								27772	1	1	684.356	1366.7	2	1366.7	-0.0021	0	44.2		28	0.0014	K	AVFTEWLDSR	N			115/114	0.408	116/114	0.562	117/114	0.288
2								27773	1	1	684.357	1366.7	2	1366.7	-0.0014	0	47.02		28	0.00072	K	AVFTEWLDSR	N			115/114	0.37	116/114	0.416	117/114	0.491
2								28400	1	1	689.384	1376.75	2	1376.76	-0.0053	0	47.52	18	30	0.00089	K	VDVMPANTVK	G	Oxidation (M)	0.0002000000.0	115/114	0.399	116/114	0.457	117/114	0.544
2								28402	1	1	689.384	1376.75	2	1376.76	-0.0035	0	59.96		30	5.4e-05	K	VDVMPANTVK	G	Oxidation (M)	0.0002000000.0	115/114	0.301	116/114	0.505	117/114	0.354
2								28404	1	1	689.385	1376.75	2	1376.76	-0.0031	0	39.66		30	0.0058	K	VDVMPANTVK	G	Oxidation (M)	0.0002000000.0	115/114	0.513	116/114	0.533	117/114	1.212
2								31412	1	1	478.922	1433.74	3	1433.75	-0.0051	0	59.04		29	5.3e-05	R	DNALSPNHPVAR	G			115/114	0.503	116/114	0.567	117/114	0.288
2								31413	1	1	717.88	1433.74	2	1433.75	-0.005	0	63.51	21	29	1.9e-05	R	DNALSPNHPVAR	G			115/114	0.349	116/114	0.514	117/114	0.237
2								31415	1	1	478.925	1433.75	3	1433.75	0.0021	0	64.4		29	1.6e-05	R	DNALSPNHPVAR	G			115/114	0.373	116/114	0.495	117/114	0.195
2								31416	1	1	478.925	1433.75	3	1433.75	0.0033	0	61.54		29	3e-05	R	DNALSPNHPVAR	G			115/114	0.461	116/114	0.662	117/114	0.337
2								36511	1	1	513.942	1538.8	3	1538.82	-0.011	0	50.92		29	0.00037	R	LPFIHFFDGFR	T			115/114	0.47	116/114	0.617	117/114	0.309
2								36512	1	1	513.943	1538.81	3	1538.82	-0.0076	0	63.19		29	2.3e-05	R	LPFIHFFDGFR	T			115/114	0.382	116/114	0.581	117/114	0.223
2								36513	1	1	513.944	1538.81	3	1538.82	-0.0054	0	50.73		29	0.00042	R	LPFIHFFDGFR	T			115/114	0.561	116/114	0.656	117/114	0.445
2								36514	1	1	513.944	1538.81	3	1538.82	-0.005	0	50.92		29	0.0004	R	LPFIHFFDGFR	T			115/114	0.381	116/114	0.608	117/114	0.236
2								36515	1	1	513.945	1538.81	3	1538.82	-0.0037	0	46.39		29	0.0011	R	LPFIHFFDGFR	T			115/114	0.546	116/114	0.687	117/114	0.443
2								36517	1	1	513.945	1538.81	3	1538.82	-0.0028	0	26.5		29	0.11	R	LPFIHFFDGFR	T			115/114	---	116/114	---	117/114	---
2								36519	1	1	513.945	1538.81	3	1538.82	-0.0015	0	45.71		29	0.0013	R	LPFIHFFDGFR	T			115/114	0.59	116/114	0.726	117/114	0.533
2								36520	1	1	513.946	1538.81	3	1538.82	-0.0008	0	27.49		29	0.087	R	LPFIHFFDGFR	T			115/114	---	116/114	---	117/114	---
2								36521	1	1	513.946	1538.82	3	1538.82	-0.0006	0	28.84		29	0.064	R	LPFIHFFDGFR	T			115/114	---	116/114	---	117/114	---
2								36522	1	1	513.946	1538.82	3	1538.82	-0.0006	0	46.56		29	0.0011	R	LPFIHFFDGFR	T			115/114	0.461	116/114	0.658	117/114	0.372
2								36523	1	1	770.415	1538.82	2	1538.82	-0.0001	0	36.22		29	0.011	R	LPFIHFFDGFR	T			115/114	0.667	116/114	0.744	117/114	0.648
2								36524	1	1	770.415	1538.82	2	1538.82	0.0003	0	53.87		29	0.0002	R	LPFIHFFDGFR	T			115/114	0.38	116/114	0.537	117/114	0.233
2								36525	1	1	513.946	1538.82	3	1538.82	0.0003	0	27.36		29	0.088	R	LPFIHFFDGFR	T			115/114	---	116/114	---	117/114	---
2								36526	1	1	513.946	1538.82	3	1538.82	0.0007	0	51.06		29	0.00039	R	LPFIHFFDGFR	T			115/114	0.359	116/114	0.48	117/114	0.229
2								36527	1	1	513.946	1538.82	3	1538.82	0.0007	0	35.01		29	0.016	R	LPFIHFFDGFR	T			115/114	0.518	116/114	0.648	117/114	0.423
2								36528	1	1	513.946	1538.82	3	1538.82	0.0011	0	36.35		29	0.011	R	LPFIHFFDGFR	T			115/114	0.538	116/114	0.589	117/114	0.482
2								36530	1	1	513.947	1538.82	3	1538.82	0.002	0	46.65		29	0.0011	R	LPFIHFFDGFR	T			115/114	0.382	116/114	0.582	117/114	0.29
2								36531	1	1	513.947	1538.82	3	1538.82	0.0031	0	25.71		29	0.13	R	LPFIHFFDGFR	T			115/114	---	116/114	---	117/114	---
2								36532	1	1	770.417	1538.82	2	1538.82	0.0033	0	46.89		29	0.001	R	LPFIHFFDGFR	T			115/114	0.476	116/114	0.594	117/114	0.382
2								36536	1	1	513.947	1538.82	3	1538.82	0.0041	0	63.08		29	2.4e-05	R	LPFIHFFDGFR	T			115/114	0.398	116/114	0.576	117/114	0.233
2								36538	1	1	513.947	1538.82	3	1538.82	0.0047	0	26.9		30	0.1	R	LPFIHFFDGFR	T			115/114	---	116/114	---	117/114	---
2								36539	1	1	513.948	1538.82	3	1538.82	0.0053	0	26.94		30	0.11	R	LPFIHFFDGFR	T			115/114	---	116/114	---	117/114	---
2								36540	1	1	513.948	1538.82	3	1538.82	0.0054	0	25.78	18	30	0.14	R	LPFIHFFDGFR	T			115/114	0.661	116/114	0.679	117/114	0.609
2								36541	1	1	770.418	1538.82	2	1538.82	0.0055	0	53.66		30	0.00024	R	LPFIHFFDGFR	T			115/114	0.395	116/114	0.516	117/114	0.24
2								36542	1	1	770.418	1538.82	2	1538.82	0.0056	0	50.34		30	0.00051	R	LPFIHFFDGFR	T			115/114	0.352	116/114	0.544	117/114	0.211
2								36543	1	1	513.948	1538.82	3	1538.82	0.0067	0	58.61		30	7.5e-05	R	LPFIHFFDGFR	T			115/114	0.429	116/114	0.643	117/114	0.276
2								36544	1	1	513.948	1538.82	3	1538.82	0.0078	0	26.72		30	0.12	R	LPFIHFFDGFR	T			115/114	---	116/114	---	117/114	---
2								36547	1	1	513.949	1538.82	3	1538.82	0.0087	0	46.62		30	0.0013	R	LPFIHFFDGFR	T			115/114	0.434	116/114	0.614	117/114	0.276
2								36548	1	1	513.949	1538.82	3	1538.82	0.0091	0	58.04	17	30	9.3e-05	R	LPFIHFFDGFR	T			115/114	0.576	116/114	0.646	117/114	0.292
2								36551	1	1	513.95	1538.83	3	1538.82	0.0115	0	46.91		30	0.0012	R	LPFIHFFDGFR	T			115/114	0.358	116/114	0.601	117/114	0.247
2								36552	1	1	513.95	1538.83	3	1538.82	0.0122	0	50.87		30	0.00048	R	LPFIHFFDGFR	T			115/114	0.417	116/114	0.608	117/114	0.243
2								36553	1	1	513.95	1538.83	3	1538.82	0.0124	0	46.66		30	0.0013	R	LPFIHFFDGFR	T			115/114	0.44	116/114	0.604	117/114	0.299
2								36554	1	1	513.95	1538.83	3	1538.82	0.0128	0	26.45		30	0.13	R	LPFIHFFDGFR	T			115/114	---	116/114	---	117/114	---
2								36823	1	1	773.89	1545.77	2	1545.77	-0.0079	0	44.89	20	28	0.0012	K	HFLDAMPSTVER	I			115/114	0.498	116/114	0.717	117/114	0.442
2								36825	1	1	516.263	1545.77	3	1545.77	-0.0053	0	26.5		29	0.09	K	HFLDAMPSTVER	I			115/114	---	116/114	---	117/114	---
2								36828	1	1	516.264	1545.77	3	1545.77	-0.0032	0	35.48		29	0.012	K	HFLDAMPSTVER	I			115/114	0.792	116/114	0.745	117/114	0.783
2								36830	1	1	773.892	1545.77	2	1545.77	-0.003	0	46.65	20	29	0.0009	K	HFLDAMPSTVER	I			115/114	0.349	116/114	0.502	117/114	0.236
2								37605	1	1	521.595	1561.76	3	1561.77	-0.0046	0	25.21		27	0.079	K	HFLDAMPSTVER	I	Oxidation (M)	0.000002000000.0	115/114	---	116/114	---	117/114	---
2								37607	1	1	781.89	1561.77	2	1561.77	-0.003	0	50.63		27	0.00023	K	HFLDAMPSTVER	I	Oxidation (M)	0.000002000000.0	115/114	0.405	116/114	0.546	117/114	0.266
2								37759	1	1	783.448	1564.88	2	1564.88	0.0017	0	56.35		31	0.00016	K	VHLYRPFSMK	H			115/114	0.044	116/114	1.825	117/114	0.153
2								40364	1	1	807.457	1612.9	2	1612.91	-0.008	0	54.06		30	0.0002	K	YYQNIVGIVEK	Y			115/114	0.575	116/114	0.735	117/114	0.535
2								40365	1	1	807.458	1612.9	2	1612.91	-0.006	0	61.53		30	3.6e-05	K	YYQNIVGIVEK	Y			115/114	0.477	116/114	0.667	117/114	0.403
2								40368	1	1	807.459	1612.9	2	1612.91	-0.003	0	64.14	17	30	2e-05	K	YYQNIVGIVEK	Y			115/114	0.599	116/114	0.781	117/114	0.511
2								40369	1	1	807.46	1612.91	2	1612.91	-0.0006	0	61.71	20	30	3.5e-05	K	YYQNIVGIVEK	Y			115/114	0.397	116/114	0.773	117/114	0.322
2								40370	1	1	538.643	1612.91	3	1612.91	0.0011	0	33.79	26	30	0.023	K	YYQNIVGIVEK	Y			115/114	0.469	116/114	0.909	117/114	0.658
2								40408	1	1	807.96	1613.91	2	1613.91	-0.0063	0	88.46	24	30	8.8e-08	K	LAEIIPEEDAVK	Y			115/114	0.4	116/114	0.588	117/114	0.296
2								40560	1	1	809.437	1616.86	2	1616.87	-0.0069	0	63.07	28	29	2.3e-05	R	INMIMQSAFFK	L			115/114	0.402	116/114	0.514	117/114	0.236
2								40561	1	1	809.437	1616.86	2	1616.87	-0.0066	0	77.86		29	7.8e-07	R	INMIMQSAFFK	L			115/114	0.491	116/114	0.592	117/114	0.305
2								40562	1	1	809.438	1616.86	2	1616.87	-0.0041	0	74.09	28	29	1.9e-06	R	INMIMQSAFFK	L			115/114	0.513	116/114	0.798	117/114	0.396
2								40563	1	1	539.962	1616.87	3	1616.87	-0.0008	0	38.27	15	30	0.0081	R	INMIMQSAFFK	L			115/114	0.576	116/114	0.759	117/114	0.451
2								40566	1	1	539.963	1616.87	3	1616.87	0.0008	0	35.33	16	30	0.016	R	INMIMQSAFFK	L			115/114	0.44	116/114	0.593	117/114	0.355
2								40567	1	1	539.963	1616.87	3	1616.87	0.0019	0	30.88	16	30	0.045	R	INMIMQSAFFK	L			115/114	0.49	116/114	0.667	117/114	0.378
2								40568	1	1	809.442	1616.87	2	1616.87	0.0024	0	73.17		30	2.7e-06	R	INMIMQSAFFK	L			115/114	0.698	116/114	0.838	117/114	0.594
2								40572	1	1	809.443	1616.87	2	1616.87	0.006	0	60.66	23	30	4.9e-05	R	INMIMQSAFFK	L			115/114	0.631	116/114	0.837	117/114	0.578
2								40575	1	1	809.446	1616.88	2	1616.87	0.0105	0	86.51		30	1.3e-07	R	INMIMQSAFFK	L			115/114	0.47	116/114	0.556	117/114	0.294
2								41312	1	1	817.434	1632.85	2	1632.86	-0.0068	0	70.57	21	29	4.2e-06	R	INMIMQSAFFK	L	Oxidation (M)	0.00200000000.0	115/114	0.478	116/114	0.632	117/114	0.41
2								41316	1	1	817.438	1632.86	2	1632.86	0.0007	0	70.96	21	30	4.3e-06	R	INMIMQSAFFK	L	Oxidation (M)	0.00002000000.0	115/114	0.671	116/114	0.746	117/114	0.785
2								41549	1	1	820.428	1638.84	2	1638.85	-0.0076	0	68.08		29	6.5e-06	K	QFPEEADGLFAK	A			115/114	0.39	116/114	0.635	117/114	0.363
2								41559	1	1	820.432	1638.85	2	1638.85	-0.0012	0	86.91	18	29	8.9e-08	K	QFPEEADGLFAK	A			115/114	0.443	116/114	0.68	117/114	0.375
2								41561	1	1	820.432	1638.85	2	1638.85	0.0004	0	77		29	9.1e-07	K	QFPEEADGLFAK	A			115/114	0.387	116/114	0.595	117/114	0.407
2								41564	1	1	820.434	1638.85	2	1638.85	0.0029	0	86.97		29	1e-07	K	QFPEEADGLFAK	A			115/114	0.376	116/114	0.611	117/114	0.263
2								42201	1	1	827.914	1653.81	2	1653.82	-0.0105	0	74.25	18	28	1.2e-06	R	GTAQNPDIYFQTR	E			115/114	0.366	116/114	0.482	117/114	0.269
2								42202	1	1	827.916	1653.82	2	1653.82	-0.006	0	73.38	21	28	1.6e-06	R	GTAQNPDIYFQTR	E			115/114	0.385	116/114	0.537	117/114	0.377
2								42207	1	1	552.28	1653.82	3	1653.82	-0.0041	0	31.55		28	0.025	R	GTAQNPDIYFQTR	E			115/114	1.127	116/114	0.646	117/114	0.781
2								42210	1	1	827.919	1653.82	2	1653.82	0.0006	0	68.08	19	28	5.2e-06	R	GTAQNPDIYFQTR	E			115/114	0.312	116/114	0.448	117/114	0.418
2								42211	1	1	552.282	1653.82	3	1653.82	0.0012	0	40.86		28	0.0029	R	GTAQNPDIYFQTR	E			115/114	0.655	116/114	0.862	117/114	0.605
2								42212	1	1	827.92	1653.82	2	1653.82	0.0013	0	74.97	21	28	1.1e-06	R	GTAQNPDIYFQTR	E			115/114	0.452	116/114	0.64	117/114	0.29
2								42213	1	1	827.92	1653.82	2	1653.82	0.0015	0	63.98	17	28	1.4e-05	R	GTAQNPDIYFQTR	E			115/114	0.467	116/114	0.638	117/114	0.378
2								42361	1	1	553.602	1657.78	3	1657.79	-0.0026	0	29.19	18	24	0.018	K	YAQAYFDYDSK	K			115/114	0.719	116/114	0.816	117/114	0.559
2								42363	1	1	829.9	1657.78	2	1657.79	-0.0019	0	81.95		24	9.8e-08	K	YAQAYFDYDSK	K			115/114	0.266	116/114	0.486	117/114	0.189
2								42365	1	1	829.9	1657.79	2	1657.79	-0.0004	0	77.9		24	2.5e-07	K	YAQAYFDYDSK	K			115/114	0.342	116/114	0.581	117/114	0.248
2								42367	1	1	829.903	1657.79	2	1657.79	0.0047	0	82.09		25	1.1e-07	K	YAQAYFDYDSK	K			115/114	0.239	116/114	0.435	117/114	0.211
2								42704	1	1	555.64	1663.9	3	1663.9	-0.003	0	38.23	17	31	0.0096	K	TVFDNLVSEQPK	N			115/114	0.523	116/114	0.554	117/114	0.404
2								42707	1	1	832.957	1663.9	2	1663.9	-0.0025	0	70.73		31	5.4e-06	K	TVFDNLVSEQPK	N			115/114	0.592	116/114	0.815	117/114	0.473
2								42708	1	1	832.957	1663.9	2	1663.9	-0.0024	0	74.06		31	2.5e-06	K	TVFDNLVSEQPK	N			115/114	0.399	116/114	0.641	117/114	0.272
2								42709	1	1	832.958	1663.9	2	1663.9	-0.0009	0	69.51	18	31	7.5e-06	K	TVFDNLVSEQPK	N			115/114	0.341	116/114	0.527	117/114	0.293
2								42710	1	1	832.959	1663.9	2	1663.9	0.0014	0	60.8		31	5.6e-05	K	TVFDNLVSEQPK	N			115/114	0.432	116/114	0.626	117/114	0.286
2								43273	1	1	838.934	1675.85	2	1675.85	-0.0013	0	58.36	17	29	6.1e-05	K	EPGSTGEPLYLDVR	D			115/114	0.282	116/114	0.437	117/114	0.214
2								43275	1	1	559.625	1675.85	3	1675.85	-0.0011	0	29.51		29	0.046	K	EPGSTGEPLYLDVR	D			115/114	0.354	116/114	0.527	117/114	0.188
2								43276	1	1	838.934	1675.85	2	1675.85	-0.001	0	57.59		29	7.2e-05	K	EPGSTGEPLYLDVR	D			115/114	0.27	116/114	0.412	117/114	0.171
2								43278	1	1	838.935	1675.85	2	1675.85	0.0011	0	57.16		29	8.4e-05	K	EPGSTGEPLYLDVR	D			115/114	0.308	116/114	0.566	117/114	0.341
2								43281	1	1	838.935	1675.86	2	1675.85	0.0022	0	61.95		29	2.8e-05	K	EPGSTGEPLYLDVR	D			115/114	0.21	116/114	0.353	117/114	0.182
2								44129	1	1	848.484	1694.95	2	1694.96	-0.0055	0	50.98		31	0.00052	K	VAGELLPGVFHVSAR	A			115/114	0.95	116/114	1.401	117/114	1.37
2								44130	1	1	565.992	1694.95	3	1694.96	-0.0042	0	41.68		31	0.0045	K	VAGELLPGVFHVSAR	A			115/114	1.122	116/114	1.604	117/114	1.504
2								44131	1	1	565.992	1694.95	3	1694.96	-0.0041	0	40	16	31	0.0066	K	VAGELLPGVFHVSAR	A			115/114	0.623	116/114	0.67	117/114	0.607
2								44132	1	1	565.992	1694.96	3	1694.96	-0.0035	0	53.64	22	31	0.00029	K	VAGELLPGVFHVSAR	A			115/114	0.53	116/114	0.599	117/114	0.51
2								44133	1	1	565.993	1694.96	3	1694.96	-0.0032	0	44.17		31	0.0025	K	VAGELLPGVFHVSAR	A			115/114	0.586	116/114	0.677	117/114	0.643
2								44135	1	1	848.486	1694.96	2	1694.96	-0.0026	0	63.74		31	2.8e-05	K	VAGELLPGVFHVSAR	A			115/114	0.486	116/114	0.652	117/114	0.318
2								44136	1	1	565.993	1694.96	3	1694.96	-0.0026	0	49.54	22	31	0.00074	K	VAGELLPGVFHVSAR	A			115/114	0.423	116/114	0.516	117/114	0.253
2								44137	1	1	848.486	1694.96	2	1694.96	-0.0022	0	58.45		31	9.5e-05	K	VAGELLPGVFHVSAR	A			115/114	0.647	116/114	0.969	117/114	0.719
2								44138	1	1	848.486	1694.96	2	1694.96	-0.0022	0	61		31	5.3e-05	K	VAGELLPGVFHVSAR	A			115/114	0.413	116/114	0.551	117/114	0.235
2								44139	1	1	565.993	1694.96	3	1694.96	-0.0021	0	51.39	22	31	0.00048	K	VAGELLPGVFHVSAR	A			115/114	0.617	116/114	0.781	117/114	0.477
2								44140	1	1	565.993	1694.96	3	1694.96	-0.0011	0	47.47	21	31	0.0012	K	VAGELLPGVFHVSAR	A			115/114	0.611	116/114	0.568	117/114	0.6
2								44141	1	1	424.747	1694.96	4	1694.96	-0.001	0	33.48		31	0.03	K	VAGELLPGVFHVSAR	A			115/114	0.528	116/114	0.765	117/114	0.563
2								44142	1	1	565.993	1694.96	3	1694.96	-0.0006	0	38.06		31	0.01	K	VAGELLPGVFHVSAR	A			115/114	0.632	116/114	0.724	117/114	0.641
2								44143	1	1	565.993	1694.96	3	1694.96	-0.0006	0	28.35		31	0.098	K	VAGELLPGVFHVSAR	A			115/114	---	116/114	---	117/114	---
2								44144	1	1	565.994	1694.96	3	1694.96	-0.0004	0	39.93		31	0.0069	K	VAGELLPGVFHVSAR	A			115/114	0.679	116/114	0.702	117/114	0.634
2								44145	1	1	565.994	1694.96	3	1694.96	-0.0004	0	32.02		31	0.042	K	VAGELLPGVFHVSAR	A			115/114	0.907	116/114	0.667	117/114	0.88
2								44146	1	1	848.487	1694.96	2	1694.96	-0.0003	0	37.93		31	0.011	K	VAGELLPGVFHVSAR	A			115/114	0.465	116/114	0.685	117/114	0.275
2								44147	1	1	565.994	1694.96	3	1694.96	0	0	46.34	16	31	0.0016	K	VAGELLPGVFHVSAR	A			115/114	0.682	116/114	0.723	117/114	0.638
2								44148	1	1	565.994	1694.96	3	1694.96	0.0001	0	55.6	23	31	0.00018	K	VAGELLPGVFHVSAR	A			115/114	0.342	116/114	0.487	117/114	0.244
2								44149	1	1	565.994	1694.96	3	1694.96	0.0003	0	33.55		31	0.028	K	VAGELLPGVFHVSAR	A			115/114	0.813	116/114	0.709	117/114	0.78
2								44151	1	1	565.994	1694.96	3	1694.96	0.0011	0	36.98		31	0.013	K	VAGELLPGVFHVSAR	A			115/114	0.707	116/114	0.749	117/114	0.673
2								44152	1	1	565.994	1694.96	3	1694.96	0.0011	0	34.56		31	0.023	K	VAGELLPGVFHVSAR	A			115/114	0.91	116/114	1.082	117/114	1.062
2								44155	1	1	565.994	1694.96	3	1694.96	0.0016	0	46.23	16	31	0.0015	K	VAGELLPGVFHVSAR	A			115/114	0.618	116/114	0.665	117/114	0.649
2								44156	1	1	565.994	1694.96	3	1694.96	0.0018	0	38.09		31	0.01	K	VAGELLPGVFHVSAR	A			115/114	0.763	116/114	0.813	117/114	0.731
2								44157	1	1	565.994	1694.96	3	1694.96	0.002	0	32.43	15	31	0.037	K	VAGELLPGVFHVSAR	A			115/114	0.752	116/114	0.614	117/114	0.691
2								44158	1	1	565.994	1694.96	3	1694.96	0.0021	0	37.46	17	31	0.012	K	VAGELLPGVFHVSAR	A			115/114	0.65	116/114	0.588	117/114	0.52
2								44159	1	1	565.994	1694.96	3	1694.96	0.0023	0	40.63		31	0.0056	K	VAGELLPGVFHVSAR	A			115/114	0.704	116/114	0.722	117/114	0.649
2								44161	1	1	565.995	1694.96	3	1694.96	0.0025	0	49.88	19	31	0.00066	K	VAGELLPGVFHVSAR	A			115/114	0.733	116/114	0.643	117/114	0.653
2								44162	1	1	565.995	1694.96	3	1694.96	0.0027	0	47.45	16	31	0.0012	K	VAGELLPGVFHVSAR	A			115/114	0.652	116/114	0.77	117/114	0.621
2								44163	1	1	565.995	1694.96	3	1694.96	0.0027	0	25.29	16	31	0.19	K	VAGELLPGVFHVSAR	A			115/114	0.699	116/114	0.721	117/114	0.654
2								44164	1	1	565.995	1694.96	3	1694.96	0.0027	0	33.59	16	31	0.028	K	VAGELLPGVFHVSAR	A			115/114	0.68	116/114	0.783	117/114	0.741
2								44165	1	1	565.995	1694.96	3	1694.96	0.0029	0	34.96		31	0.021	K	VAGELLPGVFHVSAR	A			115/114	0.655	116/114	0.746	117/114	0.777
2								44166	1	1	565.995	1694.96	3	1694.96	0.0044	0	26.29		30	0.15	K	VAGELLPGVFHVSAR	A			115/114	---	116/114	---	117/114	---
2								44171	1	1	565.995	1694.96	3	1694.96	0.0051	0	39.35	18	30	0.0071	K	VAGELLPGVFHVSAR	A			115/114	0.632	116/114	0.602	117/114	0.545
2								44172	1	1	565.995	1694.96	3	1694.96	0.0054	0	35.06	15	30	0.019	K	VAGELLPGVFHVSAR	A			115/114	0.97	116/114	0.958	117/114	1.078
2								44197	1	1	848.949	1695.88	2	1695.88	0.0019	0	94.97		30	1.9e-08	K	FWGLGSDGTVGANK	Q			115/114	0.363	116/114	0.504	117/114	0.315
2								44198	1	1	848.95	1695.89	2	1695.88	0.0035	0	101.26		30	4.4e-09	K	FWGLGSDGTVGANK	Q			115/114	0.457	116/114	0.619	117/114	0.324
2								44199	1	1	848.95	1695.89	2	1695.88	0.0037	0	49.67	25	30	0.00064	K	FWGLGSDGTVGANK	Q			115/114	0.678	116/114	0.959	117/114	0.78
2								44723	1	1	854.46	1706.91	2	1706.91	-0.0072	0	68.1	22	30	8.9e-06	K	QSYVYQYDLLK	G			115/114	0.43	116/114	0.614	117/114	0.284
2								44727	1	1	854.462	1706.91	2	1706.91	-0.003	0	73.05	23	30	2.9e-06	K	QSYVYQYDLLK	G			115/114	0.453	116/114	0.631	117/114	0.328
2								44728	1	1	854.462	1706.91	2	1706.91	-0.0025	0	68	22	30	9.4e-06	K	QSYVYQYDLLK	G			115/114	0.419	116/114	0.614	117/114	0.267
2								44731	1	1	854.464	1706.91	2	1706.91	0.0008	0	70.43	22	30	5.6e-06	K	QSYVYQYDLLK	G			115/114	0.371	116/114	0.544	117/114	0.275
2								47075	1	1	586.676	1757.01	3	1757.01	-0.0035	0	28.23		30	0.082	K	YYQNIVGIVEK	Y	iTRAQ4plex (Y)	0.01000000000.0	115/114	---	116/114	---	117/114	---
2								48993	1	1	600.312	1797.91	3	1797.93	-0.011	0	36.72		29	0.0088	R	GTAQNPDIYFQTR	E	iTRAQ4plex (Y)	0.0000000010000.0	115/114	---	116/114	---	117/114	---
2								48997	1	1	600.315	1797.92	3	1797.93	-0.002	0	37.57		29	0.0079	R	GTAQNPDIYFQTR	E	iTRAQ4plex (Y)	0.0000000010000.0	115/114	---	116/114	---	117/114	---
2								49176	1	1	601.962	1802.87	3	1802.87	-0.0065	0	42.07		26	0.0012	K	HSLFDYYGAEDAK	Y			115/114	0.517	116/114	0.66	117/114	0.549
2								49177	1	1	601.963	1802.87	3	1802.87	-0.0054	0	46.85		26	0.00041	K	HSLFDYYGAEDAK	Y			115/114	0.44	116/114	0.523	117/114	0.392
[truncated: 14,995 more rows]
[truncated: 1 more columns]

## Sheet: B1
prot_hit_num	prot_acc	prot_desc	prot_score	prot_mass	prot_matches	prot_cover	prot_pi	pep_query	pep_rank	pep_isbold	pep_exp_mz	pep_exp_mr	pep_exp_z	pep_calc_mr	pep_delta	pep_miss	pep_score	pep_homol	pep_ident	pep_expect	pep_res_before	pep_seq	pep_res_after	pep_var_mod	pep_var_mod_pos
[truncated: 15,555 more rows]
[truncated: 1 more columns]

[truncated: 1 more sheets: B2]
